# Supplementary material for: Transcriptome-wide analysis links the short-term expression of the b isoforms of TIA proteins to protective proteostasis-mediated cell quiescence response
Source: PLoS One. 2018 Dec 11;13(12):e0208526. doi: 10.1371/journal.pone.0208526 (PMC6289441; doi:10.1371/journal.pone.0208526)
Supplement: S1 Fig — (XLSX) [file pone.0208526.s001.xlsx]

## Sheet: Hoja1
	Left Reads			Right Reads			Pairs
Sample	All	Mapped	Multihit	All	Mapped	Multihit	All	Mapped	Multihit	Discordant
GFP	58,376,774	42,570,794	138.52	58,376,774	41,705,214	138.52	58,376,774	36,243,180	138.52	3,325,907
TIA1	67,515,536	49,603,388	162.016	67,515,536	48,609,929	162.016	67,515,536	42,166,656	162.016	3,930,934
TIAR	79,481,416	57,197,206	187.682	79,481,416	55,962,354	187.682	79,481,416	48,278,274	187.682	4,280,549
HUR	72,062,648	52,723,485	146.737	72,062,648	51,558,247	146.737	72,062,648	44,836,911	146.737	3,839,754
GFP	73,022,955	53,200,355	163.104	73,022,955	52,140,849	163.104	73,022,955	45,085,966	163.104	4,155,169
TIA1	70,533,485	52,225,338	166.514	70,533,485	50,995,206	166.514	70,533,485	44,488,934	166.514	4,079,135
TIAR	76,151,656	55,496,484	192.343	76,151,656	54,183,970	192.343	76,151,656	46,905,889	192.343	4,100,549
HUR	59,618,756	43,487,991	126.477	59,618,756	42,263,079	126.477	59,618,756	36,936,212	126.477	3,160,337
GFP	58,727,368	42,943,169	125.939	58,727,368	41,756,593	125.939	58,727,368	36,318,392	125.939	3,264,138
TIA1	51,692,661	37,685,102	103.588	51,692,661	36,769,600	103.588	51,692,661	32,321,047	103.588	2,899,978
TIAR	72,361,383	52,317,121	164.286	72,361,383	50,926,413	164.286	72,361,383	44,344,321	164.286	3,970,235
HUR	59,500,295	43,816,397	120.121	59,500,295	42,698,286	120.121	59,500,295	37,515,922	120.121	3,186,337
	Left Reads			Right Reads			Pairs
Sample	Aligned	Unique	Multihit	Aligned	Unique	Multihit	Aligned	Unique	Multihit	Discordant
GFP	42,570,794	42,432,274	138.52	41,705,214	41,566,694	138.52	36,243,180	36,104,660	138.52	3,325,907
TIA1	49,603,388	49,441,372	162.016	48,609,929	48,447,913	162.016	42,166,656	42,004,640	162.016	3,930,934
TIAR	57,197,206	57,009,524	187.682	55,962,354	55,774,672	187.682	48,278,274	48,090,592	187.682	4,280,549
HUR	52,723,485	52,576,748	146.737	51,558,247	51,411,510	146.737	44,836,911	44,690,174	146.737	3,839,754
GFP	53,200,355	53,037,251	163.104	52,140,849	51,977,745	163.104	45,085,966	44,922,862	163.104	4,155,169
TIA1	52,225,338	52,058,824	166.514	50,995,206	50,828,692	166.514	44,488,934	44,322,420	166.514	4,079,135
TIAR	55,496,484	55,304,141	192.343	54,183,970	53,991,627	192.343	46,905,889	46,713,546	192.343	4,100,549
HUR	43,487,991	43,361,514	126.477	42,263,079	42,136,602	126.477	36,936,212	36,809,735	126.477	3,160,337
GFP	42,943,169	42,817,230	125.939	41,756,593	41,630,654	125.939	36,318,392	36,192,453	125.939	3,264,138
TIA1	37,685,102	37,581,514	103.588	36,769,600	36,666,012	103.588	32,321,047	32,217,459	103.588	2,899,978
TIAR	52,317,121	52,152,835	164.286	50,926,413	50,762,127	164.286	44,344,321	44,180,035	164.286	3,970,235
HUR	43,816,397	43,696,276	120.121	42,698,286	42,578,165	120.121	37,515,922	37,395,801	120.121	3,186,337
	Left Reads (%)			Right Reads (%)			Pairs (%)
Sample	Aligned	Unique	Multihit	Aligned	Unique	Multihit	Aligned	Unique	Multihit	Discordant
GFP	72.92	99.67	0.33	71.44	99.67	0.33	62.08	99.62	0.38	9.18
TIA1	73.47	99.67	0.33	72	99.67	0.33	62.45	99.62	0.38	9.32
TIAR	71.96	99.67	0.33	70.41	99.66	0.34	60.74	99.61	0.39	8.87
HUR	73.16	99.72	0.28	71.55	99.72	0.28	62.22	99.67	0.33	8.56
GFP	72.85	99.69	0.31	71.4	99.69	0.31	61.74	99.64	0.36	9.22
TIA1	74.04	99.68	0.32	72.3	99.67	0.33	63.07	99.63	0.37	9.17
TIAR	72.88	99.65	0.35	71.15	99.65	0.35	61.6	99.59	0.41	8.74
HUR	72.94	99.71	0.29	70.89	99.7	0.3	61.95	99.66	0.34	8.56
GFP	73.12	99.71	0.29	71.1	99.7	0.3	61.84	99.65	0.35	8.99
TIA1	72.9	99.73	0.27	71.13	99.72	0.28	62.53	99.68	0.32	8.97
TIAR	72.3	99.69	0.31	70.38	99.68	0.32	61.28	99.63	0.37	8.95
HUR	73.64	99.73	0.27	71.76	99.72	0.28	63.05	99.68	0.32	8.49
