# Supplementary material for: Transcriptome-wide analysis links the short-term expression of the b isoforms of TIA proteins to protective proteostasis-mediated cell quiescence response
Source: PLoS One. 2018 Dec 11;13(12):e0208526. doi: 10.1371/journal.pone.0208526 (PMC6289441; doi:10.1371/journal.pone.0208526)
Supplement: S2 Fig — (XLSX) [file pone.0208526.s002.xlsx]

## Sheet: TIA1 vs GFP
ID	log2Base(TIA1_vs_GFP)	log2FC(TIA1_vs_GFP)	FChange(TIA1_vs_GFP)	lfcSE	pvalue	padjusted	Gene Symbol	Description	12 raw	16 raw	8 raw	13 raw	18 raw	9 raw	12 norm	16 norm	8 norm	13 norm	18 norm	9 norm
ENSG00000092067	11.06	-5.25	-38.03	0.4	0	0	CEBPE	CCAAT/enhancer binding protein (C/EBP), epsilon [Source:HGNC Symbol;Acc:HGNC:1836]	4810	4111	4158	24	2	17	4171.06	4186.37	4384.77	22.15	2.44	15.8
ENSG00000213988	6.69	-4.94	-30.63	0.3	0	0	ZNF90	zinc finger protein 90 [Source:HGNC Symbol;Acc:HGNC:13165]	230	198	200	2	1	4	199.45	201.63	210.91	1.85	1.22	3.72
ENSG00000188921	6.18	-4.84	-28.57	0.4	0	0	HACD4	3-hydroxyacyl-CoA dehydratase 4 [Source:HGNC Symbol;Acc:HGNC:20920]	152	169	122	1	1	0	131.81	172.1	128.65	0.92	1.22	0
ENSG00000170801	5.6	-4.45	-21.87	0.4	0	0	HTRA3	HtrA serine peptidase 3 [Source:HGNC Symbol;Acc:HGNC:30406]	103	101	93	0	0	1	89.32	102.85	98.07	0	0	0.93
ENSG00000187824	5.53	-4.4	-21.07	0.4	0	0	TMEM220	transmembrane protein 220 [Source:HGNC Symbol;Acc:HGNC:33757]	107	93	85	0	0	1	92.79	94.71	89.64	0	0	0.93
ENSG00000261812	7.05	-3.87	-14.6	0.3	0	0	TUBB8P7	tubulin, beta 8 class VIII pseudogene 7 [Source:HGNC Symbol;Acc:HGNC:42345]	321	226	237	14	10	14	278.36	230.14	249.93	12.92	12.19	13.01
ENSG00000009694	8.2	-3.77	-13.64	0.2	0	0	TENM1	teneurin transmembrane protein 1 [Source:HGNC Symbol;Acc:HGNC:8117]	587	575	530	36	32	36	509.03	585.54	558.9	33.22	39.02	33.46
ENSG00000101282	6.67	-3.7	-12.98	0.3	0	0	RSPO4	R-spondin 4 [Source:HGNC Symbol;Acc:HGNC:16175]	182	231	179	12	11	6	157.82	235.24	188.76	11.07	13.41	5.58
ENSG00000183145	4.87	-3.64	-12.47	0.4	0	0	RIPPLY3	ripply transcriptional repressor 3 [Source:HGNC Symbol;Acc:HGNC:3047]	45	76	55	0	0	1	39.02	77.39	58	0	0	0.93
ENSG00000150540	6.16	-3.42	-10.67	0.3	0	0	HNMT	histamine N-methyltransferase [Source:HGNC Symbol;Acc:HGNC:5028]	142	121	152	13	2	9	123.14	123.22	160.29	12	2.44	8.36
ENSG00000148288	5.05	-3.37	-10.3	0.4	0	0	GBGT1	globoside alpha-1,3-N-acetylgalactosaminyltransferase 1 [Source:HGNC Symbol;Acc:HGNC:20460]	72	76	51	1	0	5	62.44	77.39	53.78	0.92	0	4.65
ENSG00000235823	9.63	-3.25	-9.51	0.2	0	0	OLMALINC	oligodendrocyte maturation-associated long intergenic non-coding RNA [Source:HGNC Symbol;Acc:HGNC:28060]	1380	1552	1486	90	134	164	1196.69	1580.45	1567.04	83.06	163.39	152.41
ENSG00000251129	7.11	-3.15	-8.9	0.2	0	0	RP11-734I18.1		248	246	276	22	20	27	215.06	250.51	291.05	20.3	24.39	25.09
ENSG00000147872	4.94	-3.02	-8.12	0.4	0	0	PLIN2	perilipin 2 [Source:HGNC Symbol;Acc:HGNC:248]	68	70	42	3	3	3	58.97	71.28	44.29	2.77	3.66	2.79
ENSG00000107796	8.22	-2.98	-7.92	0.2	0	0	ACTA2	actin, alpha 2, smooth muscle, aorta [Source:HGNC Symbol;Acc:HGNC:130]	519	608	521	57	32	88	450.06	619.15	549.41	52.6	39.02	81.78
ENSG00000178882	5.64	-2.94	-7.67	0.3	0	0	FAM101A	family with sequence similarity 101, member A [Source:HGNC Symbol;Acc:HGNC:27051]	87	100	94	11	5	7	75.44	101.83	99.13	10.15	6.1	6.51
ENSG00000273366	5.24	-2.92	-7.54	0.4	0	0	CTA-989H11.1		88	51	79	5	5	5	76.31	51.94	83.31	4.61	6.1	4.65
ENSG00000137142	3.93	-2.87	-7.32	0.4	0	0	IGFBPL1	insulin-like growth factor binding protein-like 1 [Source:HGNC Symbol;Acc:HGNC:20081]	26	46	21	0	0	0	22.55	46.84	22.15	0	0	0
ENSG00000163923	8.06	-2.75	-6.72	0.2	0	0	RPL39L	ribosomal protein L39-like [Source:HGNC Symbol;Acc:HGNC:17094]	530	465	451	63	63	64	459.6	473.53	475.6	58.14	76.82	59.48
ENSG00000255441	5.37	-2.75	-6.72	0.3	0	0	CTD-2616J11.2		76	88	68	3	8	9	65.9	89.61	71.71	2.77	9.75	8.36
ENSG00000269226	6.09	-2.73	-6.65	0.3	0	0	RP11-722G7.1	Uncharacterized protein [Source:UniProtKB/TrEMBL;Acc:A0A087X1C1]	130	135	112	20	7	15	112.73	137.48	118.11	18.46	8.54	13.94
ENSG00000091879	5.3	-2.72	-6.57	0.3	0	0	ANGPT2	angiopoietin 2 [Source:HGNC Symbol;Acc:HGNC:485]	86	56	80	6	4	10	74.58	57.03	84.36	5.54	4.88	9.29
ENSG00000145002	6.13	-2.67	-6.38	0.3	0	0	FAM86B2	family with sequence similarity 86, member B2 [Source:HGNC Symbol;Acc:HGNC:32222]	113	172	100	12	9	21	97.99	175.15	105.45	11.07	10.97	19.52
ENSG00000126016	11.78	-2.65	-6.26	0.1	0	0	AMOT	angiomotin [Source:HGNC Symbol;Acc:HGNC:17810]	6476	6124	6145	912	931	871	5615.75	6236.27	6480.13	841.67	1135.17	809.45
ENSG00000234493	4.42	-2.63	-6.2	0.4	0	0	RHOXF1P1	Rhox homeobox family, member 1 pseudogene 1 [Source:HGNC Symbol;Acc:HGNC:51580]	42	40	41	3	1	4	36.42	40.73	43.24	2.77	1.22	3.72
ENSG00000186310	7.25	-2.56	-5.89	0.2	0	0	NAP1L3	nucleosome assembly protein 1-like 3 [Source:HGNC Symbol;Acc:HGNC:7639]	338	204	279	41	26	50	293.1	207.74	294.22	37.84	31.7	46.47
ENSG00000197417	6.95	-2.56	-5.88	0.2	0	0	SHPK	sedoheptulokinase [Source:HGNC Symbol;Acc:HGNC:1492]	259	181	227	41	22	32	224.6	184.32	239.38	37.84	26.82	29.74
ENSG00000186523	8.34	-2.54	-5.82	0.2	0	0	FAM86B1	family with sequence similarity 86, member B1 [Source:HGNC Symbol;Acc:HGNC:28268]	541	703	475	91	69	101	469.14	715.89	500.91	83.98	84.13	93.86
ENSG00000100889	9.49	-2.51	-5.71	0.2	0	0	PCK2	phosphoenolpyruvate carboxykinase 2 (mitochondrial) [Source:HGNC Symbol;Acc:HGNC:8725]	1121	1574	1100	163	216	182	972.09	1602.86	1159.99	150.43	263.37	169.14
ENSG00000254760	4.62	-2.51	-5.7	0.4	0	0	CTD-2616J11.3		40	64	35	4	2	5	34.69	65.17	36.91	3.69	2.44	4.65
ENSG00000254535	7	-2.5	-5.67	0.2	0	0	PABPC4L	poly(A) binding protein, cytoplasmic 4-like [Source:HGNC Symbol;Acc:HGNC:31955]	204	257	216	33	23	44	176.9	261.71	227.78	30.46	28.04	40.89
ENSG00000250132	7.13	-2.48	-5.57	0.2	0	0	RP11-359B12.2		254	214	271	42	34	37	220.26	217.92	285.78	38.76	41.46	34.39
ENSG00000171084	5.2	-2.47	-5.53	0.3	0	0	FAM86JP	family with sequence similarity 86, member J, pseudogene [Source:HGNC Symbol;Acc:HGNC:44097]	86	70	48	8	7	8	74.58	71.28	50.62	7.38	8.54	7.43
ENSG00000036448	9.15	-2.45	-5.47	0.2	0	0	MYOM2	myomesin 2 [Source:HGNC Symbol;Acc:HGNC:7614]	971	1198	834	140	189	125	842.02	1219.96	879.48	129.2	230.45	116.17
ENSG00000135318	4.64	-2.45	-5.46	0.4	0	0	NT5E	5'-nucleotidase, ecto (CD73) [Source:HGNC Symbol;Acc:HGNC:8021]	55	45	42	6	0	7	47.69	45.83	44.29	5.54	0	6.51
ENSG00000185055	4.48	-2.43	-5.39	0.4	0	1e-08	EFCAB10	EF-hand calcium binding domain 10 [Source:HGNC Symbol;Acc:HGNC:34531]	39	50	36	4	2	5	33.82	50.92	37.96	3.69	2.44	4.65
ENSG00000101670	7.01	-2.43	-5.38	0.3	0	0	LIPG	lipase, endothelial [Source:HGNC Symbol;Acc:HGNC:6623]	249	200	238	34	17	55	215.92	203.67	250.98	31.38	20.73	51.11
ENSG00000198756	8.44	-2.42	-5.35	0.2	0	0	COLGALT2	collagen beta(1-O)galactosyltransferase 2 [Source:HGNC Symbol;Acc:HGNC:16790]	648	678	497	115	88	104	561.92	690.43	524.11	106.13	107.3	96.65
ENSG00000106853	7	-2.41	-5.33	0.2	0	0	PTGR1	prostaglandin reductase 1 [Source:HGNC Symbol;Acc:HGNC:18429]	226	212	238	51	21	36	195.98	215.89	250.98	47.07	25.61	33.46
ENSG00000120057	6.18	-2.33	-5.04	0.3	0	0	SFRP5	secreted frizzled-related protein 5 [Source:HGNC Symbol;Acc:HGNC:10779]	142	136	109	19	26	11	123.14	138.49	114.94	17.53	31.7	10.22
ENSG00000164062	10.23	-2.33	-5.01	0.1	0	0	APEH	acylaminoacyl-peptide hydrolase [Source:HGNC Symbol;Acc:HGNC:586]	2431	1894	1898	410	361	373	2108.08	1928.72	2001.51	378.38	440.17	346.64
ENSG00000156239	9.99	-2.31	-4.96	0.1	0	0	N6AMT1	N-6 adenine-specific DNA methyltransferase 1 (putative) [Source:HGNC Symbol;Acc:HGNC:16021]	1801	1579	1844	357	268	361	1561.76	1607.95	1944.57	329.47	326.77	335.49
ENSG00000125850	4.87	-2.29	-4.88	0.4	0	0	OVOL2	ovo-like zinc finger 2 [Source:HGNC Symbol;Acc:HGNC:15804]	62	45	53	5	5	10	53.76	45.83	55.89	4.61	6.1	9.29
ENSG00000100599	8.79	-2.28	-4.87	0.1	0	0	RIN3	Ras and Rab interactor 3 [Source:HGNC Symbol;Acc:HGNC:18751]	819	728	726	165	111	158	710.21	741.35	765.59	152.28	135.34	146.83
ENSG00000103047	9.54	-2.28	-4.85	0.1	0	0	TANGO6	transport and golgi organization 6 homolog [Source:HGNC Symbol;Acc:HGNC:25749]	1443	1205	1180	250	227	253	1251.32	1227.09	1244.35	230.72	276.78	235.12
ENSG00000174808	5.7	-2.27	-4.81	0.3	0	0	BTC	betacellulin [Source:HGNC Symbol;Acc:HGNC:1121]	108	85	84	18	10	16	93.65	86.56	88.58	16.61	12.19	14.87
ENSG00000162542	7.69	-2.26	-4.79	0.2	0	0	TMCO4	transmembrane and coiled-coil domains 4 [Source:HGNC Symbol;Acc:HGNC:27393]	347	391	325	67	61	69	300.91	398.17	342.72	61.83	74.38	64.12
ENSG00000275074	6.79	-2.26	-4.79	0.2	0	0	NUDT18	nudix (nucleoside diphosphate linked moiety X)-type motif 18 [Source:HGNC Symbol;Acc:HGNC:26194]	182	237	155	36	31	32	157.82	241.35	163.45	33.22	37.8	29.74
ENSG00000124839	4.62	-2.25	-4.76	0.4	0	6e-08	RAB17	RAB17, member RAS oncogene family [Source:HGNC Symbol;Acc:HGNC:16523]	43	53	38	4	7	4	37.29	53.97	40.07	3.69	8.54	3.72
ENSG00000270069	5.92	-2.24	-4.73	0.3	0	0	MIR222HG	MIR222 host gene [Source:HGNC Symbol;Acc:HGNC:49555]	93	124	100	20	13	19	80.65	126.27	105.45	18.46	15.85	17.66
ENSG00000205309	6.65	-2.24	-4.72	0.3	0	0	NT5M	5',3'-nucleotidase, mitochondrial [Source:HGNC Symbol;Acc:HGNC:15769]	164	208	148	30	29	32	142.21	211.81	156.07	27.69	35.36	29.74
ENSG00000280057	4.18	-2.23	-4.7	0.4	2e-08	3.5e-07	RP1-168L15.6		34	33	34	5	2	3	29.48	33.61	35.85	4.61	2.44	2.79
ENSG00000221887	6.01	-2.22	-4.66	0.3	0	0	HMSD	histocompatibility (minor) serpin domain containing [Source:HGNC Symbol;Acc:HGNC:23037]	131	92	116	19	10	28	113.6	93.69	122.33	17.53	12.19	26.02
ENSG00000103876	8.09	-2.21	-4.64	0.2	0	0	FAH	fumarylacetoacetate hydrolase (fumarylacetoacetase) [Source:HGNC Symbol;Acc:HGNC:3579]	491	419	483	99	89	80	425.78	426.68	509.34	91.37	108.52	74.35
ENSG00000157514	12.53	-2.21	-4.64	0.2	0	0	TSC22D3	TSC22 domain family, member 3 [Source:HGNC Symbol;Acc:HGNC:3051]	8825	12392	8912	1531	2187	1827	7652.72	12619.2	9398.04	1412.93	2666.62	1697.89
ENSG00000174004	4.45	-2.21	-4.62	0.4	1e-08	1.3e-07	NRROS	negative regulator of reactive oxygen species [Source:HGNC Symbol;Acc:HGNC:24613]	37	41	41	5	4	5	32.09	41.75	43.24	4.61	4.88	4.65
ENSG00000255121	7.88	-2.2	-4.61	0.2	0	0	RP11-110I1.12		460	385	364	79	86	62	398.9	392.06	383.85	72.91	104.86	57.62
ENSG00000279631	4.88	-2.2	-4.59	0.4	0	3e-08	RP11-573G6.4		59	56	45	3	7	11	51.16	57.03	47.45	2.77	8.54	10.22
ENSG00000233903	5.76	-2.19	-4.58	0.3	0	0	Z83851.4		124	62	103	11	11	23	107.53	63.14	108.62	10.15	13.41	21.37
ENSG00000143340	5.41	-2.18	-4.54	0.4	0	2e-08	FAM163A	family with sequence similarity 163, member A [Source:HGNC Symbol;Acc:HGNC:28274]	69	116	43	11	8	13	59.83	118.13	45.35	10.15	9.75	12.08
ENSG00000242282	4.89	-2.18	-4.54	0.4	0	1e-08	AC108488.4		52	59	47	6	8	8	45.09	60.08	49.56	5.54	9.75	7.43
ENSG00000213630	5.97	-2.18	-4.52	0.3	0	0	BOLA3P3	bolA family member 3 pseudogene 3 [Source:HGNC Symbol;Acc:HGNC:51442]	115	109	102	21	17	20	99.72	111	107.56	19.38	20.73	18.59
ENSG00000075643	7.07	-2.17	-4.51	0.2	0	0	MOCOS	molybdenum cofactor sulfurase [Source:HGNC Symbol;Acc:HGNC:18234]	228	257	202	38	41	52	197.71	261.71	213.02	35.07	49.99	48.33
ENSG00000258057	5.6	-2.17	-4.5	0.3	0	0	BCDIN3D-AS1	BCDIN3D antisense RNA 1 [Source:HGNC Symbol;Acc:HGNC:44113]	83	96	75	12	18	10	71.97	97.76	79.09	11.07	21.95	9.29
ENSG00000146151	6.62	-2.16	-4.48	0.2	0	0	HMGCLL1	3-hydroxymethyl-3-methylglutaryl-CoA lyase-like 1 [Source:HGNC Symbol;Acc:HGNC:21359]	170	184	151	31	35	27	147.42	187.37	159.24	28.61	42.68	25.09
ENSG00000144227	5.37	-2.16	-4.46	0.3	0	0	NXPH2	neurexophilin 2 [Source:HGNC Symbol;Acc:HGNC:8076]	65	86	66	16	7	12	56.37	87.58	69.6	14.77	8.54	11.15
ENSG00000173295	8.51	-2.15	-4.45	0.2	0	0	FAM86B3P	family with sequence similarity 86, member B3, pseudogene [Source:HGNC Symbol;Acc:HGNC:44371]	589	813	450	125	119	116	510.76	827.91	474.54	115.36	145.1	107.8
ENSG00000232859	7.22	-2.14	-4.41	0.2	0	0	LYRM9	LYR motif containing 9 [Source:HGNC Symbol;Acc:HGNC:27314]	238	305	217	45	52	49	206.38	310.59	228.83	41.53	63.4	45.54
ENSG00000254027	4.55	-2.14	-4.4	0.4	1e-08	1.5e-07	RP11-363E6.3		47	41	39	8	4	5	40.76	41.75	41.13	7.38	4.88	4.65
ENSG00000171160	8.81	-2.13	-4.39	0.2	0	0	MORN4	MORN repeat containing 4 [Source:HGNC Symbol;Acc:HGNC:24001]	732	853	675	162	145	163	634.76	868.64	711.81	149.51	176.8	151.48
ENSG00000168671	7.34	-2.13	-4.37	0.2	0	0	UGT3A2	UDP glycosyltransferase 3 family, polypeptide A2 [Source:HGNC Symbol;Acc:HGNC:27266]	312	287	230	49	63	49	270.56	292.26	242.54	45.22	76.82	45.54
ENSG00000204852	9.59	-2.12	-4.36	0.2	0	0	TCTN1	tectonic family member 1 [Source:HGNC Symbol;Acc:HGNC:26113]	1391	1361	1134	245	291	260	1206.22	1385.95	1195.85	226.11	354.82	241.63
ENSG00000251669	7.13	-2.13	-4.36	0.2	0	0	FAM86EP	family with sequence similarity 86, member E, pseudogene [Source:HGNC Symbol;Acc:HGNC:28017]	238	257	215	43	54	40	206.38	261.71	226.73	39.68	65.84	37.17
ENSG00000265683	5.28	-2.12	-4.35	0.3	0	0	RP11-173M1.5		68	80	56	9	11	13	58.97	81.47	59.05	8.31	13.41	12.08
ENSG00000233184	7.23	-2.12	-4.34	0.2	0	0	RP11-421L21.3		263	276	224	49	36	70	228.06	281.06	236.22	45.22	43.9	65.05
ENSG00000105398	4.38	-2.1	-4.3	0.4	5e-08	7.3e-07	SULT2A1	sulfotransferase family, cytosolic, 2A, dehydroepiandrosterone (DHEA)-preferring, member 1 [Source:HGNC Symbol;Acc:HGNC:11458]	42	40	31	4	6	4	36.42	40.73	32.69	3.69	7.32	3.72
ENSG00000228889	6.27	-2.09	-4.27	0.3	0	0	UBAC2-AS1	UBAC2 antisense RNA 1 [Source:HGNC Symbol;Acc:HGNC:42502]	156	141	102	30	15	32	135.28	143.59	107.56	27.69	18.29	29.74
ENSG00000229331	3.4	-2.09	-4.25	0.4	1.76e-06	1.989e-05	GK-IT1	GK intronic transcript 1 [Source:HGNC Symbol;Acc:HGNC:41339]	15	33	14	2	0	0	13.01	33.61	14.76	1.85	0	0
ENSG00000009950	10.09	-2.08	-4.24	0.2	0	0	MLXIPL	MLX interacting protein-like [Source:HGNC Symbol;Acc:HGNC:12744]	1710	2152	1642	270	466	345	1482.85	2191.45	1731.55	249.18	568.2	320.62
ENSG00000205559	5.4	-2.09	-4.24	0.3	0	0	CHKB-AS1	CHKB antisense RNA 1 (head to head) [Source:HGNC Symbol;Acc:HGNC:40146]	92	53	77	14	8	16	79.78	53.97	81.2	12.92	9.75	14.87
ENSG00000249244	5.07	-2.08	-4.24	0.3	0	2e-08	RP11-548H18.2		71	56	52	15	4	10	61.57	57.03	54.84	13.84	4.88	9.29
ENSG00000119203	10.62	-2.08	-4.22	0.1	0	0	CPSF3	cleavage and polyadenylation specific factor 3, 73kDa [Source:HGNC Symbol;Acc:HGNC:2326]	3019	2398	2489	611	523	623	2617.97	2441.96	2624.74	563.88	637.7	578.97
ENSG00000182054	9.54	-2.08	-4.22	0.2	0	0	IDH2	isocitrate dehydrogenase 2 (NADP+), mitochondrial [Source:HGNC Symbol;Acc:HGNC:5383]	1500	1303	956	312	244	255	1300.75	1326.89	1008.14	287.94	297.51	236.98
ENSG00000230865	5.13	-2.08	-4.22	0.3	0	1e-08	TSEN15P1	TSEN15 tRNA splicing endonuclease subunit pseudogene 1 [Source:HGNC Symbol;Acc:HGNC:43962]	75	56	54	12	9	10	65.04	57.03	56.95	11.07	10.97	9.29
ENSG00000159792	10.14	-2.07	-4.21	0.1	0	0	PSKH1	protein serine kinase H1 [Source:HGNC Symbol;Acc:HGNC:9529]	2132	1740	1802	530	335	395	1848.79	1771.9	1900.28	489.13	408.47	367.09
ENSG00000169031	7.08	-2.07	-4.19	0.2	0	0	COL4A3	collagen, type IV, alpha 3 (Goodpasture antigen) [Source:HGNC Symbol;Acc:HGNC:2204]	214	278	191	45	46	48	185.57	283.1	201.42	41.53	56.09	44.61
ENSG00000140057	5.13	-2.06	-4.18	0.3	0	2e-08	AK7	adenylate kinase 7 [Source:HGNC Symbol;Acc:HGNC:20091]	56	69	57	11	11	8	48.56	70.27	60.11	10.15	13.41	7.43
ENSG00000238062	5.53	-2.06	-4.17	0.3	0	0	SPATA3-AS1	SPATA3 antisense RNA 1 (head to head) [Source:HGNC Symbol;Acc:HGNC:28013]	75	84	79	15	15	13	65.04	85.54	83.31	13.84	18.29	12.08
ENSG00000165349	3.63	-2.05	-4.13	0.4	1.72e-06	1.946e-05	SLC7A3	solute carrier family 7 (cationic amino acid transporter, y+ system), member 3 [Source:HGNC Symbol;Acc:HGNC:11061]	21	27	22	2	3	0	18.21	27.5	23.2	1.85	3.66	0
ENSG00000198814	10.91	-2.04	-4.11	0.1	0	0	GK	glycerol kinase [Source:HGNC Symbol;Acc:HGNC:4289]	3136	3258	3124	755	682	718	2719.43	3317.73	3294.38	696.77	831.57	667.26
ENSG00000214290	3.98	-2.04	-4.11	0.4	1.26e-06	1.468e-05	COLCA2	colorectal cancer associated 2 [Source:HGNC Symbol;Acc:HGNC:26978]	19	42	26	4	3	1	16.48	42.77	27.42	3.69	3.66	0.93
ENSG00000047662	7.07	-2.03	-4.09	0.2	0	0	FAM184B	family with sequence similarity 184, member B [Source:HGNC Symbol;Acc:HGNC:29235]	229	282	167	52	47	40	198.58	287.17	176.11	47.99	57.31	37.17
ENSG00000198932	6.82	-2.03	-4.09	0.3	0	0	GPRASP1	G protein-coupled receptor associated sorting protein 1 [Source:HGNC Symbol;Acc:HGNC:24834]	161	244	164	46	31	41	139.61	248.47	172.94	42.45	37.8	38.1
ENSG00000229894	7.13	-2.03	-4.09	0.2	0	0	RP11-668G10.2		207	251	244	53	53	40	179.5	255.6	257.31	48.91	64.62	37.17
ENSG00000100577	8.58	-2.02	-4.05	0.2	0	0	GSTZ1	glutathione S-transferase zeta 1 [Source:HGNC Symbol;Acc:HGNC:4643]	677	667	555	147	124	162	587.07	679.23	585.27	135.66	151.19	150.55
ENSG00000112425	8.5	-2.02	-4.04	0.2	0	0	EPM2A	epilepsy, progressive myoclonus type 2A, Lafora disease (laforin) [Source:HGNC Symbol;Acc:HGNC:3413]	683	535	582	162	111	139	592.27	544.81	613.74	149.51	135.34	129.18
ENSG00000136859	4.88	-2.01	-4.03	0.3	1e-08	1.1e-07	ANGPTL2	angiopoietin-like 2 [Source:HGNC Symbol;Acc:HGNC:490]	58	55	42	9	8	9	50.3	56.01	44.29	8.31	9.75	8.36
ENSG00000166033	7.75	-2	-4	0.2	0	0	HTRA1	HtrA serine peptidase 1 [Source:HGNC Symbol;Acc:HGNC:9476]	445	342	295	92	77	71	385.89	348.27	311.09	84.9	93.89	65.98
ENSG00000246792	5.17	-2	-4	0.4	2e-08	2.7e-07	RP11-68L18.1		75	65	49	6	16	8	65.04	66.19	51.67	5.54	19.51	7.43
ENSG00000011028	8.3	-2	-3.99	0.3	0	0	MRC2	mannose receptor, C type 2 [Source:HGNC Symbol;Acc:HGNC:16875]	486	666	430	93	143	85	421.44	678.21	453.45	85.83	174.36	78.99
ENSG00000123338	6.06	-2	-3.99	0.3	0	0	NCKAP1L	NCK-associated protein 1-like [Source:HGNC Symbol;Acc:HGNC:4862]	123	115	101	24	26	18	106.66	117.11	106.51	22.15	31.7	16.73
ENSG00000236914	3.87	-1.98	-3.95	0.4	1.61e-06	1.83e-05	RP11-1008C21.2		31	21	29	2	2	5	26.88	21.39	30.58	1.85	2.44	4.65
ENSG00000104524	9.51	-1.98	-3.94	0.1	0	0	PYCRL	pyrroline-5-carboxylate reductase-like [Source:HGNC Symbol;Acc:HGNC:25846]	1413	995	1203	331	247	269	1225.3	1013.24	1268.61	305.47	301.17	249.99
ENSG00000176055	9.44	-1.98	-3.94	0.1	0	0	MBLAC2	metallo-beta-lactamase domain containing 2 [Source:HGNC Symbol;Acc:HGNC:33711]	1202	1119	1111	281	265	256	1042.33	1139.52	1171.59	259.33	323.12	237.91
ENSG00000143816	6.99	-1.98	-3.93	0.2	0	0	WNT9A	wingless-type MMTV integration site family, member 9A [Source:HGNC Symbol;Acc:HGNC:12778]	208	255	171	54	42	43	180.37	259.68	180.33	49.84	51.21	39.96
ENSG00000258920	5.28	-1.97	-3.93	0.3	0	1e-08	FOXN3-AS1	FOXN3 antisense RNA 1 [Source:HGNC Symbol;Acc:HGNC:44290]	64	67	68	14	10	14	55.5	68.23	71.71	12.92	12.19	13.01
ENSG00000250874	3.94	-1.97	-3.92	0.4	3.53e-06	3.739e-05	CTC-480C2.1		28	35	23	7	1	0	24.28	35.64	24.25	6.46	1.22	0
ENSG00000103067	10.44	-1.97	-3.91	0.1	0	0	ESRP2	epithelial splicing regulatory protein 2 [Source:HGNC Symbol;Acc:HGNC:26152]	2512	2065	2271	554	526	541	2178.32	2102.86	2394.85	511.28	641.36	502.77
ENSG00000123689	5.33	-1.96	-3.89	0.3	0	1e-08	G0S2	G0/G1 switch 2 [Source:HGNC Symbol;Acc:HGNC:30229]	76	58	72	15	11	14	65.9	59.06	75.93	13.84	13.41	13.01
ENSG00000263528	6.69	-1.96	-3.89	0.2	0	0	IKBKE	inhibitor of kappa light polypeptide gene enhancer in B-cells, kinase epsilon [Source:HGNC Symbol;Acc:HGNC:14552]	170	176	166	42	36	36	147.42	179.23	175.05	38.76	43.9	33.46
ENSG00000174206	9.37	-1.96	-3.88	0.1	0	0	C12orf66	chromosome 12 open reading frame 66 [Source:HGNC Symbol;Acc:HGNC:26517]	1155	1122	969	304	214	268	1001.57	1142.57	1021.85	280.56	260.93	249.06
ENSG00000261804	3.18	-1.95	-3.88	0.4	6.89e-06	6.883e-05	RP11-44F14.2		22	17	14	1	1	1	19.08	17.31	14.76	0.92	1.22	0.93
ENSG00000262714	3.35	-1.96	-3.88	0.4	7.31e-06	7.257e-05	RP11-44F14.8		11	19	28	1	0	2	9.54	19.35	29.53	0.92	0	1.86
ENSG00000261777	6.32	-1.95	-3.87	0.3	0	0	RP11-529K1.2		121	153	124	29	31	24	104.93	155.81	130.76	26.76	37.8	22.3
ENSG00000149970	3.34	-1.95	-3.86	0.4	6.66e-06	6.678e-05	CNKSR2	connector enhancer of kinase suppressor of Ras 2 [Source:HGNC Symbol;Acc:HGNC:19701]	25	22	12	1	1	2	21.68	22.4	12.65	0.92	1.22	1.86
ENSG00000140854	10.6	-1.94	-3.84	0.1	0	0	KATNB1	katanin p80 (WD repeat containing) subunit B 1 [Source:HGNC Symbol;Acc:HGNC:6217]	2518	2561	2528	590	603	635	2183.52	2607.95	2665.87	544.5	735.24	590.13
ENSG00000069275	15.3	-1.94	-3.83	0.1	0	0	NUCKS1	nuclear casein kinase and cyclin-dependent kinase substrate 1 [Source:HGNC Symbol;Acc:HGNC:29923]	76975	58065	63654	18395	13251	17670	66749.9	59129.5	67125.5	16976.4	16157	16421.3
ENSG00000145882	9.93	-1.94	-3.83	0.2	0	0	PCYOX1L	prenylcysteine oxidase 1 like [Source:HGNC Symbol;Acc:HGNC:28477]	1853	1773	1237	411	408	292	1606.85	1805.51	1304.46	379.3	497.48	271.36
ENSG00000237766	4.53	-1.93	-3.82	0.4	1.9e-07	2.6e-06	GGTA2P	glycoprotein, alpha-galactosyltransferase 2, pseudogene [Source:HGNC Symbol;Acc:HGNC:4254]	45	37	40	5	5	10	39.02	37.68	42.18	4.61	6.1	9.29
ENSG00000263327	4.37	-1.93	-3.82	0.4	1.82e-06	2.055e-05	TAPT1-AS1	TAPT1 antisense RNA 1 (head to head) [Source:HGNC Symbol;Acc:HGNC:26832]	22	47	40	4	7	3	19.08	47.86	42.18	3.69	8.54	2.79
ENSG00000156253	10.28	-1.93	-3.81	0.1	0	0	RWDD2B	RWD domain containing 2B [Source:HGNC Symbol;Acc:HGNC:1302]	2296	2059	1782	625	347	548	1991.01	2096.75	1879.19	576.8	423.1	509.27
ENSG00000138400	4.86	-1.93	-3.8	0.4	4e-08	5.9e-07	MDH1B	malate dehydrogenase 1B, NAD (soluble) [Source:HGNC Symbol;Acc:HGNC:17836]	44	56	49	10	7	10	38.16	57.03	51.67	9.23	8.54	9.29
ENSG00000177640	7.1	-1.92	-3.78	0.2	0	0	CASC2	cancer susceptibility candidate 2 (non-protein coding) [Source:HGNC Symbol;Acc:HGNC:22933]	254	244	182	58	47	54	220.26	248.47	191.93	53.53	57.31	50.18
ENSG00000179673	5.19	-1.92	-3.78	0.3	1e-08	2.5e-07	RPRML	reprimo-like [Source:HGNC Symbol;Acc:HGNC:32422]	60	66	61	12	5	19	52.03	67.21	64.33	11.07	6.1	17.66
ENSG00000092036	7.62	-1.9	-3.73	0.2	0	0	HAUS4	HAUS augmin-like complex, subunit 4 [Source:HGNC Symbol;Acc:HGNC:20163]	349	306	311	83	77	73	302.64	311.61	327.96	76.6	93.89	67.84
ENSG00000166816	2.92	-1.9	-3.73	0.4	1.414e-05	0.0001315	LDHD	lactate dehydrogenase D [Source:HGNC Symbol;Acc:HGNC:19708]	12	22	11	0	0	1	10.41	22.4	11.6	0	0	0.93
ENSG00000139219	11.01	-1.89	-3.72	0.2	0	0	COL2A1	collagen, type II, alpha 1 [Source:HGNC Symbol;Acc:HGNC:2200]	3838	3071	3230	782	941	667	3328.17	3127.3	3406.16	721.69	1147.37	619.86
ENSG00000278385	6.09	-1.9	-3.72	0.3	0	0	RP11-89H19.2		136	106	100	27	25	24	117.93	107.94	105.45	24.92	30.48	22.3
ENSG00000223776	4.82	-1.89	-3.71	0.4	1.3e-07	1.82e-06	LGALS8-AS1	LGALS8 antisense RNA 1 [Source:HGNC Symbol;Acc:HGNC:40340]	51	57	39	13	4	10	44.23	58.05	41.13	12	4.88	9.29
ENSG00000261420	4.37	-1.89	-3.71	0.4	5.4e-07	6.8e-06	RP1-168L15.5		40	37	32	8	4	6	34.69	37.68	33.75	7.38	4.88	5.58
ENSG00000137274	8.95	-1.88	-3.68	0.1	0	0	BPHL	biphenyl hydrolase-like (serine hydrolase) [Source:HGNC Symbol;Acc:HGNC:1094]	910	830	679	221	176	215	789.12	845.22	716.03	203.96	214.6	199.81
ENSG00000178146	10.55	-1.87	-3.66	0.1	0	0	RP1-232L22__B.1		2493	2459	2332	638	556	681	2161.84	2504.08	2459.18	588.8	677.93	632.88
ENSG00000256304	5.62	-1.87	-3.66	0.3	0	1e-08	CCDC150P1	coiled-coil domain containing 150 pseudogene 1 [Source:HGNC Symbol;Acc:HGNC:50280]	94	90	65	22	17	14	81.51	91.65	68.54	20.3	20.73	13.01
ENSG00000171298	10.57	-1.87	-3.65	0.2	0	0	GAA	glucosidase, alpha; acid [Source:HGNC Symbol;Acc:HGNC:4065]	2634	2679	2108	604	676	535	2284.11	2728.12	2222.97	557.42	824.25	497.19
ENSG00000234494	5.94	-1.87	-3.65	0.3	0	0	SP2-AS1	SP2 antisense RNA 1 [Source:HGNC Symbol;Acc:HGNC:51341]	93	127	85	26	16	26	80.65	129.33	89.64	23.99	19.51	24.16
ENSG00000203668	12.23	-1.87	-3.64	0.1	0	0	CHML	choroideremia-like (Rab escort protein 2) [Source:HGNC Symbol;Acc:HGNC:1941]	9060	7177	7142	2166	1825	2032	7856.5	7308.58	7531.51	1998.96	2225.24	1888.4
ENSG00000146070	4.68	-1.86	-3.63	0.4	1.68e-06	1.902e-05	PLA2G7	phospholipase A2, group VII (platelet-activating factor acetylhydrolase, plasma) [Source:HGNC Symbol;Acc:HGNC:9040]	38	65	31	7	10	4	32.95	66.19	32.69	6.46	12.19	3.72
ENSG00000158825	5.52	-1.85	-3.61	0.3	6e-08	9.4e-07	CDA	cytidine deaminase [Source:HGNC Symbol;Acc:HGNC:1712]	90	71	73	12	24	8	78.04	72.3	76.98	11.07	29.26	7.43
ENSG00000242338	5.4	-1.85	-3.61	0.3	1e-08	1.1e-07	BMS1P4	BMS1 ribosome biogenesis factor pseudogene 4 [Source:HGNC Symbol;Acc:HGNC:23652]	91	72	53	22	11	12	78.91	73.32	55.89	20.3	13.41	11.15
ENSG00000133740	8.79	-1.85	-3.6	0.1	0	0	E2F5	E2F transcription factor 5, p130-binding [Source:HGNC Symbol;Acc:HGNC:3119]	792	700	657	226	154	176	686.79	712.83	692.83	208.57	187.77	163.56
ENSG00000182057	5.62	-1.84	-3.59	0.3	0	3e-08	OGFRP1	opioid growth factor receptor pseudogene 1 [Source:HGNC Symbol;Acc:HGNC:50511]	113	57	81	22	14	18	97.99	58.05	85.42	20.3	17.07	16.73
ENSG00000114805	8.73	-1.84	-3.58	0.2	0	0	PLCH1	phospholipase C, eta 1 [Source:HGNC Symbol;Acc:HGNC:29185]	719	696	636	190	171	166	623.49	708.76	670.69	175.35	208.5	154.27
ENSG00000157637	10.65	-1.84	-3.57	0.1	0	0	SLC38A10	solute carrier family 38, member 10 [Source:HGNC Symbol;Acc:HGNC:28237]	3094	2431	2276	772	626	626	2683	2475.57	2400.13	712.46	763.29	581.76
ENSG00000177854	7.44	-1.84	-3.57	0.2	0	0	TMEM187	transmembrane protein 187 [Source:HGNC Symbol;Acc:HGNC:13705]	338	317	203	85	55	73	293.1	322.81	214.07	78.44	67.06	67.84
ENSG00000133627	8.68	-1.83	-3.55	0.1	0	0	ACTR3B	ARP3 actin-related protein 3 homolog B (yeast) [Source:HGNC Symbol;Acc:HGNC:17256]	676	685	617	193	136	193	586.2	697.56	650.65	178.12	165.83	179.36
ENSG00000022976	10	-1.82	-3.54	0.1	0	0	ZNF839	zinc finger protein 839 [Source:HGNC Symbol;Acc:HGNC:20345]	1834	1715	1414	438	409	456	1590.38	1746.44	1491.12	404.22	498.7	423.78
ENSG00000248866	5.52	-1.82	-3.54	0.3	0	4e-08	USP46-AS1	USP46 antisense RNA 1 [Source:HGNC Symbol;Acc:HGNC:43991]	80	89	61	16	14	21	69.37	90.63	64.33	14.77	17.07	19.52
ENSG00000274026	7.19	-1.83	-3.54	0.2	0	0	FAM27E3	family with sequence similarity 27, member E3 [Source:HGNC Symbol;Acc:HGNC:28655]	260	220	232	65	53	63	225.46	224.03	244.65	59.99	64.62	58.55
ENSG00000038002	8.5	-1.82	-3.53	0.2	0	0	AGA	aspartylglucosaminidase [Source:HGNC Symbol;Acc:HGNC:318]	642	505	609	172	134	154	556.72	514.26	642.21	158.74	163.39	143.12
ENSG00000128833	9.89	-1.82	-3.53	0.2	0	0	MYO5C	myosin VC [Source:HGNC Symbol;Acc:HGNC:7604]	1538	1718	1331	433	395	361	1333.7	1749.5	1403.59	399.61	481.63	335.49
ENSG00000255690	3.22	-1.82	-3.52	0.4	2.978e-05	0.00025754	TRIL	TLR4 interactor with leucine-rich repeats [Source:HGNC Symbol;Acc:HGNC:22200]	12	20	20	1	1	2	10.41	20.37	21.09	0.92	1.22	1.86
ENSG00000100033	5.73	-1.81	-3.5	0.3	2e-08	2.8e-07	PRODH	proline dehydrogenase (oxidase) 1 [Source:HGNC Symbol;Acc:HGNC:9453]	82	112	70	16	25	15	71.11	114.05	73.82	14.77	30.48	13.94
ENSG00000100767	9.03	-1.81	-3.5	0.4	8.5e-07	1.024e-05	PAPLN	papilin, proteoglycan-like sulfated glycoprotein [Source:HGNC Symbol;Acc:HGNC:19262]	896	1067	724	122	237	126	776.98	1086.56	763.49	112.59	288.98	117.1
ENSG00000223797	4.79	-1.81	-3.5	0.4	2.9e-07	3.8e-06	ENTPD3-AS1	ENTPD3 antisense RNA 1 [Source:HGNC Symbol;Acc:HGNC:26710]	46	40	54	11	7	10	39.89	40.73	56.95	10.15	8.54	9.29
ENSG00000233593	7.39	-1.81	-3.5	0.2	0	0	RP4-665J23.1		295	277	243	60	72	74	255.81	282.08	256.25	55.37	87.79	68.77
ENSG00000116711	7.83	-1.8	-3.49	0.2	0	0	PLA2G4A	phospholipase A2, group IVA (cytosolic, calcium-dependent) [Source:HGNC Symbol;Acc:HGNC:9035]	431	344	334	109	91	88	373.75	350.31	352.22	100.59	110.96	81.78
ENSG00000125122	5.92	-1.8	-3.49	0.3	0	1e-08	LRRC29	leucine rich repeat containing 29 [Source:HGNC Symbol;Acc:HGNC:13605]	86	112	98	26	23	20	74.58	114.05	103.34	23.99	28.04	18.59
ENSG00000180902	8.62	-1.8	-3.49	0.2	0	0	D2HGDH	D-2-hydroxyglutarate dehydrogenase [Source:HGNC Symbol;Acc:HGNC:28358]	724	601	582	205	160	128	627.83	612.02	613.74	189.19	195.09	118.95
ENSG00000104549	12.29	-1.8	-3.48	0.1	0	0	SQLE	squalene epoxidase [Source:HGNC Symbol;Acc:HGNC:11279]	10292	6603	7470	2516	1561	2494	8924.85	6724.06	7877.4	2321.97	1903.34	2317.75
ENSG00000118894	9.02	-1.8	-3.48	0.1	0	0	EEF2KMT	eukaryotic elongation factor 2 lysine methyltransferase [Source:HGNC Symbol;Acc:HGNC:32221]	962	765	776	225	213	226	834.21	779.03	818.32	207.65	259.71	210.03
ENSG00000236810	6.27	-1.8	-3.48	0.3	0	0	TCEB3-AS1	TCEB3 antisense RNA 1 [Source:HGNC Symbol;Acc:HGNC:50582]	120	155	105	23	28	39	104.06	157.84	110.73	21.23	34.14	36.24
ENSG00000100987	4.92	-1.8	-3.47	0.4	2.53e-06	2.761e-05	VSX1	visual system homeobox 1 [Source:HGNC Symbol;Acc:HGNC:12723]	47	70	39	3	13	11	40.76	71.28	41.13	2.77	15.85	10.22
ENSG00000132182	13.1	-1.79	-3.45	0.1	0	0	NUP210	nucleoporin 210kDa [Source:HGNC Symbol;Acc:HGNC:30052]	16659	13407	12385	4455	3442	3597	14446.1	13652.8	13060.5	4111.43	4196.86	3342.81
ENSG00000138134	8.33	-1.79	-3.45	0.2	0	0	STAMBPL1	STAM binding protein-like 1 [Source:HGNC Symbol;Acc:HGNC:24105]	515	568	465	141	124	149	446.59	578.41	490.36	130.13	151.19	138.47
ENSG00000130638	11.82	-1.78	-3.44	0.1	0	0	ATXN10	ataxin 10 [Source:HGNC Symbol;Acc:HGNC:10549]	6516	5273	5492	1817	1317	1645	5650.44	5369.67	5791.52	1676.87	1605.83	1528.75
ENSG00000258708	7.22	-1.78	-3.44	0.2	0	0	SLC25A21-AS1	SLC25A21 antisense RNA 1 [Source:HGNC Symbol;Acc:HGNC:44298]	248	244	226	58	65	62	215.06	248.47	238.33	53.53	79.25	57.62
ENSG00000013725	3.29	-1.78	-3.43	0.4	4.736e-05	0.00039001	CD6	CD6 molecule [Source:HGNC Symbol;Acc:HGNC:1691]	10	27	18	1	0	3	8.67	27.5	18.98	0.92	0	2.79
ENSG00000259207	3.4	-1.78	-3.43	0.4	3.463e-05	0.0002945	ITGB3	integrin, beta 3 (platelet glycoprotein IIIa, antigen CD61) [Source:HGNC Symbol;Acc:HGNC:6156]	24	21	14	1	3	2	20.81	21.39	14.76	0.92	3.66	1.86
ENSG00000188596	5.28	-1.77	-3.42	0.4	8.7e-07	1.049e-05	CFAP54	cilia and flagella associated 54 [Source:HGNC Symbol;Acc:HGNC:26456]	56	85	56	13	4	24	48.56	86.56	59.05	12	4.88	22.3
ENSG00000197943	8.46	-1.77	-3.42	0.2	0	0	PLCG2	phospholipase C, gamma 2 (phosphatidylinositol-specific) [Source:HGNC Symbol;Acc:HGNC:9066]	700	522	485	156	155	138	607.01	531.57	511.45	143.97	188.99	128.25
ENSG00000241886	5.47	-1.77	-3.42	0.3	4e-08	5.8e-07	RP11-242C19.2		67	90	63	14	20	14	58.1	91.65	66.44	12.92	24.39	13.01
ENSG00000125246	7.12	-1.77	-3.41	0.2	0	0	CLYBL	citrate lyase beta like [Source:HGNC Symbol;Acc:HGNC:18355]	219	260	190	59	50	66	189.91	264.77	200.36	54.45	60.97	61.34
ENSG00000226124	4.81	-1.76	-3.4	0.3	3.8e-07	4.93e-06	FTCDNL1	formiminotransferase cyclodeaminase N-terminal like [Source:HGNC Symbol;Acc:HGNC:48661]	62	40	42	13	7	10	53.76	40.73	44.29	12	8.54	9.29
ENSG00000270049	4.63	-1.77	-3.4	0.4	1.18e-06	1.383e-05	RP11-297D21.4		56	32	40	7	7	11	48.56	32.59	42.18	6.46	8.54	10.22
ENSG00000272599	7.5	-1.77	-3.4	0.2	0	0	RP11-152N13.16		325	251	305	112	59	59	281.83	255.6	321.63	103.36	71.94	54.83
ENSG00000279692	5.82	-1.76	-3.4	0.3	0	0	RP11-1055B8.1		105	83	90	29	17	22	91.05	84.52	94.91	26.76	20.73	20.45
ENSG00000165168	6.48	-1.76	-3.39	0.2	0	0	CYBB	cytochrome b-245, beta polypeptide [Source:HGNC Symbol;Acc:HGNC:2578]	181	109	148	41	27	43	156.96	111	156.07	37.84	32.92	39.96
ENSG00000230091	5.79	-1.76	-3.39	0.3	0	1e-08	TMEM254-AS1	TMEM254 antisense RNA 1 [Source:HGNC Symbol;Acc:HGNC:27340]	86	99	86	19	22	24	74.58	100.82	90.69	17.53	26.82	22.3
ENSG00000075290	6.84	-1.76	-3.38	0.2	0	0	WNT8B	wingless-type MMTV integration site family, member 8B [Source:HGNC Symbol;Acc:HGNC:12789]	188	195	169	55	49	38	163.03	198.58	178.22	50.76	59.75	35.31
ENSG00000182257	4.73	-1.76	-3.38	0.4	7.5e-07	9.07e-06	PRR34	proline rich 34 [Source:HGNC Symbol;Acc:HGNC:25606]	48	44	42	7	11	9	41.62	44.81	44.29	6.46	13.41	8.36
ENSG00000134897	10.19	-1.75	-3.37	0.1	0	0	BIVM	basic, immunoglobulin-like variable motif containing [Source:HGNC Symbol;Acc:HGNC:16034]	1924	1816	1821	524	502	508	1668.42	1849.29	1920.31	483.59	612.09	472.1
ENSG00000174842	9.09	-1.75	-3.37	0.1	0	0	GLMN	glomulin, FKBP associated protein [Source:HGNC Symbol;Acc:HGNC:14373]	939	744	918	273	178	275	814.27	757.64	968.07	251.95	217.04	255.57
ENSG00000187193	5.17	-1.75	-3.37	0.3	8e-08	1.19e-06	MT1X	metallothionein 1X [Source:HGNC Symbol;Acc:HGNC:7405]	76	53	52	10	12	18	65.9	53.97	54.84	9.23	14.63	16.73
ENSG00000049089	6.06	-1.75	-3.35	0.3	0	0	COL9A2	collagen, type IX, alpha 2 [Source:HGNC Symbol;Acc:HGNC:2218]	131	98	98	32	25	25	113.6	99.8	103.34	29.53	30.48	23.23
ENSG00000159712	3.88	-1.74	-3.35	0.4	3.547e-05	0.00030119	ANKRD18CP	ankyrin repeat domain 18C, pseudogene [Source:HGNC Symbol;Acc:HGNC:43601]	27	35	18	4	0	7	23.41	35.64	18.98	3.69	0	6.51
ENSG00000160172	7.05	-1.75	-3.35	0.2	0	0	FAM86C2P	family with sequence similarity 86, member C2, pseudogene [Source:HGNC Symbol;Acc:HGNC:42392]	228	233	178	70	43	58	197.71	237.27	187.71	64.6	52.43	53.9
ENSG00000165475	7.47	-1.74	-3.35	0.2	0	0	CRYL1	crystallin, lambda 1 [Source:HGNC Symbol;Acc:HGNC:18246]	280	323	246	84	68	77	242.81	328.92	259.42	77.52	82.91	71.56
ENSG00000083720	11.95	-1.74	-3.34	0.1	0	0	OXCT1	3-oxoacid CoA transferase 1 [Source:HGNC Symbol;Acc:HGNC:8527]	6771	5639	6445	1824	1528	1994	5871.57	5742.38	6796.49	1683.33	1863.1	1853.09
ENSG00000280027	2.82	-1.74	-3.33	0.4	7.203e-05	0.00056762	RP11-44F14.10		12	11	18	1	0	1	10.41	11.2	18.98	0.92	0	0.93
ENSG00000215146	5.72	-1.73	-3.32	0.3	2e-08	3.3e-07	RP11-313J2.1		90	110	62	25	11	27	78.04	112.02	65.38	23.07	13.41	25.09
ENSG00000262655	10.01	-1.73	-3.32	0.1	0	0	SPON1	spondin 1, extracellular matrix protein [Source:HGNC Symbol;Acc:HGNC:11252]	1798	1567	1540	445	472	436	1559.16	1595.73	1623.99	410.68	575.51	405.19
ENSG00000272583	5.2	-1.73	-3.32	0.3	5e-08	7.5e-07	RP11-344P13.6		62	57	62	16	13	13	53.76	58.05	65.38	14.77	15.85	12.08
ENSG00000132541	8.65	-1.72	-3.31	0.1	0	0	HRSP12	heat-responsive protein 12 [Source:HGNC Symbol;Acc:HGNC:16897]	721	579	612	214	136	193	625.23	589.62	645.38	197.5	165.83	179.36
ENSG00000259705	2.94	-1.72	-3.3	0.4	8.296e-05	0.00064415	RP11-227D13.1		13	18	13	2	0	1	11.27	18.33	13.71	1.85	0	0.93
ENSG00000278864	7.19	-1.72	-3.3	0.2	0	0	RP11-45M22.2		218	249	231	66	61	62	189.04	253.57	243.6	60.91	74.38	57.62
ENSG00000279879	4.1	-1.72	-3.3	0.4	2.092e-05	0.00018717	RP11-1072C15.6		36	29	26	10	3	2	31.22	29.53	27.42	9.23	3.66	1.86
ENSG00000088682	10.05	-1.72	-3.29	0.1	0	0	COQ9	coenzyme Q9 [Source:HGNC Symbol;Acc:HGNC:25302]	1916	1609	1531	560	401	491	1661.49	1638.5	1614.5	516.81	488.94	456.3
ENSG00000153363	8.28	-1.72	-3.29	0.2	0	0	LINC00467	long intergenic non-protein coding RNA 467 [Source:HGNC Symbol;Acc:HGNC:28227]	511	497	465	150	115	153	443.12	506.11	490.36	138.43	140.22	142.19
ENSG00000259863	5.47	-1.72	-3.29	0.3	3e-08	5.1e-07	SH3RF3-AS1	SH3RF3 antisense RNA 1 [Source:HGNC Symbol;Acc:HGNC:44168]	95	50	76	18	15	19	82.38	50.92	80.14	16.61	18.29	17.66
ENSG00000260274	6.52	-1.72	-3.29	0.2	0	0	RP11-817O13.8		174	113	160	48	26	44	150.89	115.07	168.73	44.3	31.7	40.89
ENSG00000264808	4.89	-1.72	-3.29	0.4	3.49e-06	3.704e-05	RP11-802D6.1		61	42	48	5	16	8	52.9	42.77	50.62	4.61	19.51	7.43
ENSG00000153162	9.02	-1.71	-3.26	0.2	0	0	BMP6	bone morphogenetic protein 6 [Source:HGNC Symbol;Acc:HGNC:1073]	879	866	730	213	245	230	762.24	881.88	769.81	196.57	298.73	213.75
ENSG00000188153	9.22	-1.7	-3.26	0.2	0	0	COL4A5	collagen, type IV, alpha 5 [Source:HGNC Symbol;Acc:HGNC:2207]	1161	836	864	308	263	227	1006.78	851.33	911.12	284.25	320.68	210.96
ENSG00000237489	4.15	-1.7	-3.26	0.4	1.533e-05	0.00014122	LINC00959	long intergenic non-protein coding RNA 959 [Source:HGNC Symbol;Acc:HGNC:48677]	31	31	30	9	2	6	26.88	31.57	31.64	8.31	2.44	5.58
ENSG00000276509	4.37	-1.7	-3.26	0.4	7.06e-06	7.032e-05	CH17-353B19.1		37	42	27	9	4	8	32.09	42.77	28.47	8.31	4.88	7.43
ENSG00000113763	6.06	-1.7	-3.25	0.3	2e-08	3.1e-07	UNC5A	unc-5 netrin receptor A [Source:HGNC Symbol;Acc:HGNC:12567]	85	148	90	23	28	28	73.71	150.71	94.91	21.23	34.14	26.02
ENSG00000237742	4.52	-1.7	-3.25	0.4	3.52e-06	3.729e-05	RP11-624M8.1		39	41	36	11	7	6	33.82	41.75	37.96	10.15	8.54	5.58
ENSG00000243479	6.69	-1.7	-3.24	0.3	0	0	MNX1-AS1	MNX1 antisense RNA 1 (head to head) [Source:HGNC Symbol;Acc:HGNC:48954]	154	208	133	38	44	48	133.54	211.81	140.25	35.07	53.65	44.61
ENSG00000007171	7.11	-1.69	-3.23	0.3	2e-08	3.9e-07	NOS2	nitric oxide synthase 2, inducible [Source:HGNC Symbol;Acc:HGNC:7873]	202	311	160	37	76	47	175.17	316.7	168.73	34.15	92.67	43.68
ENSG00000149292	7.77	-1.69	-3.23	0.2	0	0	TTC12	tetratricopeptide repeat domain 12 [Source:HGNC Symbol;Acc:HGNC:23700]	402	352	291	88	94	110	348.6	358.45	306.87	81.21	114.61	102.23
ENSG00000172731	9.1	-1.69	-3.23	0.2	0	0	LRRC20	leucine rich repeat containing 20 [Source:HGNC Symbol;Acc:HGNC:23421]	876	1041	698	220	289	183	759.64	1060.09	736.07	203.03	352.38	170.07
ENSG00000218073	4.81	-1.69	-3.23	0.4	3.39e-06	3.603e-05	RP1-13D10.2		73	38	34	14	9	7	63.3	38.7	35.85	12.92	10.97	6.51
ENSG00000163362	7.81	-1.69	-3.22	0.2	0	0	C1orf106	chromosome 1 open reading frame 106 [Source:HGNC Symbol;Acc:HGNC:25599]	327	442	293	100	96	98	283.56	450.1	308.98	92.29	117.05	91.07
ENSG00000250995	3.38	-1.69	-3.22	0.4	8e-05	0.00062394	RP13-128O4.3		22	17	18	1	2	4	19.08	17.31	18.98	0.92	2.44	3.72
ENSG00000111331	9.37	-1.68	-3.21	0.1	0	0	OAS3	2'-5'-oligoadenylate synthetase 3, 100kDa [Source:HGNC Symbol;Acc:HGNC:8088]	1102	1083	934	387	218	314	955.61	1102.86	984.94	357.15	265.81	291.81
ENSG00000235501	7.97	-1.68	-3.21	0.2	0	0	RP4-639F20.1		404	425	354	113	100	127	350.33	432.79	373.31	104.29	121.93	118.03
ENSG00000276007	6.44	-1.68	-3.21	0.3	2e-08	3e-07	RP11-358L22.3		146	151	124	35	48	19	126.61	153.77	130.76	32.3	58.53	17.66
ENSG00000224167	6.33	-1.68	-3.2	0.3	0	0	RP3-522D1.1		151	131	107	31	39	32	130.94	133.4	112.84	28.61	47.55	29.74
ENSG00000225518	4.4	-1.68	-3.2	0.4	2.353e-05	0.00020842	RP11-396C23.2		28	55	25	5	5	10	24.28	56.01	26.36	4.61	6.1	9.29
ENSG00000271141	3.95	-1.68	-3.2	0.4	4.094e-05	0.00034216	RP11-171I2.4		23	31	26	2	6	5	19.94	31.57	27.42	1.85	7.32	4.65
ENSG00000275591	6.34	-1.68	-3.2	0.3	1e-08	9e-08	XKR5	XK, Kell blood group complex subunit-related family, member 5 [Source:HGNC Symbol;Acc:HGNC:20782]	129	161	102	21	36	42	111.86	163.95	107.56	19.38	43.9	39.03
ENSG00000092094	9.45	-1.67	-3.19	0.1	0	0	OSGEP	O-sialoglycoprotein endopeptidase [Source:HGNC Symbol;Acc:HGNC:18028]	1181	1045	1060	336	272	365	1024.12	1064.16	1117.81	310.09	331.65	339.21
ENSG00000148057	5.97	-1.67	-3.19	0.3	0	2e-08	IDNK	idnK, gluconokinase homolog (E. coli) [Source:HGNC Symbol;Acc:HGNC:31367]	108	104	91	35	15	31	93.65	105.91	95.96	32.3	18.29	28.81
ENSG00000152795	13.53	-1.67	-3.19	0.1	0	0	HNRNPDL	heterogeneous nuclear ribonucleoprotein D-like [Source:HGNC Symbol;Acc:HGNC:5037]	22129	15953	17880	6959	3789	5916	19189.5	16245.5	18855.1	6422.32	4619.95	5497.93
ENSG00000261770	5.38	-1.67	-3.19	0.3	6e-08	9.1e-07	CTC-459F4.1		92	56	59	21	13	17	79.78	57.03	62.22	19.38	15.85	15.8
ENSG00000272977	7.87	-1.67	-3.19	0.2	0	0	CTA-390C10.10		424	382	307	117	99	102	367.68	389	323.74	107.98	120.71	94.79
ENSG00000103599	6.98	-1.67	-3.18	0.2	0	0	IQCH	IQ motif containing H [Source:HGNC Symbol;Acc:HGNC:25721]	195	260	148	58	45	63	169.1	264.77	156.07	53.53	54.87	58.55
ENSG00000271714	4.81	-1.67	-3.18	0.4	2.03e-06	2.257e-05	CTD-2377O17.1		47	51	41	13	11	7	40.76	51.94	43.24	12	13.41	6.51
ENSG00000170579	3.74	-1.67	-3.17	0.4	6.716e-05	0.00053353	DLGAP1	discs, large (Drosophila) homolog-associated protein 1 [Source:HGNC Symbol;Acc:HGNC:2905]	29	26	17	2	2	7	25.15	26.48	17.93	1.85	2.44	6.51
ENSG00000272711	7.97	-1.67	-3.17	0.2	0	0	RP11-259N19.1		470	351	374	132	108	103	407.57	357.44	394.4	121.82	131.69	95.72
ENSG00000135423	7.5	-1.66	-3.16	0.2	0	0	GLS2	glutaminase 2 (liver, mitochondrial) [Source:HGNC Symbol;Acc:HGNC:29570]	303	331	226	89	72	85	262.75	337.07	238.33	82.14	87.79	78.99
ENSG00000185065	6.27	-1.66	-3.16	0.2	0	0	AC000068.5		118	126	125	41	25	36	102.33	128.31	131.82	37.84	30.48	33.46
ENSG00000259431	8.8	-1.66	-3.16	0.1	0	0	THTPA	thiamine triphosphatase [Source:HGNC Symbol;Acc:HGNC:18987]	843	605	670	221	171	233	731.02	616.09	706.54	203.96	208.5	216.53
ENSG00000270277	3.39	-1.66	-3.16	0.4	0.00011014	0.0008336	RP11-65L3.2		23	12	22	2	3	2	19.94	12.22	23.2	1.85	3.66	1.86
ENSG00000164078	4.74	-1.65	-3.15	0.4	2.026e-05	0.00018182	MST1R	macrophage stimulating 1 receptor [Source:HGNC Symbol;Acc:HGNC:7381]	33	69	32	8	12	6	28.62	70.27	33.75	7.38	14.63	5.58
ENSG00000168843	3.8	-1.66	-3.15	0.4	6.883e-05	0.00054456	FSTL5	follistatin-like 5 [Source:HGNC Symbol;Acc:HGNC:21386]	27	24	23	3	1	8	23.41	24.44	24.25	2.77	1.22	7.43
ENSG00000138131	5.68	-1.65	-3.14	0.4	4.2e-06	4.393e-05	LOXL4	lysyl oxidase-like 4 [Source:HGNC Symbol;Acc:HGNC:17171]	71	116	65	16	29	9	61.57	118.13	68.54	14.77	35.36	8.36
ENSG00000234373	5.98	-1.65	-3.14	0.3	0	3e-08	SNX18P7	sorting nexin 18 pseudogene 7 [Source:HGNC Symbol;Acc:HGNC:39615]	129	79	98	27	28	25	111.86	80.45	103.34	24.92	34.14	23.23
ENSG00000269696	4.23	-1.65	-3.14	0.4	2.634e-05	0.0002308	AC007228.11		33	27	36	10	2	7	28.62	27.5	37.96	9.23	2.44	6.51
ENSG00000119599	8.49	-1.65	-3.13	0.2	0	0	DCAF4	DDB1 and CUL4 associated factor 4 [Source:HGNC Symbol;Acc:HGNC:20229]	622	543	524	166	166	164	539.38	552.96	552.58	153.2	202.4	152.41
ENSG00000137700	11.02	-1.64	-3.12	0.1	0	0	SLC37A4	solute carrier family 37 (glucose-6-phosphate transporter), member 4 [Source:HGNC Symbol;Acc:HGNC:4061]	3691	3143	2916	992	966	929	3200.7	3200.62	3075.03	915.5	1177.85	863.35
ENSG00000041880	7.37	-1.64	-3.11	0.2	0	0	PARP3	poly (ADP-ribose) polymerase family, member 3 [Source:HGNC Symbol;Acc:HGNC:273]	298	275	211	85	69	73	258.41	280.04	222.51	78.44	84.13	67.84
ENSG00000072201	5.66	-1.63	-3.1	0.3	1e-08	1.4e-07	LNX1	ligand of numb-protein X 1, E3 ubiquitin protein ligase [Source:HGNC Symbol;Acc:HGNC:6657]	85	86	72	21	19	25	73.71	87.58	75.93	19.38	23.17	23.23
ENSG00000156076	5.42	-1.63	-3.1	0.3	1.1e-07	1.55e-06	WIF1	WNT inhibitory factor 1 [Source:HGNC Symbol;Acc:HGNC:18081]	74	72	62	13	18	22	64.17	73.32	65.38	12	21.95	20.45
ENSG00000267296	7.39	-1.63	-3.1	0.2	0	0	CEBPA-AS1	CEBPA antisense RNA 1 (head to head) [Source:HGNC Symbol;Acc:HGNC:25710]	290	266	240	64	87	74	251.48	270.88	253.09	59.06	106.08	68.77
ENSG00000272425	4.19	-1.63	-3.1	0.4	3.402e-05	0.00028982	RP11-363E6.4		36	35	23	9	6	3	31.22	35.64	24.25	8.31	7.32	2.79
ENSG00000171388	6.2	-1.62	-3.08	0.3	5e-08	7.6e-07	APLN	apelin [Source:HGNC Symbol;Acc:HGNC:16665]	113	165	77	37	30	26	97.99	168.03	81.2	34.15	36.58	24.16
ENSG00000231856	6.17	-1.62	-3.08	0.3	0	1e-08	RP11-327P2.5		147	104	96	27	30	38	127.47	105.91	101.24	24.92	36.58	35.31
ENSG00000260160	4.25	-1.62	-3.08	0.4	3.295e-05	0.00028187	CTC-471J1.2		30	31	35	9	7	3	26.01	31.57	36.91	8.31	8.54	2.79
ENSG00000175707	5.46	-1.62	-3.07	0.3	1.55e-06	1.775e-05	KDF1	keratinocyte differentiation factor 1 [Source:HGNC Symbol;Acc:HGNC:26624]	58	83	72	15	24	12	50.3	84.52	75.93	13.84	29.26	11.15
ENSG00000231327	4.36	-1.62	-3.07	0.4	1.677e-05	0.00015326	AC016700.5		38	28	37	7	8	7	32.95	28.51	39.02	6.46	9.75	6.51
ENSG00000249069	5.35	-1.62	-3.07	0.4	1.615e-05	0.00014804	LINC01033	long intergenic non-protein coding RNA 1033 [Source:HGNC Symbol;Acc:HGNC:49019]	52	101	48	7	22	13	45.09	102.85	50.62	6.46	26.82	12.08
ENSG00000103021	8.93	-1.61	-3.06	0.2	0	0	CCDC113	coiled-coil domain containing 113 [Source:HGNC Symbol;Acc:HGNC:25002]	742	895	638	242	226	209	643.44	911.41	672.79	223.34	275.56	194.23
ENSG00000128805	9.01	-1.61	-3.06	0.2	0	0	ARHGAP22	Rho GTPase activating protein 22 [Source:HGNC Symbol;Acc:HGNC:30320]	843	824	740	241	252	226	731.02	839.11	780.36	222.41	307.27	210.03
ENSG00000138738	8.5	-1.62	-3.06	0.1	0	0	PRDM5	PR domain containing 5 [Source:HGNC Symbol;Acc:HGNC:9349]	611	547	534	197	152	166	529.84	557.03	563.12	181.81	185.33	154.27
ENSG00000243989	4.47	-1.61	-3.06	0.4	9.25e-06	8.961e-05	ACY1	aminoacylase 1 [Source:HGNC Symbol;Acc:HGNC:177]	44	34	33	10	7	8	38.16	34.62	34.8	9.23	8.54	7.43
ENSG00000198535	6.76	-1.61	-3.05	0.2	0	0	C2CD4A	C2 calcium-dependent domain containing 4A [Source:HGNC Symbol;Acc:HGNC:33627]	189	172	152	48	49	52	163.89	175.15	160.29	44.3	59.75	48.33
ENSG00000229043	6.94	-1.61	-3.05	0.2	0	0	AC091729.9		200	196	182	50	58	60	173.43	199.59	191.93	46.14	70.72	55.76
ENSG00000274220	5.02	-1.61	-3.05	0.3	8e-07	9.61e-06	RP11-77K12.9		65	48	46	14	11	15	56.37	48.88	48.51	12.92	13.41	13.94
ENSG00000173376	7.3	-1.61	-3.04	0.2	0	0	NDNF	neuron-derived neurotrophic factor [Source:HGNC Symbol;Acc:HGNC:26256]	248	294	201	66	73	77	215.06	299.39	211.96	60.91	89.01	71.56
ENSG00000033867	10.09	-1.6	-3.03	0.1	0	0	SLC4A7	solute carrier family 4, sodium bicarbonate cotransporter, member 7 [Source:HGNC Symbol;Acc:HGNC:11033]	1787	1849	1449	506	487	573	1549.62	1882.9	1528.02	466.98	593.8	532.51
ENSG00000113140	9.57	-1.6	-3.03	0.1	0	0	SPARC	secreted protein, acidic, cysteine-rich (osteonectin) [Source:HGNC Symbol;Acc:HGNC:11219]	1388	1113	1057	436	328	329	1203.62	1133.41	1114.65	402.38	399.93	305.75
ENSG00000197361	4.65	-1.6	-3.02	0.4	1.148e-05	0.0001092	FBXL22	F-box and leucine-rich repeat protein 22 [Source:HGNC Symbol;Acc:HGNC:27537]	52	36	37	10	12	6	45.09	36.66	39.02	9.23	14.63	5.58
ENSG00000273899	7.58	-1.59	-3.02	0.2	0	0	NOL12	nucleolar protein 12 [Source:HGNC Symbol;Acc:HGNC:28585]	275	298	320	87	95	82	238.47	303.46	337.45	80.29	115.83	76.21
ENSG00000161249	11.51	-1.59	-3.01	0.1	0	0	DMKN	dermokine [Source:HGNC Symbol;Acc:HGNC:25063]	5172	4488	3946	1502	1173	1621	4484.97	4570.28	4161.21	1386.17	1430.25	1506.45
ENSG00000205084	9.18	-1.59	-3.01	0.2	0	0	TMEM231	transmembrane protein 231 [Source:HGNC Symbol;Acc:HGNC:37234]	1003	917	785	285	278	264	869.77	933.81	827.81	263.02	338.97	245.34
ENSG00000224086	6.8	-1.59	-3.01	0.3	0	1e-08	LL22NC03-86G7.1		232	145	158	65	51	35	201.18	147.66	166.62	59.99	62.18	32.53
ENSG00000230797	7.61	-1.59	-3.01	0.2	0	0	YY2	YY2 transcription factor [Source:HGNC Symbol;Acc:HGNC:31684]	333	306	274	96	92	87	288.77	311.61	288.94	88.6	112.18	80.85
ENSG00000272829	4.75	-1.59	-3.01	0.4	6.73e-06	6.738e-05	XXbac-B135H6.18		56	48	30	13	8	11	48.56	48.88	31.64	12	9.75	10.22
ENSG00000048028	10.9	-1.59	-3	0.1	0	0	USP28	ubiquitin specific peptidase 28 [Source:HGNC Symbol;Acc:HGNC:12625]	3261	2999	2619	1051	789	970	2827.82	3053.98	2761.83	969.95	962.03	901.45
ENSG00000103811	6.06	-1.59	-3	0.3	0	2e-08	CTSH	cathepsin H [Source:HGNC Symbol;Acc:HGNC:2535]	110	108	98	34	29	27	95.39	109.98	103.34	31.38	35.36	25.09
ENSG00000148824	9.31	-1.59	-3	0.2	0	0	MTG1	mitochondrial ribosome-associated GTPase 1 [Source:HGNC Symbol;Acc:HGNC:32159]	1033	995	922	273	330	284	895.78	1013.24	972.28	251.95	402.37	263.93
ENSG00000228477	4.27	-1.58	-3	0.4	4.627e-05	0.00038182	RP3-342P20.2		29	30	37	4	8	8	25.15	30.55	39.02	3.69	9.75	7.43
ENSG00000242498	10.73	-1.58	-3	0.2	0	0	ARPIN	actin-related protein 2/3 complex inhibitor [Source:HGNC Symbol;Acc:HGNC:28782]	2651	2812	2406	753	850	800	2298.85	2863.55	2537.22	694.93	1036.41	743.47
ENSG00000047597	9.81	-1.58	-2.99	0.1	0	0	XK	X-linked Kx blood group [Source:HGNC Symbol;Acc:HGNC:12811]	1529	1291	1355	443	415	446	1325.89	1314.67	1428.9	408.84	506.01	414.48
ENSG00000164627	6.16	-1.58	-2.99	0.2	0	1e-08	KIF6	kinesin family member 6 [Source:HGNC Symbol;Acc:HGNC:21202]	135	98	107	37	30	31	117.07	99.8	112.84	34.15	36.58	28.81
ENSG00000261008	5.43	-1.58	-2.99	0.3	4e-07	5.14e-06	LINC01572	long intergenic non-protein coding RNA 1572 [Source:HGNC Symbol;Acc:HGNC:51385]	66	60	80	15	16	24	57.23	61.1	84.36	13.84	19.51	22.3
ENSG00000263843	7.54	-1.58	-2.99	0.2	0	0	RP11-649A18.12		315	291	261	94	85	85	273.16	296.34	275.23	86.75	103.64	78.99
ENSG00000197415	4.92	-1.57	-2.98	0.3	4.86e-06	5.025e-05	VEPH1	ventricular zone expressed PH domain-containing 1 [Source:HGNC Symbol;Acc:HGNC:25735]	68	48	35	10	11	16	58.97	48.88	36.91	9.23	13.41	14.87
ENSG00000276457	6.3	-1.57	-2.98	0.3	1.2e-07	1.76e-06	FKBP4P8	FK506 binding protein 4, 59kDa pseudogene 8 [Source:HGNC Symbol;Acc:HGNC:50377]	148	94	137	29	18	59	128.34	95.72	144.47	26.76	21.95	54.83
ENSG00000082684	6.03	-1.57	-2.97	0.3	5.85e-06	5.927e-05	SEMA5B	sema domain, seven thrombospondin repeats (type 1 and type 1-like), transmembrane domain (TM) and short cytoplasmic domain, (semaphorin) 5B [Source:HGNC Symbol;Acc:HGNC:10737]	93	143	81	19	41	15	80.65	145.62	85.42	17.53	49.99	13.94
ENSG00000107736	8.14	-1.57	-2.97	0.2	0	0	CDH23	cadherin-related 23 [Source:HGNC Symbol;Acc:HGNC:13733]	444	525	350	118	142	134	385.02	534.63	369.09	108.9	173.14	124.53
ENSG00000186377	9.41	-1.57	-2.97	0.2	0	0	CYP4X1	cytochrome P450, family 4, subfamily X, polypeptide 1 [Source:HGNC Symbol;Acc:HGNC:20244]	1046	1177	926	316	331	325	907.05	1198.58	976.5	291.63	403.59	302.03
ENSG00000255046	3.47	-1.57	-2.97	0.4	0.0002543	0.00176635	RP11-297N6.4		24	19	17	6	0	3	20.81	19.35	17.93	5.54	0	2.79
ENSG00000279355	4.17	-1.57	-2.97	0.4	7.401e-05	0.0005814	AGPAT4-IT1	AGPAT4 intronic transcript 1 [Source:HGNC Symbol;Acc:HGNC:20988]	34	31	26	3	9	6	29.48	31.57	27.42	2.77	10.97	5.58
ENSG00000068784	9.52	-1.57	-2.96	0.1	0	0	SRBD1	S1 RNA binding domain 1 [Source:HGNC Symbol;Acc:HGNC:25521]	1216	1142	1048	401	322	359	1054.47	1162.94	1105.16	370.07	392.62	333.63
ENSG00000157152	7.57	-1.57	-2.96	0.2	0	0	SYN2	synapsin II [Source:HGNC Symbol;Acc:HGNC:11495]	296	311	274	103	86	82	256.68	316.7	288.94	95.06	104.86	76.21
ENSG00000213123	3.52	-1.57	-2.96	0.4	0.00031627	0.00214093	TCTEX1D2	Tctex1 domain containing 2 [Source:HGNC Symbol;Acc:HGNC:28482]	15	26	21	7	0	1	13.01	26.48	22.15	6.46	0	0.93
ENSG00000213888	7.77	-1.57	-2.96	0.2	0	0	LINC01521	long intergenic non-protein coding RNA 1521 [Source:HGNC Symbol;Acc:HGNC:26029]	372	308	333	108	94	114	322.58	313.65	351.16	99.67	114.61	105.94
ENSG00000236035	4.62	-1.56	-2.96	0.4	8.149e-05	0.00063402	RP11-90O23.1		69	43	17	6	6	14	59.83	43.79	17.93	5.54	7.32	13.01
ENSG00000133131	10.69	-1.56	-2.95	0.1	0	0	MORC4	MORC family CW-type zinc finger 4 [Source:HGNC Symbol;Acc:HGNC:23485]	2716	2463	2417	910	665	885	2355.22	2508.16	2548.82	839.82	810.84	822.46
ENSG00000272764	5.83	-1.56	-2.95	0.3	7e-08	1.09e-06	RP11-318E3.9		108	83	83	39	13	26	93.65	84.52	87.53	35.99	15.85	24.16
ENSG00000177335	2.58	-1.56	-2.94	0.4	0.00037068	0.00246073	C8orf31	chromosome 8 open reading frame 31 [Source:HGNC Symbol;Acc:HGNC:26731]	14	12	9	1	1	0	12.14	12.22	9.49	0.92	1.22	0
ENSG00000211451	4.83	-1.56	-2.94	0.3	8.11e-06	7.965e-05	GNRHR2	gonadotropin-releasing hormone (type 2) receptor 2, pseudogene [Source:HGNC Symbol;Acc:HGNC:16341]	45	39	54	11	8	16	39.02	39.72	56.95	10.15	9.75	14.87
ENSG00000215271	10	-1.56	-2.94	0.1	0	0	HOMEZ	homeobox and leucine zipper encoding [Source:HGNC Symbol;Acc:HGNC:20164]	1711	1458	1546	548	446	522	1483.72	1484.73	1630.32	505.74	543.81	485.11
ENSG00000128039	9.33	-1.55	-2.93	0.2	0	0	SRD5A3	steroid 5 alpha-reductase 3 [Source:HGNC Symbol;Acc:HGNC:25812]	1121	1022	852	322	321	294	972.09	1040.74	898.47	297.17	391.4	273.22
ENSG00000157927	8.52	-1.55	-2.93	0.2	0	0	RADIL	Ras association and DIL domains [Source:HGNC Symbol;Acc:HGNC:22226]	580	591	524	187	181	162	502.96	601.84	552.58	172.58	220.69	150.55
ENSG00000165996	7.97	-1.55	-2.93	0.2	0	0	HACD1	3-hydroxyacyl-CoA dehydratase 1 [Source:HGNC Symbol;Acc:HGNC:9639]	427	417	320	133	123	102	370.28	424.65	337.45	122.74	149.97	94.79
ENSG00000261324	7.53	-1.55	-2.93	0.2	0	0	RP11-174G6.5		376	223	269	93	75	99	326.05	227.09	283.67	85.83	91.45	92
ENSG00000132481	7.19	-1.55	-2.92	0.3	1.18e-06	1.376e-05	TRIM47	tripartite motif containing 47 [Source:HGNC Symbol;Acc:HGNC:19020]	162	343	185	40	86	55	140.48	349.29	195.09	36.92	104.86	51.11
ENSG00000186153	8.97	-1.54	-2.92	0.2	0	0	WWOX	WW domain containing oxidoreductase [Source:HGNC Symbol;Acc:HGNC:12799]	798	672	841	256	216	269	692	684.32	886.87	236.26	263.37	249.99
ENSG00000278619	8.87	-1.55	-2.92	0.1	0	0	MRM1	mitochondrial rRNA methyltransferase 1 [Source:HGNC Symbol;Acc:HGNC:26202]	727	703	717	247	182	267	630.43	715.89	756.1	227.95	221.91	248.13
ENSG00000158483	7.59	-1.54	-2.91	0.2	0	0	FAM86C1	family with sequence similarity 86, member C1 [Source:HGNC Symbol;Acc:HGNC:25561]	353	285	262	103	78	104	306.11	290.23	276.29	95.06	95.11	96.65
ENSG00000197763	8.13	-1.54	-2.91	0.2	0	0	TXNRD3	thioredoxin reductase 3 [Source:HGNC Symbol;Acc:HGNC:20667]	471	419	409	145	139	123	408.43	426.68	431.31	133.82	169.48	114.31
ENSG00000205913	7.65	-1.54	-2.91	0.2	0	0	SRRM2-AS1	SRRM2 antisense RNA 1 [Source:HGNC Symbol;Acc:HGNC:44162]	359	310	267	103	103	81	311.31	315.68	281.56	95.06	125.59	75.28
ENSG00000133019	6.32	-1.54	-2.9	0.3	0	6e-08	CHRM3	cholinergic receptor, muscarinic 3 [Source:HGNC Symbol;Acc:HGNC:1952]	138	147	91	45	33	33	119.67	149.7	95.96	41.53	40.24	30.67
ENSG00000165271	11.12	-1.53	-2.9	0.2	0	0	NOL6	nucleolar protein 6 (RNA-associated) [Source:HGNC Symbol;Acc:HGNC:19910]	4244	2671	3463	1400	771	1197	3680.24	2719.97	3651.86	1292.03	940.09	1112.41
ENSG00000172346	4.93	-1.54	-2.9	0.4	9.508e-05	0.000729	CSDC2	cold shock domain containing C2, RNA binding [Source:HGNC Symbol;Acc:HGNC:30359]	36	84	31	5	14	13	31.22	85.54	32.69	4.61	17.07	12.08
ENSG00000164089	6.21	-1.53	-2.89	0.2	0	2e-08	ETNPPL	ethanolamine-phosphate phospho-lyase [Source:HGNC Symbol;Acc:HGNC:14404]	146	115	91	39	30	36	126.61	117.11	95.96	35.99	36.58	33.46
ENSG00000165698	7.64	-1.53	-2.89	0.2	0	0	C9orf9	chromosome 9 open reading frame 9 [Source:HGNC Symbol;Acc:HGNC:1367]	347	348	232	113	85	93	300.91	354.38	244.65	104.29	103.64	86.43
ENSG00000272827	3.03	-1.53	-2.89	0.4	0.00045635	0.00295948	RP11-445P19.3		17	15	13	0	2	3	14.74	15.28	13.71	0	2.44	2.79
ENSG00000279092	5.32	-1.53	-2.89	0.3	7.8e-07	9.39e-06	RP11-1H8.5		80	56	57	19	11	24	69.37	57.03	60.11	17.53	13.41	22.3
ENSG00000174989	9.45	-1.53	-2.88	0.1	0	0	FBXW8	F-box and WD repeat domain containing 8 [Source:HGNC Symbol;Acc:HGNC:13597]	1078	1181	949	356	325	356	934.8	1202.65	1000.76	328.55	396.27	330.84
ENSG00000178026	7.33	-1.53	-2.88	0.2	0	1e-08	LRRC75B	leucine rich repeat containing 75B [Source:HGNC Symbol;Acc:HGNC:33155]	205	308	232	59	80	86	177.77	313.65	244.65	54.45	97.54	79.92
ENSG00000237452	3.33	-1.52	-2.88	0.4	0.00049119	0.00316801	BHMG1	basic helix-loop-helix and HMG box domain containing 1 [Source:HGNC Symbol;Acc:HGNC:44318]	14	19	22	6	0	0	12.14	19.35	23.2	5.54	0	0
ENSG00000238123	4.77	-1.53	-2.88	0.4	2.594e-05	0.00022769	MID1IP1-AS1	MID1IP1 antisense RNA 1 [Source:HGNC Symbol;Acc:HGNC:40932]	57	46	32	9	15	8	49.43	46.84	33.75	8.31	18.29	7.43
ENSG00000143994	5.07	-1.52	-2.87	0.4	2.954e-05	0.00025583	ABHD1	abhydrolase domain containing 1 [Source:HGNC Symbol;Acc:HGNC:17553]	47	75	41	11	19	9	40.76	76.38	43.24	10.15	23.17	8.36
ENSG00000164845	6.82	-1.52	-2.87	0.2	0	1e-08	FAM86FP	family with sequence similarity 86, member F, pseudogene [Source:HGNC Symbol;Acc:HGNC:42357]	176	216	134	68	46	47	152.62	219.96	141.31	62.76	56.09	43.68
ENSG00000246090	4.45	-1.52	-2.87	0.4	3.313e-05	0.00028325	RP11-696N14.1		35	39	33	8	9	9	30.35	39.72	34.8	7.38	10.97	8.36
ENSG00000258056	7.77	-1.52	-2.87	0.2	0	0	RP11-644F5.11		352	303	350	119	93	112	305.24	308.56	369.09	109.82	113.4	104.09
ENSG00000268573	6.44	-1.52	-2.87	0.3	0	7e-08	RP11-158H5.7		171	134	107	60	24	41	148.29	136.46	112.84	55.37	29.26	38.1
ENSG00000132394	9.29	-1.52	-2.86	0.1	0	0	EEFSEC	eukaryotic elongation factor, selenocysteine-tRNA-specific [Source:HGNC Symbol;Acc:HGNC:24614]	1041	968	858	329	274	341	902.72	985.75	904.79	303.63	334.09	316.9
ENSG00000161405	9.32	-1.52	-2.86	0.2	0	0	IKZF3	IKAROS family zinc finger 3 (Aiolos) [Source:HGNC Symbol;Acc:HGNC:13178]	910	1234	791	349	296	292	789.12	1256.62	834.14	322.09	360.91	271.36
ENSG00000181541	2.76	-1.52	-2.86	0.4	0.00053551	0.00342578	MAB21L2	mab-21-like 2 (C. elegans) [Source:HGNC Symbol;Acc:HGNC:6758]	13	10	15	1	2	0	11.27	10.18	15.82	0.92	2.44	0
ENSG00000197119	10.31	-1.51	-2.86	0.2	0	0	SLC25A29	solute carrier family 25 (mitochondrial carnitine/acylcarnitine carrier), member 29 [Source:HGNC Symbol;Acc:HGNC:20116]	1872	2413	1545	659	565	668	1623.33	2457.24	1629.26	608.18	688.91	620.79
ENSG00000231599	3.46	-1.51	-2.86	0.4	0.00039915	0.00262902	LINC01037	long intergenic non-protein coding RNA 1037 [Source:HGNC Symbol;Acc:HGNC:49025]	19	27	12	3	4	2	16.48	27.5	12.65	2.77	4.88	1.86
ENSG00000105953	10.96	-1.51	-2.85	0.1	0	0	OGDH	oxoglutarate (alpha-ketoglutarate) dehydrogenase (lipoamide) [Source:HGNC Symbol;Acc:HGNC:8124]	3675	2741	2731	1147	837	1052	3186.83	2791.25	2879.94	1058.54	1020.56	977.66
ENSG00000133067	3.03	-1.51	-2.85	0.4	0.00055773	0.00354741	LGR6	leucine-rich repeat containing G protein-coupled receptor 6 [Source:HGNC Symbol;Acc:HGNC:19719]	14	27	5	1	1	2	12.14	27.5	5.27	0.92	1.22	1.86
ENSG00000142765	6.18	-1.51	-2.85	0.4	1.931e-05	0.00017398	SYTL1	synaptotagmin-like 1 [Source:HGNC Symbol;Acc:HGNC:15584]	87	173	86	19	46	20	75.44	176.17	90.69	17.53	56.09	18.59
ENSG00000198075	3.84	-1.51	-2.85	0.4	0.00032058	0.00216426	SULT1C4	sulfotransferase family, cytosolic, 1C, member 4 [Source:HGNC Symbol;Acc:HGNC:11457]	19	31	23	6	6	1	16.48	31.57	24.25	5.54	7.32	0.93
ENSG00000270638	3.3	-1.51	-2.85	0.4	0.00042482	0.00277898	RP3-466P17.1		25	15	13	3	3	2	21.68	15.28	13.71	2.77	3.66	1.86
ENSG00000272502	5.82	-1.51	-2.85	0.3	1.224e-05	0.00011572	RP11-713M15.2		91	107	73	9	34	25	78.91	108.96	76.98	8.31	41.46	23.23
ENSG00000130748	6.04	-1.51	-2.84	0.4	2.786e-05	0.000243	TMEM160	transmembrane protein 160 [Source:HGNC Symbol;Acc:HGNC:26042]	202	69	65	25	11	49	175.17	70.27	68.54	23.07	13.41	45.54
ENSG00000163618	7.93	-1.51	-2.84	0.2	0	0	CADPS	Ca++-dependent secretion activator [Source:HGNC Symbol;Acc:HGNC:1426]	380	452	297	126	129	94	329.52	460.29	313.2	116.28	157.29	87.36
ENSG00000159593	11.14	-1.5	-2.83	0.1	0	0	NAE1	NEDD8 activating enzyme E1 subunit 1 [Source:HGNC Symbol;Acc:HGNC:621]	3721	3659	2961	1016	1019	1380	3226.72	3726.08	3122.49	937.65	1242.47	1282.48
ENSG00000274627	8.24	-1.5	-2.83	0.2	0	0	RP11-104N10.2		613	396	404	208	84	165	531.57	403.26	426.03	191.96	102.42	153.34
ENSG00000274922	4.89	-1.5	-2.83	0.3	7.1e-06	7.069e-05	RP11-88E10.5		58	45	41	17	10	12	50.3	45.83	43.24	15.69	12.19	11.15
ENSG00000101187	9.78	-1.5	-2.82	0.1	0	0	SLCO4A1	solute carrier organic anion transporter family, member 4A1 [Source:HGNC Symbol;Acc:HGNC:10953]	1594	1283	1168	420	416	497	1382.26	1306.52	1231.7	387.61	507.23	461.88
ENSG00000101868	11.72	-1.5	-2.82	0.1	0	0	POLA1	polymerase (DNA directed), alpha 1, catalytic subunit [Source:HGNC Symbol;Acc:HGNC:9173]	5523	5295	4549	1878	1318	2015	4789.35	5392.08	4797.09	1733.17	1607.05	1872.6
ENSG00000117148	6.84	-1.49	-2.82	0.3	4e-07	5.09e-06	ACTL8	actin-like 8 [Source:HGNC Symbol;Acc:HGNC:24018]	218	178	150	89	18	59	189.04	181.26	158.18	82.14	21.95	54.83
ENSG00000197444	7.87	-1.5	-2.82	0.3	1e-08	1.6e-07	OGDHL	oxoglutarate dehydrogenase-like [Source:HGNC Symbol;Acc:HGNC:25590]	349	481	257	103	135	85	302.64	489.82	271.02	95.06	164.61	78.99
ENSG00000198417	4.47	-1.5	-2.82	0.4	4.113e-05	0.00034339	MT1F	metallothionein 1F [Source:HGNC Symbol;Acc:HGNC:7398]	38	34	36	11	9	7	32.95	34.62	37.96	10.15	10.97	6.51
ENSG00000005884	7.95	-1.49	-2.81	0.2	0	0	ITGA3	integrin, alpha 3 (antigen CD49C, alpha 3 subunit of VLA-3 receptor) [Source:HGNC Symbol;Acc:HGNC:6139]	418	397	324	115	124	131	362.47	404.28	341.67	106.13	151.19	121.74
ENSG00000113296	6.77	-1.49	-2.81	0.2	0	0	THBS4	thrombospondin 4 [Source:HGNC Symbol;Acc:HGNC:11788]	161	163	177	58	53	47	139.61	165.99	186.65	53.53	64.62	43.68
ENSG00000175792	12.13	-1.49	-2.81	0.1	0	0	RUVBL1	RuvB-like AAA ATPase 1 [Source:HGNC Symbol;Acc:HGNC:10474]	7964	5915	6655	2990	1598	2364	6906.09	6023.44	7017.95	2759.41	1948.45	2196.94
ENSG00000243896	3.9	-1.49	-2.81	0.4	0.00033391	0.00224404	OR2A7	olfactory receptor, family 2, subfamily A, member 7 [Source:HGNC Symbol;Acc:HGNC:8234]	25	32	19	2	8	4	21.68	32.59	20.04	1.85	9.75	3.72
ENSG00000275835	9.98	-1.49	-2.81	0.1	0	0	TUBGCP5	tubulin, gamma complex associated protein 5 [Source:HGNC Symbol;Acc:HGNC:18600]	1750	1527	1357	643	398	524	1517.54	1555	1431.01	593.41	485.28	486.97
ENSG00000133943	8.42	-1.48	-2.8	0.2	0	0	C14orf159	chromosome 14 open reading frame 159 [Source:HGNC Symbol;Acc:HGNC:20498]	547	607	413	182	168	160	474.34	618.13	435.52	167.96	204.84	148.69
ENSG00000163528	10.16	-1.49	-2.8	0.1	0	0	CHCHD4	coiled-coil-helix-coiled-coil-helix domain containing 4 [Source:HGNC Symbol;Acc:HGNC:26467]	1877	1584	1736	660	476	632	1627.67	1613.04	1830.68	609.1	580.39	587.34
ENSG00000197496	5.75	-1.49	-2.8	0.3	4e-07	5.11e-06	SLC2A10	solute carrier family 2 (facilitated glucose transporter), member 10 [Source:HGNC Symbol;Acc:HGNC:13444]	87	103	63	24	26	24	75.44	104.89	66.44	22.15	31.7	22.3
ENSG00000205808	9.78	-1.48	-2.8	0.1	0	0	PPAPDC2	phosphatidic acid phosphatase type 2 domain containing 2 [Source:HGNC Symbol;Acc:HGNC:23682]	1501	1265	1265	418	452	461	1301.61	1288.19	1333.99	385.76	551.13	428.42
ENSG00000214280	4.3	-1.48	-2.8	0.4	9.371e-05	0.00071895	RP11-553K23.2		29	33	34	7	9	7	25.15	33.61	35.85	6.46	10.97	6.51
ENSG00000229320	7.3	-1.48	-2.8	0.2	0	0	KRT8P12	keratin 8 pseudogene 12 [Source:HGNC Symbol;Acc:HGNC:28057]	286	206	236	95	56	88	248.01	209.78	248.87	87.67	68.28	81.78
ENSG00000236200	5.02	-1.49	-2.8	0.3	5.79e-06	5.88e-05	KDM4A-AS1	KDM4A antisense RNA 1 [Source:HGNC Symbol;Acc:HGNC:40528]	51	53	50	18	13	12	44.23	53.97	52.73	16.61	15.85	11.15
ENSG00000238213	3.2	-1.49	-2.8	0.4	0.00059172	0.00373671	TARDBPP2	TAR DNA binding protein pseudogene 2 [Source:HGNC Symbol;Acc:HGNC:39848]	13	15	20	2	3	2	11.27	15.28	21.09	1.85	3.66	1.86
ENSG00000120915	7.33	-1.48	-2.79	0.2	0	0	EPHX2	epoxide hydrolase 2, cytoplasmic [Source:HGNC Symbol;Acc:HGNC:3402]	234	265	235	70	86	78	202.92	269.86	247.82	64.6	104.86	72.49
ENSG00000165084	6.8	-1.48	-2.79	0.2	0	0	C8orf34	chromosome 8 open reading frame 34 [Source:HGNC Symbol;Acc:HGNC:30905]	163	158	191	58	49	58	141.35	160.9	201.42	53.53	59.75	53.9
ENSG00000177943	6.17	-1.48	-2.79	0.3	1e-08	2.2e-07	MAMDC4	MAM domain containing 4 [Source:HGNC Symbol;Acc:HGNC:24083]	117	120	99	32	24	49	101.46	122.2	104.4	29.53	29.26	45.54
ENSG00000092096	7.63	-1.47	-2.78	0.2	0	0	SLC22A17	solute carrier family 22, member 17 [Source:HGNC Symbol;Acc:HGNC:23095]	363	306	244	113	90	97	314.78	311.61	257.31	104.29	109.74	90.15
ENSG00000204152	9.36	-1.47	-2.78	0.2	0	0	TIMM23B	translocase of inner mitochondrial membrane 23 homolog B (yeast) [Source:HGNC Symbol;Acc:HGNC:23581]	916	766	1306	370	263	364	794.32	780.04	1377.23	341.47	320.68	338.28
ENSG00000235946	3.69	-1.47	-2.78	0.4	0.00037633	0.00249639	LL0XNC01-240C2.1		24	22	20	7	4	2	20.81	22.4	21.09	6.46	4.88	1.86
ENSG00000102032	5.32	-1.47	-2.77	0.3	9.19e-06	8.918e-05	RENBP	renin binding protein [Source:HGNC Symbol;Acc:HGNC:9959]	62	77	50	11	17	25	53.76	78.41	52.73	10.15	20.73	23.23
ENSG00000140688	10.68	-1.47	-2.77	0.1	0	0	C16orf58	chromosome 16 open reading frame 58 [Source:HGNC Symbol;Acc:HGNC:25848]	2650	2633	2170	858	823	818	2297.98	2681.27	2288.35	791.83	1003.49	760.19
ENSG00000175287	5.59	-1.47	-2.77	0.3	1.18e-06	1.385e-05	PHYHD1	phytanoyl-CoA dioxygenase domain containing 1 [Source:HGNC Symbol;Acc:HGNC:23396]	81	74	71	33	19	15	70.24	75.36	74.87	30.46	23.17	13.94
ENSG00000187624	6.68	-1.47	-2.77	0.2	0	0	C17orf97	chromosome 17 open reading frame 97 [Source:HGNC Symbol;Acc:HGNC:33800]	198	141	137	57	38	59	171.7	143.59	144.47	52.6	46.33	54.83
ENSG00000229525	2.49	-1.47	-2.77	0.4	0.00074318	0.0045708	AC053503.4		10	10	12	0	1	1	8.67	10.18	12.65	0	1.22	0.93
ENSG00000103150	8.34	-1.47	-2.76	0.2	0	0	MLYCD	malonyl-CoA decarboxylase [Source:HGNC Symbol;Acc:HGNC:7150]	582	439	466	197	155	142	504.69	447.05	491.41	181.81	188.99	131.97
ENSG00000123213	11.69	-1.47	-2.76	0.1	0	0	NLN	neurolysin (metallopeptidase M3 family) [Source:HGNC Symbol;Acc:HGNC:16058]	6110	4444	4581	2114	1239	1852	5298.37	4525.47	4830.84	1950.97	1510.72	1721.12
ENSG00000136010	7.93	-1.47	-2.76	0.3	7e-08	1.02e-06	ALDH1L2	aldehyde dehydrogenase 1 family, member L2 [Source:HGNC Symbol;Acc:HGNC:26777]	337	510	280	88	149	100	292.23	519.35	295.27	81.21	181.68	92.93
ENSG00000153291	8.52	-1.46	-2.76	0.2	0	0	SLC25A27	solute carrier family 25, member 27 [Source:HGNC Symbol;Acc:HGNC:21065]	566	657	450	189	185	179	490.81	669.05	474.54	174.42	225.57	166.35
ENSG00000168237	7.95	-1.46	-2.76	0.2	0	0	GLYCTK	glycerate kinase [Source:HGNC Symbol;Acc:HGNC:24247]	450	333	352	156	89	139	390.22	339.11	371.2	143.97	108.52	129.18
ENSG00000197322	5	-1.47	-2.76	0.4	3.334e-05	0.00028484	C17orf102	chromosome 17 open reading frame 102 [Source:HGNC Symbol;Acc:HGNC:34412]	47	64	42	13	18	9	40.76	65.17	44.29	12	21.95	8.36
ENSG00000229666	4.94	-1.46	-2.76	0.3	8.79e-06	8.566e-05	MAST4-AS1	MAST4 antisense RNA 1 [Source:HGNC Symbol;Acc:HGNC:40865]	52	48	46	14	14	13	45.09	48.88	48.51	12.92	17.07	12.08
ENSG00000231908	3.78	-1.47	-2.76	0.4	0.00037775	0.00250344	IDH1-AS1	IDH1 antisense RNA 1 [Source:HGNC Symbol;Acc:HGNC:40292]	22	23	24	7	5	2	19.08	23.42	25.31	6.46	6.1	1.86
ENSG00000274628	5.87	-1.46	-2.76	0.3	3.14e-06	3.352e-05	FAM95B1	family with sequence similarity 95, member B1 [Source:EntrezGene;Acc:100133036]	93	118	64	22	34	22	80.65	120.16	67.49	20.3	41.46	20.45
ENSG00000100583	6.8	-1.46	-2.75	0.2	0	1e-08	SAMD15	sterile alpha motif domain containing 15 [Source:HGNC Symbol;Acc:HGNC:18631]	186	131	195	67	45	54	161.29	133.4	205.63	61.83	54.87	50.18
ENSG00000157184	10.22	-1.46	-2.75	0.1	0	0	CPT2	carnitine palmitoyltransferase 2 [Source:HGNC Symbol;Acc:HGNC:2330]	2069	1758	1607	689	543	633	1794.16	1790.23	1694.64	635.86	662.08	588.27
ENSG00000221990	7.95	-1.46	-2.75	0.2	0	0	EXOC3-AS1	EXOC3 antisense RNA 1 [Source:HGNC Symbol;Acc:HGNC:25175]	433	331	369	132	131	109	375.48	337.07	389.12	121.82	159.73	101.3
ENSG00000269896	7.34	-1.46	-2.75	0.2	0	0	RP4-740C4.5		286	250	210	97	76	73	248.01	254.58	221.45	89.52	92.67	67.84
ENSG00000083123	9.52	-1.45	-2.74	0.1	0	0	BCKDHB	branched chain keto acid dehydrogenase E1, beta polypeptide [Source:HGNC Symbol;Acc:HGNC:987]	1255	1017	1058	432	340	373	1088.29	1035.65	1115.7	398.68	414.56	346.64
ENSG00000100078	4.97	-1.45	-2.74	0.4	8.369e-05	0.00064942	PLA2G3	phospholipase A2, group III [Source:HGNC Symbol;Acc:HGNC:17934]	55	45	51	9	21	7	47.69	45.83	53.78	8.31	25.61	6.51
ENSG00000100116	9.18	-1.46	-2.74	0.1	0	0	GCAT	glycine C-acetyltransferase [Source:HGNC Symbol;Acc:HGNC:4188]	1055	803	798	368	214	334	914.86	817.72	841.52	339.62	260.93	310.4
ENSG00000140463	9.57	-1.45	-2.74	0.1	0	0	BBS4	Bardet-Biedl syndrome 4 [Source:HGNC Symbol;Acc:HGNC:969]	1153	1223	1072	400	372	406	999.84	1245.42	1130.46	369.15	453.58	377.31
ENSG00000171517	8.91	-1.46	-2.74	0.2	0	0	LPAR3	lysophosphatidic acid receptor 3 [Source:HGNC Symbol;Acc:HGNC:14298]	837	763	601	246	263	214	725.82	776.99	633.78	227.03	320.68	198.88
ENSG00000174326	2.83	-1.45	-2.74	0.4	0.00089109	0.00536761	SLC16A11	solute carrier family 16, member 11 [Source:HGNC Symbol;Acc:HGNC:23093]	13	19	8	1	0	3	11.27	19.35	8.44	0.92	0	2.79
ENSG00000235884	5.98	-1.45	-2.74	0.3	4.5e-07	5.68e-06	LINC00941	long intergenic non-protein coding RNA 941 [Source:HGNC Symbol;Acc:HGNC:48635]	92	118	84	24	23	44	79.78	120.16	88.58	22.15	28.04	40.89
ENSG00000244026	7.98	-1.45	-2.74	0.2	0	0	FAM86DP	family with sequence similarity 86, member D, pseudogene [Source:HGNC Symbol;Acc:HGNC:32659]	391	412	349	144	132	105	339.06	419.55	368.03	132.89	160.95	97.58
ENSG00000249509	5	-1.45	-2.74	0.3	2.435e-05	0.00021496	RP11-402J6.1		46	60	46	9	14	19	39.89	61.1	48.51	8.31	17.07	17.66
ENSG00000261572	7.26	-1.45	-2.74	0.2	0	0	RP11-384L8.1		234	217	245	74	64	95	202.92	220.98	258.36	68.29	78.04	88.29
ENSG00000271122	9.08	-1.45	-2.74	0.2	0	0	RP11-379H18.1		849	774	835	270	290	264	736.22	788.19	880.54	249.18	353.6	245.34
ENSG00000007255	7.74	-1.45	-2.73	0.2	0	0	TRAPPC6A	trafficking protein particle complex 6A [Source:HGNC Symbol;Acc:HGNC:23069]	336	331	305	112	85	135	291.37	337.07	321.63	103.36	103.64	125.46
ENSG00000117115	7.6	-1.45	-2.73	0.3	1.46e-06	1.682e-05	PADI2	peptidyl arginine deiminase, type II [Source:HGNC Symbol;Acc:HGNC:18341]	264	401	235	72	130	58	228.93	408.35	247.82	66.45	158.51	53.9
ENSG00000134716	7.14	-1.45	-2.73	0.2	0	1e-08	CYP2J2	cytochrome P450, family 2, subfamily J, polypeptide 2 [Source:HGNC Symbol;Acc:HGNC:2634]	256	218	177	76	79	52	221.99	222	186.65	70.14	96.33	48.33
ENSG00000139428	10.45	-1.45	-2.73	0.1	0	0	MMAB	methylmalonic aciduria (cobalamin deficiency) cblB type [Source:HGNC Symbol;Acc:HGNC:19331]	2438	1661	2252	721	667	769	2114.15	1691.45	2374.82	665.4	813.28	714.66
ENSG00000153832	5.62	-1.45	-2.73	0.3	2.12e-06	2.356e-05	FBXO36	F-box protein 36 [Source:HGNC Symbol;Acc:HGNC:27020]	73	95	62	22	15	33	63.3	96.74	65.38	20.3	18.29	30.67
ENSG00000160193	10.51	-1.45	-2.73	0.1	0	0	WDR4	WD repeat domain 4 [Source:HGNC Symbol;Acc:HGNC:12756]	2601	1865	2142	830	661	791	2255.49	1899.19	2258.82	765.99	805.96	735.1
ENSG00000184221	7.03	-1.45	-2.73	0.2	0	0	OLIG1	oligodendrocyte transcription factor 1 [Source:HGNC Symbol;Acc:HGNC:16983]	186	202	207	55	61	80	161.29	205.7	218.29	50.76	74.38	74.35
ENSG00000189283	6.96	-1.45	-2.73	0.2	0	2e-08	FHIT	fragile histidine triad [Source:HGNC Symbol;Acc:HGNC:3701]	170	229	170	72	59	54	147.42	233.2	179.27	66.45	71.94	50.18
ENSG00000204366	10.31	-1.45	-2.73	0.1	0	0	ZBTB12	zinc finger and BTB domain containing 12 [Source:HGNC Symbol;Acc:HGNC:19066]	2104	1726	1931	705	543	759	1824.51	1757.64	2036.31	650.63	662.08	705.36
ENSG00000265366	3.78	-1.45	-2.73	0.4	0.00035509	0.00237373	GLUD1P7	glutamate dehydrogenase 1 pseudogene 7 [Source:HGNC Symbol;Acc:HGNC:23636]	24	27	18	5	4	6	20.81	27.5	18.98	4.61	4.88	5.58
ENSG00000272129	5.05	-1.45	-2.73	0.3	1.294e-05	0.00012166	RP11-250B2.6		66	49	43	16	17	11	57.23	49.9	45.35	14.77	20.73	10.22
ENSG00000277232	5.61	-1.45	-2.73	0.3	4.2e-07	5.35e-06	GTSE1-AS1	GTSE1 antisense RNA 1 (head to head) [Source:HGNC Symbol;Acc:HGNC:27163]	85	63	80	27	21	22	73.71	64.16	84.36	24.92	25.61	20.45
ENSG00000064102	10.78	-1.44	-2.72	0.1	0	0	ASUN	asunder spermatogenesis regulator [Source:HGNC Symbol;Acc:HGNC:20174]	2914	2488	2541	1042	736	1014	2526.92	2533.61	2679.58	961.64	897.41	942.34
ENSG00000104883	5.35	-1.44	-2.72	0.3	5.33e-06	5.47e-05	PEX11G	peroxisomal biogenesis factor 11 gamma [Source:HGNC Symbol;Acc:HGNC:20208]	64	82	46	21	15	21	55.5	83.5	48.51	19.38	18.29	19.52
ENSG00000106526	5.78	-1.45	-2.72	0.3	1.9e-07	2.65e-06	ACTR3C	ARP3 actin-related protein 3 homolog C (yeast) [Source:HGNC Symbol;Acc:HGNC:37282]	96	78	81	33	25	21	83.25	79.43	85.42	30.46	30.48	19.52
ENSG00000152348	7.65	-1.45	-2.72	0.2	0	0	ATG10	autophagy related 10 [Source:HGNC Symbol;Acc:HGNC:20315]	298	340	276	91	107	104	258.41	346.23	291.05	83.98	130.47	96.65
ENSG00000167588	5.83	-1.44	-2.72	0.3	2.4e-07	3.24e-06	GPD1	glycerol-3-phosphate dehydrogenase 1 (soluble) [Source:HGNC Symbol;Acc:HGNC:4455]	107	85	74	39	21	23	92.79	86.56	78.04	35.99	25.61	21.37
ENSG00000186648	4.82	-1.44	-2.72	0.3	2.919e-05	0.00025286	LRRC16B	leucine rich repeat containing 16B [Source:HGNC Symbol;Acc:HGNC:20272]	43	53	38	11	13	13	37.29	53.97	40.07	10.15	15.85	12.08
ENSG00000225091	5.71	-1.44	-2.72	0.3	3.7e-07	4.77e-06	SNORA71A	small nucleolar RNA, H/ACA box 71A [Source:HGNC Symbol;Acc:HGNC:10232]	88	85	71	22	19	35	76.31	86.56	74.87	20.3	23.17	32.53
ENSG00000259129	2.72	-1.44	-2.72	0.4	0.00097942	0.00584182	LINC00648	long intergenic non-protein coding RNA 648 [Source:HGNC Symbol;Acc:HGNC:44302]	16	12	9	1	1	2	13.87	12.22	9.49	0.92	1.22	1.86
ENSG00000274528	3.96	-1.44	-2.72	0.4	0.00026845	0.00185191	CTD-2650P22.2		25	28	24	5	5	8	21.68	28.51	25.31	4.61	6.1	7.43
ENSG00000233929	5.14	-1.44	-2.71	0.3	1.423e-05	0.0001322	MT1XP1	metallothionein 1X pseudogene 1 [Source:HGNC Symbol;Acc:HGNC:7442]	83	46	42	17	11	21	71.97	46.84	44.29	15.69	13.41	19.52
ENSG00000251468	5.3	-1.44	-2.71	0.3	1.687e-05	0.00015397	RP11-369K16.1		81	58	50	19	23	10	70.24	59.06	52.73	17.53	28.04	9.29
ENSG00000269404	2.99	-1.44	-2.71	0.4	0.00102294	0.00607055	SPIB	Spi-B transcription factor (Spi-1/PU.1 related) [Source:HGNC Symbol;Acc:HGNC:11242]	7	18	17	2	2	1	6.07	18.33	17.93	1.85	2.44	0.93
ENSG00000107890	10.46	-1.43	-2.7	0.1	0	0	ANKRD26	ankyrin repeat domain 26 [Source:HGNC Symbol;Acc:HGNC:29186]	2293	2035	2019	808	652	772	1988.41	2072.31	2129.11	745.69	794.99	717.44
ENSG00000127252	6.98	-1.43	-2.7	0.2	0	0	HRASLS	HRAS-like suppressor [Source:HGNC Symbol;Acc:HGNC:14922]	213	206	157	65	56	72	184.71	209.78	165.56	59.99	68.28	66.91
ENSG00000147465	3.71	-1.43	-2.7	0.4	0.00052063	0.00333782	STAR	steroidogenic acute regulatory protein [Source:HGNC Symbol;Acc:HGNC:11359]	22	26	18	7	4	3	19.08	26.48	18.98	6.46	4.88	2.79
ENSG00000150625	8.45	-1.43	-2.7	0.2	0	0	GPM6A	glycoprotein M6A [Source:HGNC Symbol;Acc:HGNC:4460]	581	598	421	183	201	138	503.82	608.96	443.96	168.89	245.08	128.25
ENSG00000253865	4.13	-1.44	-2.7	0.4	0.0002346	0.00164176	RP11-394O4.3		35	32	20	6	5	10	30.35	32.59	21.09	5.54	6.1	9.29
ENSG00000276698	4.63	-1.43	-2.7	0.4	4.833e-05	0.00039705	RP11-468E2.10		39	38	41	13	7	13	33.82	38.7	43.24	12	8.54	12.08
ENSG00000277978	2.47	-1.43	-2.7	0.4	0.00098751	0.0058853	RP11-403P17.6		16	9	8	2	0	0	13.87	9.17	8.44	1.85	0	0
ENSG00000073060	12.16	-1.42	-2.69	0.2	0	0	SCARB1	scavenger receptor class B, member 1 [Source:HGNC Symbol;Acc:HGNC:1664]	8827	6036	6048	2642	2388	2069	7654.46	6146.66	6377.84	2438.25	2911.71	1922.79
ENSG00000100344	7.89	-1.43	-2.69	0.2	0	0	PNPLA3	patatin-like phospholipase domain containing 3 [Source:HGNC Symbol;Acc:HGNC:18590]	357	380	339	120	133	106	309.58	386.97	357.49	110.75	162.17	98.51
ENSG00000116353	9.41	-1.43	-2.69	0.1	0	0	MECR	mitochondrial trans-2-enoyl-CoA reductase [Source:HGNC Symbol;Acc:HGNC:19691]	1133	1102	851	389	331	347	982.5	1122.2	897.41	359	403.59	322.48
ENSG00000175198	7.84	-1.43	-2.69	0.2	0	0	PCCA	propionyl CoA carboxylase, alpha polypeptide [Source:HGNC Symbol;Acc:HGNC:8653]	417	295	333	157	92	108	361.61	300.41	351.16	144.89	112.18	100.37
ENSG00000183605	9.76	-1.43	-2.69	0.1	0	0	SFXN4	sideroflexin 4 [Source:HGNC Symbol;Acc:HGNC:16088]	1533	1196	1209	498	420	453	1329.36	1217.93	1274.94	459.59	512.11	420.99
ENSG00000215424	9.52	-1.43	-2.69	0.2	0	0	MCM3AP-AS1	MCM3AP antisense RNA 1 [Source:HGNC Symbol;Acc:HGNC:16417]	1125	1156	1041	367	428	315	975.56	1177.19	1097.77	338.7	521.86	292.74
ENSG00000230453	7.92	-1.43	-2.69	0.2	0	0	ANKRD18B	ankyrin repeat domain 18B [Source:HGNC Symbol;Acc:HGNC:23644]	431	339	336	126	133	113	373.75	345.22	354.32	116.28	162.17	105.01
ENSG00000234685	6.81	-1.43	-2.69	0.2	0	0	NUS1P2	NUS1 dehydrodolichyl diphosphate synthase subunit pseudogene 2 [Source:HGNC Symbol;Acc:HGNC:38473]	180	156	176	56	56	59	156.09	158.86	185.6	51.68	68.28	54.83
ENSG00000277283	7.67	-1.43	-2.69	0.2	0	0	RP1-267D11.6		361	245	321	102	92	121	313.05	249.49	338.51	94.13	112.18	112.45
ENSG00000108784	10.32	-1.42	-2.68	0.1	0	0	NAGLU	N-acetylglucosaminidase, alpha [Source:HGNC Symbol;Acc:HGNC:7632]	2254	1833	1696	760	641	598	1954.59	1866.61	1788.5	701.39	781.58	555.74
ENSG00000157111	6.19	-1.42	-2.68	0.3	3.7e-07	4.73e-06	TMEM171	transmembrane protein 171 [Source:HGNC Symbol;Acc:HGNC:27031]	116	126	94	29	44	31	100.59	128.31	99.13	26.76	53.65	28.81
ENSG00000183784	4.95	-1.42	-2.68	0.3	1.281e-05	0.00012056	C9orf66	chromosome 9 open reading frame 66 [Source:HGNC Symbol;Acc:HGNC:26436]	53	49	44	14	12	17	45.96	49.9	46.4	12.92	14.63	15.8
ENSG00000196932	5.02	-1.42	-2.68	0.4	0.0001201	0.00090165	TMEM26	transmembrane protein 26 [Source:HGNC Symbol;Acc:HGNC:28550]	42	76	36	9	18	13	36.42	77.39	37.96	8.31	21.95	12.08
ENSG00000197568	8.02	-1.42	-2.68	0.2	0	0	HHLA3	HERV-H LTR-associating 3 [Source:HGNC Symbol;Acc:HGNC:4906]	406	407	358	154	110	146	352.07	414.46	377.52	142.12	134.12	135.68
ENSG00000230487	7.21	-1.42	-2.68	0.2	0	0	PSMG3-AS1	PSMG3 antisense RNA 1 (head to head) [Source:HGNC Symbol;Acc:HGNC:22230]	215	258	196	83	66	79	186.44	262.73	206.69	76.6	80.47	73.42
ENSG00000262583	4.84	-1.42	-2.68	0.3	2.651e-05	0.00023205	RP11-77K12.5		43	51	41	13	11	15	37.29	51.94	43.24	12	13.41	13.94
ENSG00000270673	4.74	-1.42	-2.68	0.3	4.159e-05	0.00034667	YTHDF3-AS1	YTHDF3 antisense RNA 1 (head to head) [Source:HGNC Symbol;Acc:HGNC:48728]	38	47	41	13	9	14	32.95	47.86	43.24	12	10.97	13.01
ENSG00000081985	8.36	-1.41	-2.67	0.2	0	0	IL12RB2	interleukin 12 receptor, beta 2 [Source:HGNC Symbol;Acc:HGNC:5972]	523	493	465	166	175	170	453.53	502.04	490.36	153.2	213.38	157.99
ENSG00000094631	9.77	-1.42	-2.67	0.2	0	0	HDAC6	histone deacetylase 6 [Source:HGNC Symbol;Acc:HGNC:14064]	1368	1399	1182	416	486	448	1186.28	1424.65	1246.46	383.92	592.58	416.34
ENSG00000154928	7.08	-1.42	-2.67	0.2	0	3e-08	EPHB1	EPH receptor B1 [Source:HGNC Symbol;Acc:HGNC:3392]	261	186	177	69	79	54	226.33	189.41	186.65	63.68	96.33	50.18
ENSG00000197043	9.99	-1.42	-2.67	0.2	0	0	ANXA6	annexin A6 [Source:HGNC Symbol;Acc:HGNC:544]	1683	1523	1396	555	576	423	1459.44	1550.92	1472.13	512.2	702.32	393.11
ENSG00000231584	7.76	-1.42	-2.67	0.2	0	0	FAHD2CP	fumarylacetoacetate hydrolase domain containing 2C, pseudogene [Source:HGNC Symbol;Acc:HGNC:44135]	337	397	251	99	113	117	292.23	404.28	264.69	91.37	137.78	108.73
ENSG00000112852	7.34	-1.41	-2.66	0.2	0	0	PCDHB2	protocadherin beta 2 [Source:HGNC Symbol;Acc:HGNC:8687]	306	209	223	83	85	81	265.35	212.83	235.16	76.6	103.64	75.28
ENSG00000164749	5.78	-1.41	-2.66	0.3	2.3e-07	3.1e-06	HNF4G	hepatocyte nuclear factor 4, gamma [Source:HGNC Symbol;Acc:HGNC:5026]	94	88	72	26	27	28	81.51	89.61	75.93	23.99	32.92	26.02
ENSG00000251396	2.56	-1.41	-2.66	0.4	0.00124228	0.00719383	LINC01301	long intergenic non-protein coding RNA 1301 [Source:HGNC Symbol;Acc:HGNC:50464]	9	12	12	2	0	1	7.8	12.22	12.65	1.85	0	0.93
ENSG00000015676	11.74	-1.41	-2.65	0.1	0	0	NUDCD3	NudC domain containing 3 [Source:HGNC Symbol;Acc:HGNC:22208]	6081	4632	4713	2137	1530	1845	5273.22	4716.92	4970.04	1972.19	1865.54	1714.62
ENSG00000102934	6.06	-1.4	-2.65	0.3	1.334e-05	0.00012517	PLLP	plasmolipin [Source:HGNC Symbol;Acc:HGNC:18553]	111	122	80	24	46	20	96.26	124.24	84.36	22.15	56.09	18.59
ENSG00000120805	11.7	-1.41	-2.65	0.1	0	0	ARL1	ADP-ribosylation factor-like 1 [Source:HGNC Symbol;Acc:HGNC:692]	6057	3996	4969	2170	1330	1856	5252.41	4069.26	5240	2002.65	1621.68	1724.84
ENSG00000148730	13.02	-1.4	-2.65	0.1	0	0	EIF4EBP2	eukaryotic translation initiation factor 4E binding protein 2 [Source:HGNC Symbol;Acc:HGNC:3289]	14927	10670	12017	5602	3134	4797	12944.1	10865.6	12672.4	5169.97	3821.31	4458.01
ENSG00000160602	8.48	-1.41	-2.65	0.1	0	0	NEK8	NIMA-related kinase 8 [Source:HGNC Symbol;Acc:HGNC:13387]	576	572	463	206	161	203	499.49	582.49	488.25	190.11	196.31	188.65
ENSG00000185250	5.61	-1.41	-2.65	0.3	1.005e-05	9.666e-05	PPIL6	peptidylprolyl isomerase (cyclophilin)-like 6 [Source:HGNC Symbol;Acc:HGNC:21557]	58	100	67	20	25	23	50.3	101.83	70.65	18.46	30.48	21.37
ENSG00000196372	10.52	-1.41	-2.65	0.1	0	0	ASB13	ankyrin repeat and SOCS box containing 13 [Source:HGNC Symbol;Acc:HGNC:19765]	2392	2134	2058	883	692	779	2074.26	2173.12	2170.24	814.9	843.76	723.95
ENSG00000204394	12.62	-1.4	-2.65	0.1	0	0	VARS	valyl-tRNA synthetase [Source:HGNC Symbol;Acc:HGNC:12651]	10929	8448	8900	3413	3002	3678	9477.23	8602.88	9385.38	3149.79	3660.36	3418.08
ENSG00000265095	3.95	-1.41	-2.65	0.4	0.0004784	0.00308893	FTLP12	ferritin, light polypeptide pseudogene 12 [Source:HGNC Symbol;Acc:HGNC:37961]	21	34	21	8	4	6	18.21	34.62	22.15	7.38	4.88	5.58
ENSG00000269692	6.47	-1.4	-2.65	0.3	9.79e-06	9.432e-05	FKBP4P2	FK506 binding protein 4, 59kDa pseudogene 2 [Source:HGNC Symbol;Acc:HGNC:50371]	173	119	128	25	23	82	150.02	121.18	134.98	23.07	28.04	76.21
ENSG00000278570	2.54	-1.41	-2.65	0.4	0.00119324	0.00694887	NR2E3	nuclear receptor subfamily 2, group E, member 3 [Source:HGNC Symbol;Acc:HGNC:7974]	14	16	4	0	1	1	12.14	16.29	4.22	0	1.22	0.93
ENSG00000025434	7.2	-1.4	-2.64	0.2	0	0	NR1H3	nuclear receptor subfamily 1, group H, member 3 [Source:HGNC Symbol;Acc:HGNC:7966]	232	248	185	79	62	90	201.18	252.55	195.09	72.91	75.6	83.64
ENSG00000107014	6.12	-1.4	-2.64	0.3	6e-08	9e-07	RLN2	relaxin 2 [Source:HGNC Symbol;Acc:HGNC:10027]	119	109	92	31	38	35	103.19	111	97.02	28.61	46.33	32.53
ENSG00000134470	7.19	-1.4	-2.64	0.2	0	7e-08	IL15RA	interleukin 15 receptor, alpha [Source:HGNC Symbol;Acc:HGNC:5978]	254	240	175	61	88	69	220.26	244.4	184.54	56.3	107.3	64.12
ENSG00000137944	9.24	-1.4	-2.64	0.1	0	0	CCBL2	cysteine conjugate-beta lyase 2 [Source:HGNC Symbol;Acc:HGNC:33238]	1021	884	817	357	284	330	885.37	900.21	861.56	329.47	346.28	306.68
ENSG00000139163	12.01	-1.4	-2.64	0.1	0	0	ETNK1	ethanolamine kinase 1 [Source:HGNC Symbol;Acc:HGNC:24649]	6875	5730	5921	2290	2062	2250	5961.75	5835.05	6243.92	2113.39	2514.21	2091
ENSG00000257135	4.58	-1.4	-2.64	0.4	0.00021199	0.00149924	RP11-320M2.1		34	56	25	10	11	9	29.48	57.03	26.36	9.23	13.41	8.36
ENSG00000259343	4.57	-1.4	-2.64	0.4	0.00010418	0.00079276	TMC3-AS1	TMC3 antisense RNA 1 [Source:HGNC Symbol;Acc:HGNC:51424]	43	41	30	8	12	11	37.29	41.75	31.64	7.38	14.63	10.22
ENSG00000270194	7.17	-1.4	-2.64	0.2	0	0	RP11-259K5.2		237	188	230	73	54	100	205.52	191.45	242.54	67.37	65.84	92.93
ENSG00000281189	5.82	-1.4	-2.64	0.3	3.9e-07	5e-06	GHET1	gastric carcinoma proliferation enhancing transcript 1 [Source:HGNC Symbol;Acc:HGNC:49425]	97	80	85	39	17	30	84.11	81.47	89.64	35.99	20.73	27.88
ENSG00000110328	8.94	-1.4	-2.63	0.2	0	0	GALNT18	polypeptide N-acetylgalactosaminyltransferase 18 [Source:HGNC Symbol;Acc:HGNC:30488]	847	750	632	255	299	188	734.49	763.75	666.47	235.33	364.57	174.71
ENSG00000114812	8.69	-1.39	-2.63	0.2	0	0	VIPR1	vasoactive intestinal peptide receptor 1 [Source:HGNC Symbol;Acc:HGNC:12694]	732	582	550	269	191	201	634.76	592.67	580	248.25	232.89	186.8
ENSG00000144908	3.69	-1.39	-2.63	0.4	0.00082261	0.00499488	ALDH1L1	aldehyde dehydrogenase 1 family, member L1 [Source:HGNC Symbol;Acc:HGNC:3978]	20	30	15	4	3	7	17.34	30.55	15.82	3.69	3.66	6.51
ENSG00000160285	12.02	-1.4	-2.63	0.1	0	0	LSS	lanosterol synthase (2,3-oxidosqualene-lanosterol cyclase) [Source:HGNC Symbol;Acc:HGNC:6708]	7084	5251	6299	2382	1889	2443	6142.99	5347.27	6642.53	2198.3	2303.27	2270.36
ENSG00000163884	8.59	-1.4	-2.63	0.1	0	0	KLF15	Kruppel-like factor 15 [Source:HGNC Symbol;Acc:HGNC:14536]	648	533	548	226	162	233	561.92	542.77	577.89	208.57	197.53	216.53
ENSG00000164362	6.27	-1.39	-2.63	0.3	4.246e-05	0.00035329	TERT	telomerase reverse transcriptase [Source:HGNC Symbol;Acc:HGNC:11730]	129	175	61	37	46	20	111.86	178.21	64.33	34.15	56.09	18.59
ENSG00000235847	4.06	-1.39	-2.63	0.4	0.00138195	0.00790202	LDHAP7	lactate dehydrogenase A pseudogene 7 [Source:HGNC Symbol;Acc:HGNC:23144]	9	65	12	6	5	2	7.8	66.19	12.65	5.54	6.1	1.86
ENSG00000273117	6.97	-1.4	-2.63	0.2	0	0	AC144652.1		216	178	177	54	68	71	187.31	181.26	186.65	49.84	82.91	65.98
ENSG00000275964	5.67	-1.39	-2.63	0.3	6.8e-07	8.37e-06	RP11-61K9.3		97	63	76	26	21	29	84.11	64.16	80.14	23.99	25.61	26.95
ENSG00000050555	7.52	-1.39	-2.62	0.2	0	0	LAMC3	laminin, gamma 3 [Source:HGNC Symbol;Acc:HGNC:6494]	301	298	231	97	103	83	261.02	303.46	243.6	89.52	125.59	77.13
ENSG00000075856	11.82	-1.39	-2.62	0.1	0	0	SART3	squamous cell carcinoma antigen recognized by T cells 3 [Source:HGNC Symbol;Acc:HGNC:16860]	6445	4901	4950	2099	1633	2171	5588.87	4990.85	5219.96	1937.12	1991.13	2017.58
ENSG00000133816	9.29	-1.39	-2.62	0.2	0	0	MICAL2	microtubule associated monooxygenase, calponin and LIM domain containing 2 [Source:HGNC Symbol;Acc:HGNC:24693]	1073	905	847	350	355	269	930.47	921.59	893.19	323.01	432.85	249.99
ENSG00000152661	11.31	-1.39	-2.62	0.1	0	0	GJA1	gap junction protein, alpha 1, 43kDa [Source:HGNC Symbol;Acc:HGNC:4274]	4632	3211	3632	1426	1304	1330	4016.7	3269.87	3830.08	1316.03	1589.98	1236.01
ENSG00000181031	7.75	-1.39	-2.62	0.2	0	0	RPH3AL	rabphilin 3A-like (without C2 domains) [Source:HGNC Symbol;Acc:HGNC:10296]	317	362	293	116	123	92	274.89	368.64	308.98	107.05	149.97	85.5
ENSG00000277425	4.34	-1.39	-2.62	0.4	0.00023734	0.00165899	RP5-1116H23.3		32	36	29	13	7	6	27.75	36.66	30.58	12	8.54	5.58
ENSG00000136261	10.86	-1.38	-2.61	0.1	0	0	BZW2	basic leucine zipper and W2 domains 2 [Source:HGNC Symbol;Acc:HGNC:18808]	3370	2357	2614	1169	773	1092	2922.34	2400.21	2756.56	1078.85	942.52	1014.83
ENSG00000204856	10.66	-1.38	-2.61	0.1	0	0	FAM216A	family with sequence similarity 216, member A [Source:HGNC Symbol;Acc:HGNC:30180]	2801	2442	2050	801	860	920	2428.93	2486.77	2161.8	739.23	1048.6	854.99
ENSG00000243819	5.62	-1.39	-2.61	0.3	1.87e-06	2.105e-05	RN7SL832P	RNA, 7SL, cytoplasmic 832, pseudogene [Source:HGNC Symbol;Acc:HGNC:46848]	95	71	63	23	27	22	82.38	72.3	66.44	21.23	32.92	20.45
ENSG00000275198	5.71	-1.38	-2.61	0.3	1.19e-06	1.393e-05	RP11-471B22.3		101	67	76	23	20	36	87.58	68.23	80.14	21.23	24.39	33.46
ENSG00000058085	6.84	-1.38	-2.6	0.2	1e-08	9e-08	LAMC2	laminin, gamma 2 [Source:HGNC Symbol;Acc:HGNC:6493]	179	200	141	49	61	66	155.22	203.67	148.69	45.22	74.38	61.34
ENSG00000073849	8.84	-1.38	-2.6	0.2	0	0	ST6GAL1	ST6 beta-galactosamide alpha-2,6-sialyltranferase 1 [Source:HGNC Symbol;Acc:HGNC:10860]	717	757	585	230	278	195	621.76	770.88	616.9	212.26	338.97	181.22
ENSG00000107551	6.03	-1.38	-2.6	0.3	2.109e-05	0.00018854	RASSF4	Ras association (RalGDS/AF-6) domain family member 4 [Source:HGNC Symbol;Acc:HGNC:20793]	109	134	62	21	41	28	94.52	136.46	65.38	19.38	49.99	26.02
ENSG00000133835	11.47	-1.38	-2.6	0.1	0	0	HSD17B4	hydroxysteroid (17-beta) dehydrogenase 4 [Source:HGNC Symbol;Acc:HGNC:5213]	5184	3420	4202	1729	1157	1784	4495.38	3482.7	4431.17	1595.66	1410.74	1657.93
ENSG00000163617	6.77	-1.38	-2.6	0.3	1.1e-07	1.55e-06	KIAA1407	KIAA1407 [Source:HGNC Symbol;Acc:HGNC:29272]	163	188	145	40	66	57	141.35	191.45	152.91	36.92	80.47	52.97
ENSG00000168243	10.82	-1.38	-2.6	0.2	0	0	GNG4	guanine nucleotide binding protein (G protein), gamma 4 [Source:HGNC Symbol;Acc:HGNC:4407]	2629	3140	2298	928	991	920	2279.77	3197.57	2423.33	856.43	1208.33	854.99
ENSG00000197837	6.4	-1.38	-2.6	0.3	4e-07	5.17e-06	HIST4H4	histone cluster 4, H4 [Source:HGNC Symbol;Acc:HGNC:20510]	185	97	113	47	24	60	160.43	98.78	119.16	43.38	29.26	55.76
ENSG00000198743	11.95	-1.38	-2.6	0.1	0	0	SLC5A3	solute carrier family 5 (sodium/myo-inositol cotransporter), member 3 [Source:HGNC Symbol;Acc:HGNC:11038]	7289	4855	5720	2559	1841	2052	6320.76	4944.01	6031.96	2361.65	2244.74	1906.99
ENSG00000239906	3.66	-1.38	-2.6	0.4	0.00130261	0.00750371	RP11-34P13.14		19	24	21	1	8	2	16.48	24.44	22.15	0.92	9.75	1.86
ENSG00000260588	4.05	-1.38	-2.6	0.4	0.00097942	0.00584182	RP11-930P14.2		21	36	25	1	9	7	18.21	36.66	26.36	0.92	10.97	6.51
ENSG00000272142	5.36	-1.38	-2.6	0.3	3.53e-06	3.746e-05	RP11-428J1.5		74	64	53	22	18	21	64.17	65.17	55.89	20.3	21.95	19.52
ENSG00000276846	4.72	-1.38	-2.6	0.4	0.00019114	0.00136823	CTD-3220F14.3		33	38	53	8	9	18	28.62	38.7	55.89	7.38	10.97	16.73
ENSG00000102312	7.11	-1.37	-2.59	0.2	0	0	PORCN	porcupine homolog (Drosophila) [Source:HGNC Symbol;Acc:HGNC:17652]	205	215	201	85	67	67	177.77	218.94	211.96	78.44	81.69	62.27
ENSG00000112309	8.13	-1.37	-2.59	0.2	0	0	B3GAT2	beta-1,3-glucuronyltransferase 2 [Source:HGNC Symbol;Acc:HGNC:922]	438	464	356	131	163	142	379.82	472.51	375.42	120.9	198.75	131.97
ENSG00000165449	10.09	-1.37	-2.59	0.2	0	0	SLC16A9	solute carrier family 16, member 9 [Source:HGNC Symbol;Acc:HGNC:23520]	1877	1615	1411	562	646	494	1627.67	1644.61	1487.95	518.66	787.67	459.09
ENSG00000186815	9.71	-1.37	-2.59	0.2	0	0	TPCN1	two pore segment channel 1 [Source:HGNC Symbol;Acc:HGNC:18182]	1420	1255	1095	416	487	418	1231.37	1278.01	1154.72	383.92	593.8	388.46
ENSG00000198585	10.71	-1.37	-2.59	0.1	0	0	NUDT16	nudix (nucleoside diphosphate linked moiety X)-type motif 16 [Source:HGNC Symbol;Acc:HGNC:26442]	2910	2263	2320	935	884	867	2523.45	2304.49	2446.53	862.89	1077.87	805.73
ENSG00000214654	7.66	-1.37	-2.59	0.2	0	0	RP11-27I1.4		319	302	288	109	107	106	276.63	307.54	303.71	100.59	130.47	98.51
ENSG00000262248	3.9	-1.37	-2.59	0.4	0.00088468	0.00533083	RP11-235E17.5		25	30	19	4	9	3	21.68	30.55	20.04	3.69	10.97	2.79
ENSG00000125457	9.53	-1.37	-2.58	0.2	0	0	MIF4GD	MIF4G domain containing [Source:HGNC Symbol;Acc:HGNC:24030]	1177	1203	933	432	386	373	1020.65	1225.06	983.88	398.68	470.65	346.64
ENSG00000157193	11.17	-1.37	-2.58	0.1	0	0	LRP8	low density lipoprotein receptor-related protein 8, apolipoprotein e receptor [Source:HGNC Symbol;Acc:HGNC:6700]	4150	3194	3024	1296	1249	1149	3598.73	3252.56	3188.92	1196.05	1522.91	1067.8
ENSG00000196155	8.89	-1.37	-2.58	0.2	0	0	PLEKHG4	pleckstrin homology domain containing, family G (with RhoGef domain) member 4 [Source:HGNC Symbol;Acc:HGNC:24501]	686	806	620	254	244	262	594.87	820.78	653.81	234.41	297.51	243.48
ENSG00000224729	4.72	-1.37	-2.58	0.4	0.00094003	0.00562889	PCOLCE-AS1	PCOLCE antisense RNA 1 [Source:HGNC Symbol;Acc:HGNC:40430]	27	82	20	11	13	5	23.41	83.5	21.09	10.15	15.85	4.65
ENSG00000100418	11.6	-1.36	-2.57	0.1	0	0	DESI1	desumoylating isopeptidase 1 [Source:HGNC Symbol;Acc:HGNC:24577]	5418	4239	4167	1934	1436	1744	4698.29	4316.72	4394.26	1784.85	1750.93	1620.76
ENSG00000107902	7.69	-1.36	-2.57	0.2	0	0	LHPP	phospholysine phosphohistidine inorganic pyrophosphate phosphatase [Source:HGNC Symbol;Acc:HGNC:30042]	340	301	286	90	115	120	294.84	306.52	301.6	83.06	140.22	111.52
ENSG00000108187	7.53	-1.36	-2.57	0.2	0	0	PBLD	phenazine biosynthesis-like protein domain containing [Source:HGNC Symbol;Acc:HGNC:23301]	310	245	276	117	86	95	268.82	249.49	291.05	107.98	104.86	88.29
ENSG00000147036	4.77	-1.36	-2.57	0.4	0.0001045	0.000795	LANCL3	LanC lantibiotic synthetase component C-like 3 (bacterial) [Source:HGNC Symbol;Acc:HGNC:24767]	38	47	42	18	10	10	32.95	47.86	44.29	16.61	12.19	9.29
ENSG00000185238	10.27	-1.36	-2.57	0.1	0	0	PRMT3	protein arginine methyltransferase 3 [Source:HGNC Symbol;Acc:HGNC:30163]	2020	1605	1890	726	577	729	1751.67	1634.43	1993.08	670.01	703.54	677.48
ENSG00000226562	6.55	-1.36	-2.57	0.3	1e-07	1.41e-06	CYP4F26P	cytochrome P450, family 4, subfamily F, polypeptide 26, pseudogene [Source:HGNC Symbol;Acc:HGNC:39948]	179	127	123	52	55	35	155.22	129.33	129.71	47.99	67.06	32.53
ENSG00000232093	5.83	-1.36	-2.57	0.3	1.61e-06	1.834e-05	RP11-307C12.11		94	99	68	24	31	30	81.51	100.82	71.71	22.15	37.8	27.88
ENSG00000259877	8.04	-1.36	-2.57	0.2	0	0	RP11-46C24.7		473	324	390	145	125	157	410.17	329.94	411.27	133.82	152.41	145.91
ENSG00000272398	7.99	-1.36	-2.57	0.3	4e-07	5.13e-06	CD24	CD24 molecule [Source:HGNC Symbol;Acc:HGNC:1645]	362	469	319	118	171	84	313.91	477.6	336.4	108.9	208.5	78.06
ENSG00000134533	7.9	-1.36	-2.56	0.2	0	0	RERG	RAS-like, estrogen-regulated, growth inhibitor [Source:HGNC Symbol;Acc:HGNC:15980]	375	403	295	107	130	141	325.19	410.39	311.09	98.75	158.51	131.04
ENSG00000185875	9.47	-1.36	-2.56	0.1	0	0	THNSL1	threonine synthase-like 1 (S. cerevisiae) [Source:HGNC Symbol;Acc:HGNC:26160]	1123	1027	1001	413	326	432	973.83	1045.83	1055.59	381.15	397.49	401.47
ENSG00000275322	4.08	-1.35	-2.56	0.4	0.0007963	0.00485783	RP11-262A16.1		30	20	33	12	2	7	26.01	20.37	34.8	11.07	2.44	6.51
ENSG00000106733	6.24	-1.35	-2.55	0.3	1.6e-07	2.28e-06	NMRK1	nicotinamide riboside kinase 1 [Source:HGNC Symbol;Acc:HGNC:26057]	101	126	112	40	39	37	87.58	128.31	118.11	36.92	47.55	34.39
ENSG00000116663	6.51	-1.35	-2.55	0.2	0	5e-08	FBXO6	F-box protein 6 [Source:HGNC Symbol;Acc:HGNC:13585]	148	139	125	45	41	59	128.34	141.55	131.82	41.53	49.99	54.83
ENSG00000159640	7.31	-1.35	-2.55	0.2	0	4e-08	ACE	angiotensin I converting enzyme [Source:HGNC Symbol;Acc:HGNC:2707]	245	260	207	66	94	86	212.46	264.77	218.29	60.91	114.61	79.92
ENSG00000169064	3.68	-1.35	-2.55	0.4	0.00148037	0.00837674	ZBBX	zinc finger, B-box domain containing [Source:HGNC Symbol;Acc:HGNC:26245]	15	36	13	4	5	4	13.01	36.66	13.71	3.69	6.1	3.72
ENSG00000177600	13.51	-1.35	-2.55	0.1	0	0	RPLP2	ribosomal protein, large, P2 [Source:HGNC Symbol;Acc:HGNC:10377]	22226	16768	13630	6518	4880	7997	19273.6	17075.4	14373.4	6015.33	5950.22	7431.87
ENSG00000260874	4.69	-1.35	-2.55	0.4	0.0001523	0.00111711	RP11-715J22.4		37	49	35	17	9	10	32.09	49.9	36.91	15.69	10.97	9.29
ENSG00000095539	7.23	-1.35	-2.54	0.3	1.428e-05	0.00013258	SEMA4G	sema domain, immunoglobulin domain (Ig), transmembrane domain (TM) and short cytoplasmic domain, (semaphorin) 4G [Source:HGNC Symbol;Acc:HGNC:10735]	202	286	195	55	110	45	175.17	291.24	205.63	50.76	134.12	41.82
ENSG00000106688	8.99	-1.35	-2.54	0.2	0	0	SLC1A1	solute carrier family 1 (neuronal/epithelial high affinity glutamate transporter, system Xag), member 1 [Source:HGNC Symbol;Acc:HGNC:10939]	914	723	642	352	232	252	792.59	736.26	677.01	324.85	282.88	234.19
ENSG00000121281	8.37	-1.34	-2.54	0.3	1.5e-07	2.1e-06	ADCY7	adenylate cyclase 7 [Source:HGNC Symbol;Acc:HGNC:238]	485	594	411	125	226	143	420.57	604.89	433.41	115.36	275.56	132.89
ENSG00000139537	4.85	-1.35	-2.54	0.4	0.00014926	0.00109753	CCDC65	coiled-coil domain containing 65 [Source:HGNC Symbol;Acc:HGNC:29937]	36	44	54	15	7	19	31.22	44.81	56.95	13.84	8.54	17.66
ENSG00000154743	9.88	-1.35	-2.54	0.1	0	0	TSEN2	TSEN2 tRNA splicing endonuclease subunit [Source:HGNC Symbol;Acc:HGNC:28422]	1578	1338	1272	556	485	504	1368.38	1362.53	1341.37	513.12	591.36	468.38
ENSG00000173145	11.24	-1.35	-2.54	0.1	0	0	NOC3L	NOC3-like DNA replication regulator [Source:HGNC Symbol;Acc:HGNC:24034]	3794	3750	3181	1470	1026	1547	3290.02	3818.75	3354.48	1356.63	1251.01	1437.68
ENSG00000249673	8.55	-1.34	-2.54	0.2	0	0	NOP14-AS1	NOP14 antisense RNA 1 [Source:HGNC Symbol;Acc:HGNC:20205]	577	524	563	249	177	189	500.35	533.61	593.7	229.8	215.82	175.64
ENSG00000137841	5.26	-1.34	-2.53	0.4	0.00029607	0.00202042	PLCB2	phospholipase C, beta 2 [Source:HGNC Symbol;Acc:HGNC:9055]	62	67	51	14	28	7	53.76	68.23	53.78	12.92	34.14	6.51
ENSG00000162341	8.29	-1.34	-2.53	0.2	0	0	TPCN2	two pore segment channel 2 [Source:HGNC Symbol;Acc:HGNC:20820]	557	435	407	187	165	157	483.01	442.98	429.2	172.58	201.19	145.91
ENSG00000164197	4.32	-1.34	-2.53	0.4	0.00041476	0.00271971	RNF180	ring finger protein 180 [Source:HGNC Symbol;Acc:HGNC:27752]	27	32	35	9	10	7	23.41	32.59	36.91	8.31	12.19	6.51
ENSG00000169083	2.14	-1.34	-2.53	0.4	0.00179366	0.00989321	AR	androgen receptor [Source:HGNC Symbol;Acc:HGNC:644]	10	9	7	0	1	0	8.67	9.17	7.38	0	1.22	0
ENSG00000179240	8.31	-1.34	-2.53	0.2	0	0	RP11-111M22.2		568	424	435	154	186	169	492.55	431.77	458.72	142.12	226.79	157.06
ENSG00000235256	6.37	-1.34	-2.53	0.3	1.862e-05	0.00016857	FKBP4P7	FK506 binding protein 4, 59kDa pseudogene 7 [Source:HGNC Symbol;Acc:HGNC:50376]	148	86	148	41	17	70	128.34	87.58	156.07	37.84	20.73	65.05
ENSG00000245261	4.76	-1.34	-2.53	0.3	0.00012461	0.00093134	RP3-330M21.5		50	46	32	18	7	14	43.36	46.84	33.75	16.61	8.54	13.01
ENSG00000277449	4.56	-1.34	-2.53	0.4	0.00017377	0.00125633	CEBPB-AS1	CEBPB antisense RNA 1 [Source:HGNC Symbol;Acc:HGNC:51226]	34	39	37	11	9	13	29.48	39.72	39.02	10.15	10.97	12.08
ENSG00000279377	4.47	-1.34	-2.53	0.4	0.00023236	0.0016271	AC003973.3		37	33	34	8	11	11	32.09	33.61	35.85	7.38	13.41	10.22
ENSG00000076351	11	-1.33	-2.52	0.1	0	0	SLC46A1	solute carrier family 46 (folate transporter), member 1 [Source:HGNC Symbol;Acc:HGNC:30521]	3862	2532	2775	1325	959	1133	3348.99	2578.42	2926.34	1222.82	1169.32	1052.93
ENSG00000116133	13.8	-1.34	-2.52	0.2	0	0	DHCR24	24-dehydrocholesterol reductase [Source:HGNC Symbol;Acc:HGNC:2859]	28450	15733	20051	10622	5238	7869	24670.8	16021.4	21144.5	9802.83	6386.73	7312.91
ENSG00000163431	6.75	-1.33	-2.52	0.2	2e-08	3.4e-07	LMOD1	leiomodin 1 (smooth muscle) [Source:HGNC Symbol;Acc:HGNC:6647]	165	179	138	65	59	45	143.08	182.28	145.53	59.99	71.94	41.82
ENSG00000163507	10.46	-1.33	-2.52	0.1	0	0	KIAA1524	KIAA1524 [Source:HGNC Symbol;Acc:HGNC:29302]	2298	1947	1975	851	656	848	1992.74	1982.7	2082.71	785.37	799.87	788.07
ENSG00000169750	10.85	-1.33	-2.52	0.1	0	0	RAC3	ras-related C3 botulinum toxin substrate 3 (rho family, small GTP binding protein Rac3) [Source:HGNC Symbol;Acc:HGNC:9803]	2987	2927	2265	1092	937	1016	2590.22	2980.66	2388.53	1007.78	1142.49	944.2
ENSG00000224628	7.58	-1.33	-2.52	0.2	0	1e-08	RP5-854E16.2		305	313	239	97	116	88	264.48	318.74	252.03	89.52	141.44	81.78
ENSG00000225913	3.56	-1.33	-2.52	0.4	0.00181582	0.00999987	RP11-57C13.6		10	21	27	5	4	3	8.67	21.39	28.47	4.61	4.88	2.79
ENSG00000226856	3.48	-1.34	-2.52	0.4	0.00151931	0.00856561	AC093901.1		14	20	21	4	4	4	12.14	20.37	22.15	3.69	4.88	3.72
ENSG00000257315	8.1	-1.33	-2.52	0.2	0	0	ZBED6	zinc finger, BED-type containing 6 [Source:HGNC Symbol;Acc:HGNC:33273]	463	379	384	169	114	176	401.5	385.95	404.94	155.97	139	163.56
ENSG00000262691	5.91	-1.33	-2.52	0.3	8.4e-06	8.22e-05	CTC-277H1.7		103	106	66	32	36	21	89.32	107.94	69.6	29.53	43.9	19.52
ENSG00000268584	6.03	-1.33	-2.52	0.3	2.3e-07	3.09e-06	RP11-464F9.20		100	105	89	33	33	36	86.72	106.93	93.85	30.46	40.24	33.46
ENSG00000271270	8.2	-1.33	-2.52	0.2	0	0	TMCC1-AS1	TMCC1 antisense RNA 1 (head to head) [Source:HGNC Symbol;Acc:HGNC:49060]	411	522	375	149	172	145	356.4	531.57	395.45	137.51	209.72	134.75
ENSG00000004660	10.42	-1.33	-2.51	0.2	0	0	CAMKK1	calcium/calmodulin-dependent protein kinase kinase 1, alpha [Source:HGNC Symbol;Acc:HGNC:1469]	2212	2084	1822	692	880	581	1918.17	2122.21	1921.37	638.63	1072.99	539.94
ENSG00000013523	10.86	-1.33	-2.51	0.1	0	0	ANGEL1	angel homolog 1 (Drosophila) [Source:HGNC Symbol;Acc:HGNC:19961]	3415	2383	2499	1171	953	955	2961.36	2426.69	2635.29	1080.69	1162	887.51
ENSG00000101871	11.47	-1.33	-2.51	0.1	0	0	MID1	midline 1 [Source:HGNC Symbol;Acc:HGNC:7095]	4454	4070	3978	1653	1469	1580	3862.35	4144.62	4194.95	1525.52	1791.16	1468.34
ENSG00000107614	9.15	-1.33	-2.51	0.1	0	0	TRDMT1	tRNA aspartic acid methyltransferase 1 [Source:HGNC Symbol;Acc:HGNC:2977]	982	755	786	343	274	329	851.55	768.84	828.87	316.55	334.09	305.75
ENSG00000144559	9.38	-1.33	-2.51	0.1	0	0	TAMM41	TAM41, mitochondrial translocator assembly and maintenance protein, homolog (S. cerevisiae) [Source:HGNC Symbol;Acc:HGNC:25187]	1159	894	912	424	345	331	1005.04	910.39	961.74	391.3	420.66	307.61
ENSG00000147166	3.87	-1.33	-2.51	0.4	0.00119327	0.00694887	ITGB1BP2	integrin beta 1 binding protein (melusin) 2 [Source:HGNC Symbol;Acc:HGNC:6154]	37	19	18	7	2	9	32.09	19.35	18.98	6.46	2.44	8.36
ENSG00000162814	5.99	-1.33	-2.51	0.3	7.3e-07	8.92e-06	SPATA17	spermatogenesis associated 17 [Source:HGNC Symbol;Acc:HGNC:25184]	102	104	81	27	30	42	88.45	105.91	85.42	24.92	36.58	39.03
ENSG00000166578	6.42	-1.32	-2.51	0.3	1.55e-06	1.769e-05	IQCD	IQ motif containing D [Source:HGNC Symbol;Acc:HGNC:25168]	151	144	96	52	50	29	130.94	146.64	101.24	47.99	60.97	26.95
ENSG00000266469	3.94	-1.33	-2.51	0.4	0.00138994	0.0079387	CTB-131K11.1		27	34	15	7	8	2	23.41	34.62	15.82	6.46	9.75	1.86
ENSG00000273759	4.3	-1.33	-2.51	0.4	0.00053294	0.00341182	RP4-563E14.1		35	33	26	6	12	7	30.35	33.61	27.42	5.54	14.63	6.51
ENSG00000279400	4.43	-1.33	-2.51	0.4	0.00087903	0.00529861	CTD-2353F22.2		35	50	19	6	13	7	30.35	50.92	20.04	5.54	15.85	6.51
ENSG00000029639	8.19	-1.32	-2.5	0.2	0	0	TFB1M	transcription factor B1, mitochondrial [Source:HGNC Symbol;Acc:HGNC:17037]	468	452	376	133	161	178	405.83	460.29	396.51	122.74	196.31	165.42
ENSG00000116984	12.52	-1.32	-2.5	0.1	0	0	MTR	5-methyltetrahydrofolate-homocysteine methyltransferase [Source:HGNC Symbol;Acc:HGNC:7468]	9994	7994	8060	3609	3144	2932	8666.44	8140.56	8499.57	3330.67	3833.5	2724.8
ENSG00000151876	9.01	-1.32	-2.5	0.1	0	0	FBXO4	F-box protein 4 [Source:HGNC Symbol;Acc:HGNC:13583]	795	777	709	340	208	321	689.4	791.25	747.67	313.78	253.62	298.32
ENSG00000154153	9.2	-1.32	-2.5	0.2	0	0	FAM134B	family with sequence similarity 134, member B [Source:HGNC Symbol;Acc:HGNC:25964]	980	803	819	367	317	281	849.82	817.72	863.67	338.7	386.52	261.14
ENSG00000156042	7.42	-1.32	-2.5	0.2	0	0	CFAP70	cilia and flagella associated protein 70 [Source:HGNC Symbol;Acc:HGNC:30726]	244	296	218	97	89	90	211.59	301.43	229.89	89.52	108.52	83.64
ENSG00000162367	7.34	-1.32	-2.5	0.2	0	1e-08	TAL1	T-cell acute lymphocytic leukemia 1 [Source:HGNC Symbol;Acc:HGNC:11556]	221	268	229	75	80	107	191.64	272.91	241.49	69.22	97.54	99.44
ENSG00000186976	6.36	-1.32	-2.5	0.2	1.1e-07	1.6e-06	EFCAB6	EF-hand calcium binding domain 6 [Source:HGNC Symbol;Acc:HGNC:24204]	147	126	101	38	33	61	127.47	128.31	106.51	35.07	40.24	56.69
ENSG00000224424	5.86	-1.32	-2.5	0.3	1.36e-06	1.569e-05	PRKAR2A-AS1	PRKAR2A antisense RNA 1 [Source:HGNC Symbol;Acc:HGNC:40471]	119	79	70	34	21	37	103.19	80.45	73.82	31.38	25.61	34.39
ENSG00000249846	3.86	-1.32	-2.5	0.4	0.00116341	0.00679287	RP11-77P16.4		31	25	16	5	8	4	26.88	25.46	16.87	4.61	9.75	3.72
ENSG00000267365	4.54	-1.32	-2.5	0.4	0.00023734	0.00165899	KCNJ2-AS1	KCNJ2 antisense RNA 1 (head to head) [Source:HGNC Symbol;Acc:HGNC:43720]	36	41	32	15	7	11	31.22	41.75	33.75	13.84	8.54	10.22
ENSG00000065534	7.74	-1.31	-2.49	0.3	3.2e-07	4.18e-06	MYLK	myosin light chain kinase [Source:HGNC Symbol;Acc:HGNC:7590]	325	396	242	112	139	78	281.83	403.26	255.2	103.36	169.48	72.49
ENSG00000151136	8.48	-1.32	-2.49	0.2	0	0	BTBD11	BTB (POZ) domain containing 11 [Source:HGNC Symbol;Acc:HGNC:23844]	539	582	468	210	208	160	467.4	592.67	493.52	193.8	253.62	148.69
ENSG00000160321	4.99	-1.31	-2.49	0.3	8.419e-05	0.00065266	ZNF208	zinc finger protein 208 [Source:HGNC Symbol;Acc:HGNC:12999]	52	39	56	13	13	21	45.09	39.72	59.05	12	15.85	19.52
ENSG00000174721	7.82	-1.32	-2.49	0.2	0	0	FGFBP3	fibroblast growth factor binding protein 3 [Source:HGNC Symbol;Acc:HGNC:23428]	361	305	339	140	92	147	313.05	310.59	357.49	129.2	112.18	136.61
ENSG00000201512	6.59	-1.32	-2.49	0.2	1e-08	9e-08	SNORA71C	small nucleolar RNA, H/ACA box 71C [Source:HGNC Symbol;Acc:HGNC:32656]	178	144	114	57	47	52	154.36	146.64	120.22	52.6	57.31	48.33
ENSG00000240288	5.71	-1.32	-2.49	0.3	7.02e-06	6.995e-05	GHRLOS	ghrelin opposite strand/antisense RNA [Source:HGNC Symbol;Acc:HGNC:33885]	77	80	79	19	29	31	66.77	81.47	83.31	17.53	35.36	28.81
ENSG00000262160	8.27	-1.31	-2.49	0.2	0	0	RP11-96D1.11		463	486	416	198	142	177	401.5	494.91	438.69	182.73	173.14	164.49
ENSG00000278934	3.37	-1.32	-2.49	0.4	0.00187248	0.0102735	CTD-2006M22.2		19	17	16	2	4	5	16.48	17.31	16.87	1.85	4.88	4.65
ENSG00000076770	10.8	-1.31	-2.48	0.1	0	0	MBNL3	muscleblind-like splicing regulator 3 [Source:HGNC Symbol;Acc:HGNC:20564]	2862	2483	2494	1160	823	1039	2481.82	2528.52	2630.02	1070.54	1003.49	965.58
ENSG00000102181	11.2	-1.31	-2.48	0.1	0	0	CD99L2	CD99 molecule-like 2 [Source:HGNC Symbol;Acc:HGNC:18237]	3970	3239	3189	1417	1301	1163	3442.64	3298.38	3362.92	1307.72	1586.32	1080.81
ENSG00000103534	7.45	-1.31	-2.48	0.2	0	0	TMC5	transmembrane channel-like 5 [Source:HGNC Symbol;Acc:HGNC:22999]	291	275	213	98	100	85	252.34	280.04	224.62	90.44	121.93	78.99
ENSG00000111186	9.09	-1.31	-2.48	0.1	0	0	WNT5B	wingless-type MMTV integration site family, member 5B [Source:HGNC Symbol;Acc:HGNC:16265]	962	684	773	357	270	282	834.21	696.54	815.16	329.47	329.21	262.07
ENSG00000163933	10.08	-1.31	-2.48	0.1	0	0	RFT1	RFT1 homolog [Source:HGNC Symbol;Acc:HGNC:30220]	1915	1594	1301	614	574	610	1660.62	1623.22	1371.95	566.65	699.88	566.89
ENSG00000167632	8.95	-1.31	-2.48	0.1	0	0	TRAPPC9	trafficking protein particle complex 9 [Source:HGNC Symbol;Acc:HGNC:30832]	745	706	731	335	219	281	646.04	718.94	770.87	309.16	267.03	261.14
ENSG00000233571	3.8	-1.31	-2.48	0.4	0.00152151	0.00857392	RP11-545D19.1		25	21	23	4	2	11	21.68	21.39	24.25	3.69	2.44	10.22
ENSG00000270647	13.15	-1.31	-2.48	0.1	0	0	TAF15	TAF15 RNA polymerase II, TATA box binding protein (TBP)-associated factor, 68kDa [Source:HGNC Symbol;Acc:HGNC:11547]	14950	14826	10669	4580	4339	6334	12964.1	15097.8	11250.9	4226.79	5290.57	5886.39
ENSG00000011376	10.69	-1.3	-2.47	0.1	0	0	LARS2	leucyl-tRNA synthetase 2, mitochondrial [Source:HGNC Symbol;Acc:HGNC:17095]	2964	1984	2365	1134	725	943	2570.27	2020.37	2493.98	1046.55	884	876.36
ENSG00000052749	11.55	-1.3	-2.47	0.1	0	0	RRP12	ribosomal RNA processing 12 homolog [Source:HGNC Symbol;Acc:HGNC:29100]	4977	4162	4057	1825	1430	1844	4315.87	4238.3	4278.26	1684.26	1743.61	1713.69
ENSG00000078618	12.23	-1.3	-2.47	0.1	0	0	NRD1	nardilysin (N-arginine dibasic convertase) [Source:HGNC Symbol;Acc:HGNC:7995]	9018	5581	6762	3024	2187	2939	7820.08	5683.32	7130.78	2790.79	2666.62	2731.31
ENSG00000100360	10.3	-1.31	-2.47	0.2	0	0	IFT27	intraflagellar transport 27 [Source:HGNC Symbol;Acc:HGNC:18626]	2085	1812	1687	702	733	641	1808.04	1845.22	1779	647.86	893.75	595.7
ENSG00000101746	7.59	-1.3	-2.47	0.2	0	0	NOL4	nucleolar protein 4 [Source:HGNC Symbol;Acc:HGNC:7870]	301	283	267	125	90	106	261.02	288.19	281.56	115.36	109.74	98.51
ENSG00000108439	10.28	-1.3	-2.47	0.1	0	0	PNPO	pyridoxamine 5'-phosphate oxidase [Source:HGNC Symbol;Acc:HGNC:30260]	1964	1870	1642	810	605	693	1703.11	1904.28	1731.55	747.53	737.68	644.03
ENSG00000163565	4.75	-1.31	-2.47	0.4	0.00042763	0.00279582	IFI16	interferon, gamma-inducible protein 16 [Source:HGNC Symbol;Acc:HGNC:5395]	30	63	32	12	12	13	26.01	64.16	33.75	11.07	14.63	12.08
ENSG00000235194	10.16	-1.3	-2.47	0.2	0	0	PPP1R3E	protein phosphatase 1, regulatory subunit 3E [Source:HGNC Symbol;Acc:HGNC:14943]	1723	1644	1662	561	670	641	1494.12	1674.14	1752.64	517.74	816.94	595.7
ENSG00000260615	2.57	-1.3	-2.47	0.4	0.00270349	0.0141946	RPL23AP97	ribosomal protein L23a pseudogene 97 [Source:HGNC Symbol;Acc:HGNC:51632]	4	12	16	1	1	1	3.47	12.22	16.87	0.92	1.22	0.93
ENSG00000270878	5.03	-1.3	-2.47	0.3	0.00018767	0.00134584	CTD-2302E22.5		78	43	34	20	16	11	67.64	43.79	35.85	18.46	19.51	10.22
ENSG00000110455	6.59	-1.3	-2.46	0.3	1.244e-05	0.00011736	ACCS	1-aminocyclopropane-1-carboxylate synthase homolog (Arabidopsis)(non-functional) [Source:HGNC Symbol;Acc:HGNC:23989]	113	201	116	45	60	40	97.99	204.69	122.33	41.53	73.16	37.17
ENSG00000172164	9.84	-1.3	-2.46	0.2	0	0	SNTB1	syntrophin, beta 1 (dystrophin-associated protein A1, 59kDa, basic component 1) [Source:HGNC Symbol;Acc:HGNC:11168]	1315	1364	1341	526	510	485	1140.32	1389.01	1414.13	485.43	621.85	450.73
ENSG00000175567	10.13	-1.3	-2.46	0.2	0	0	UCP2	uncoupling protein 2 (mitochondrial, proton carrier) [Source:HGNC Symbol;Acc:HGNC:12518]	1825	1713	1429	624	666	551	1582.57	1744.41	1506.93	575.88	812.06	512.06
ENSG00000231652	5.07	-1.3	-2.46	0.3	0.00016039	0.00117085	RP11-553A21.3		61	51	44	9	21	18	52.9	51.94	46.4	8.31	25.61	16.73
ENSG00000243224	4.43	-1.3	-2.46	0.4	0.00039322	0.00259481	RP5-1157M23.2		30	37	33	10	10	10	26.01	37.68	34.8	9.23	12.19	9.29
ENSG00000259291	6.11	-1.3	-2.46	0.3	4.97e-06	5.135e-05	RP11-617F23.1		83	126	98	42	36	29	71.97	128.31	103.34	38.76	43.9	26.95
ENSG00000262198	4.81	-1.3	-2.46	0.3	0.00010948	0.00082911	RP11-124N19.3		46	45	39	14	10	18	39.89	45.83	41.13	12.92	12.19	16.73
ENSG00000263004	5.01	-1.3	-2.46	0.3	6.167e-05	0.00049415	RP11-166P13.3		49	47	51	19	11	19	42.49	47.86	53.78	17.53	13.41	17.66
ENSG00000273702	5.87	-1.3	-2.46	0.3	1.99e-06	2.229e-05	RP11-758H9.2		99	75	89	27	33	31	85.85	76.38	93.85	24.92	40.24	28.81
ENSG00000280327	3.52	-1.3	-2.46	0.4	0.00219285	0.0118259	LA16c-313F4.1		30	12	17	7	3	3	26.01	12.22	17.93	6.46	3.66	2.79
ENSG00000070371	9.47	-1.29	-2.45	0.2	0	0	CLTCL1	clathrin, heavy chain-like 1 [Source:HGNC Symbol;Acc:HGNC:2093]	1146	1053	925	451	387	346	993.77	1072.31	975.45	416.22	471.87	321.55
ENSG00000149922	3.99	-1.29	-2.45	0.4	0.0013853	0.00791603	TBX6	T-box 6 [Source:HGNC Symbol;Acc:HGNC:11605]	20	36	20	9	6	5	17.34	36.66	21.09	8.31	7.32	4.65
ENSG00000167220	10.16	-1.29	-2.45	0.1	0	0	HDHD2	haloacid dehalogenase-like hydrolase domain containing 2 [Source:HGNC Symbol;Acc:HGNC:25364]	1959	1496	1583	767	530	653	1698.77	1523.43	1669.33	707.85	646.23	606.85
ENSG00000169410	11.44	-1.29	-2.45	0.1	0	0	PTPN9	protein tyrosine phosphatase, non-receptor type 9 [Source:HGNC Symbol;Acc:HGNC:9661]	4611	3727	3895	1760	1282	1736	3998.49	3795.33	4107.42	1624.27	1563.15	1613.32
ENSG00000210741	4.85	-1.3	-2.45	0.4	0.00022004	0.00154999	MIR196A1	microRNA 196a-1 [Source:HGNC Symbol;Acc:HGNC:31567]	48	46	40	8	17	16	41.62	46.84	42.18	7.38	20.73	14.87
ENSG00000270959	5.67	-1.29	-2.45	0.3	3.07e-06	3.293e-05	LPP-AS2	LPP antisense RNA 2 [Source:HGNC Symbol;Acc:HGNC:27952]	94	71	66	33	22	26	81.51	72.3	69.6	30.46	26.82	24.16
ENSG00000273186	4.25	-1.29	-2.45	0.4	0.00110359	0.00649396	RP11-339B21.10		40	28	24	3	11	10	34.69	28.51	25.31	2.77	13.41	9.29
ENSG00000281468	7.51	-1.29	-2.45	0.2	0	0	CTC-459F4.9		274	269	258	99	93	110	237.6	273.93	272.07	91.37	113.4	102.23
ENSG00000143333	10.43	-1.29	-2.44	0.1	0	0	RGS16	regulator of G-protein signaling 16 [Source:HGNC Symbol;Acc:HGNC:9997]	2044	2157	1848	721	767	822	1772.48	2196.55	1948.79	665.4	935.21	763.91
ENSG00000164989	6.52	-1.29	-2.44	0.2	1e-08	2e-07	CCDC171	coiled-coil domain containing 171 [Source:HGNC Symbol;Acc:HGNC:29828]	152	136	121	47	42	62	131.81	138.49	127.6	43.38	51.21	57.62
ENSG00000205609	13.42	-1.29	-2.44	0.1	0	0	EIF3CL	eukaryotic translation initiation factor 3, subunit C-like [Source:HGNC Symbol;Acc:HGNC:26347]	18318	13871	15946	7205	5230	6313	15884.7	14125.3	16815.7	6649.35	6376.98	5866.87
ENSG00000232650	3.21	-1.29	-2.44	0.4	0.00264028	0.013904	RP5-834N19.1		18	17	12	4	2	4	15.61	17.31	12.65	3.69	2.44	3.72
ENSG00000246740	3.54	-1.29	-2.44	0.4	0.00287984	0.0149827	PLA2G4E-AS1	PLA2G4E antisense RNA 1 [Source:HGNC Symbol;Acc:HGNC:51419]	19	26	14	0	6	5	16.48	26.48	14.76	0	7.32	4.65
ENSG00000272791	6.09	-1.28	-2.44	0.2	2.4e-07	3.27e-06	RP11-464F9.22		118	94	93	40	35	35	102.33	95.72	98.07	36.92	42.68	32.53
ENSG00000075275	11.39	-1.28	-2.43	0.1	0	0	CELSR1	cadherin, EGF LAG seven-pass G-type receptor 1 [Source:HGNC Symbol;Acc:HGNC:1850]	4500	3742	3550	1608	1479	1439	3902.24	3810.6	3743.61	1483.99	1803.36	1337.31
ENSG00000076356	10.06	-1.28	-2.43	0.2	0	0	PLXNA2	plexin A2 [Source:HGNC Symbol;Acc:HGNC:9100]	1767	1481	1466	549	662	549	1532.28	1508.15	1545.95	506.66	807.18	510.2
ENSG00000088280	8.21	-1.28	-2.43	0.2	0	0	ASAP3	ArfGAP with SH3 domain, ankyrin repeat and PH domain 3 [Source:HGNC Symbol;Acc:HGNC:14987]	459	470	373	169	162	163	398.03	478.62	393.34	155.97	197.53	151.48
ENSG00000131080	8.51	-1.28	-2.43	0.2	0	0	EDA2R	ectodysplasin A2 receptor [Source:HGNC Symbol;Acc:HGNC:17756]	534	583	483	258	171	190	463.07	593.69	509.34	238.1	208.5	176.57
ENSG00000167930	10.29	-1.28	-2.43	0.1	0	0	ITFG3	integrin alpha FG-GAP repeat containing 3 [Source:HGNC Symbol;Acc:HGNC:14163]	2168	1682	1673	834	618	691	1880.01	1712.84	1764.24	769.68	753.53	642.17
ENSG00000235897	3.04	-1.28	-2.43	0.4	0.00337264	0.0172249	TM4SF19-AS1	TM4SF19 antisense RNA 1 [Source:HGNC Symbol;Acc:HGNC:41085]	15	18	11	1	0	6	13.01	18.33	11.6	0.92	0	5.58
ENSG00000027001	9.2	-1.27	-2.42	0.1	0	0	MIPEP	mitochondrial intermediate peptidase [Source:HGNC Symbol;Acc:HGNC:7104]	980	808	802	403	273	340	849.82	822.81	845.74	371.92	332.87	315.97
ENSG00000059377	5.78	-1.28	-2.42	0.3	5.07e-06	5.231e-05	TBXAS1	thromboxane A synthase 1 (platelet) [Source:HGNC Symbol;Acc:HGNC:11609]	89	74	84	23	30	34	77.18	75.36	88.58	21.23	36.58	31.6
ENSG00000087245	7.45	-1.27	-2.42	0.3	3.18e-06	3.39e-05	MMP2	matrix metallopeptidase 2 [Source:HGNC Symbol;Acc:HGNC:7166]	285	296	206	72	128	69	247.14	301.43	217.23	66.45	156.07	64.12
ENSG00000090861	12.64	-1.28	-2.42	0.1	0	0	AARS	alanyl-tRNA synthetase [Source:HGNC Symbol;Acc:HGNC:20]	9369	8924	9553	3490	3534	3738	8124.46	9087.61	10074	3220.85	4309.03	3473.84
ENSG00000108641	8.12	-1.27	-2.42	0.2	0	0	B9D1	B9 protein domain 1 [Source:HGNC Symbol;Acc:HGNC:24123]	419	435	367	150	155	161	363.34	442.98	387.02	138.43	188.99	149.62
ENSG00000135636	3.47	-1.27	-2.42	0.4	0.00252042	0.0133663	DYSF	dysferlin [Source:HGNC Symbol;Acc:HGNC:3097]	18	24	13	6	3	4	15.61	24.44	13.71	5.54	3.66	3.72
ENSG00000141294	4.85	-1.28	-2.42	0.4	0.0002794	0.00192076	LRRC46	leucine rich repeat containing 46 [Source:HGNC Symbol;Acc:HGNC:25047]	63	35	38	11	10	22	54.63	35.64	40.07	10.15	12.19	20.45
ENSG00000158106	8.3	-1.27	-2.42	0.2	0	0	RHPN1	rhophilin, Rho GTPase binding protein 1 [Source:HGNC Symbol;Acc:HGNC:19973]	428	535	419	155	159	215	371.15	544.81	441.85	143.05	193.87	199.81
ENSG00000178718	7.83	-1.28	-2.42	0.2	0	1e-08	RPP25	ribonuclease P/MRP 25kDa subunit [Source:HGNC Symbol;Acc:HGNC:30361]	342	390	272	122	135	116	296.57	397.15	286.83	112.59	164.61	107.8
ENSG00000204228	6.55	-1.27	-2.42	0.3	7.19e-06	7.155e-05	HSD17B8	hydroxysteroid (17-beta) dehydrogenase 8 [Source:HGNC Symbol;Acc:HGNC:3554]	124	170	123	38	63	43	107.53	173.12	129.71	35.07	76.82	39.96
ENSG00000204301	5.27	-1.28	-2.42	0.3	2.604e-05	0.00022849	NOTCH4	notch 4 [Source:HGNC Symbol;Acc:HGNC:7884]	62	62	51	22	19	19	53.76	63.14	53.78	20.3	23.17	17.66
ENSG00000231587	6.25	-1.28	-2.42	0.2	2.2e-07	3.02e-06	SNORD62B	small nucleolar RNA, C/D box 62B [Source:HGNC Symbol;Acc:HGNC:23031]	140	113	90	52	29	45	121.4	115.07	94.91	47.99	35.36	41.82
ENSG00000253878	5.13	-1.28	-2.42	0.3	5.212e-05	0.00042457	RP11-347C18.3		58	54	48	22	11	22	50.3	54.99	50.62	20.3	13.41	20.45
ENSG00000273091	3.46	-1.28	-2.42	0.4	0.00242883	0.0129505	AP000255.6		16	19	19	6	2	5	13.87	19.35	20.04	5.54	2.44	4.65
ENSG00000102996	9.58	-1.27	-2.41	0.2	0	0	MMP15	matrix metallopeptidase 15 (membrane-inserted) [Source:HGNC Symbol;Acc:HGNC:7161]	1237	1141	988	386	481	392	1072.68	1161.92	1041.88	356.23	586.49	364.3
ENSG00000126106	7.46	-1.27	-2.41	0.2	8e-08	1.22e-06	TMEM53	transmembrane protein 53 [Source:HGNC Symbol;Acc:HGNC:26186]	271	247	259	83	119	78	235	251.53	273.13	76.6	145.1	72.49
ENSG00000154099	4.31	-1.27	-2.41	0.4	0.00083469	0.00505456	DNAAF1	dynein, axonemal, assembly factor 1 [Source:HGNC Symbol;Acc:HGNC:30539]	33	35	25	6	11	10	28.62	35.64	26.36	5.54	13.41	9.29
ENSG00000155100	10.05	-1.27	-2.41	0.1	0	0	OTUD6B	OTU domain containing 6B [Source:HGNC Symbol;Acc:HGNC:24281]	1842	1370	1465	708	454	685	1597.32	1395.12	1544.9	653.4	553.57	636.59
ENSG00000159714	6.2	-1.27	-2.41	0.3	7.1e-07	8.65e-06	ZDHHC1	zinc finger, DHHC-type containing 1 [Source:HGNC Symbol;Acc:HGNC:17916]	105	117	103	39	42	37	91.05	119.15	108.62	35.99	51.21	34.39
ENSG00000162415	8.58	-1.27	-2.41	0.2	0	0	ZSWIM5	zinc finger, SWIM-type containing 5 [Source:HGNC Symbol;Acc:HGNC:29299]	688	523	486	276	138	248	596.61	532.59	512.51	254.71	168.26	230.47
ENSG00000223839	5.29	-1.27	-2.41	0.3	0.00017204	0.00124462	FAM95B1	family with sequence similarity 95, member B1 [Source:HGNC Symbol;Acc:HGNC:32318]	54	74	49	19	25	13	46.83	75.36	51.67	17.53	30.48	12.08
ENSG00000227640	8.51	-1.27	-2.41	0.2	0	0	SOX21-AS1	SOX21 antisense RNA 1 (head to head) [Source:HGNC Symbol;Acc:HGNC:39807]	597	495	513	188	215	207	517.7	504.08	540.98	173.5	262.15	192.37
ENSG00000230393	4.5	-1.27	-2.41	0.4	0.00099335	0.00591715	AC092667.2		35	31	40	12	14	4	30.35	31.57	42.18	11.07	17.07	3.72
ENSG00000241316	4.16	-1.27	-2.41	0.4	0.00079257	0.00483676	SUCLG2-AS1	SUCLG2 antisense RNA 1 (head to head) [Source:HGNC Symbol;Acc:HGNC:49643]	35	25	25	10	7	8	30.35	25.46	26.36	9.23	8.54	7.43
ENSG00000256667	7.78	-1.27	-2.41	0.2	0	0	KLRAP1	killer cell lectin-like receptor subfamily A pseudogene 1 [Source:HGNC Symbol;Acc:HGNC:6372]	381	334	258	136	126	102	330.39	340.12	272.07	125.51	153.63	94.79
ENSG00000267868	5.24	-1.27	-2.41	0.3	7.335e-05	0.00057665	RP11-120K24.3		58	48	65	28	13	18	50.3	48.88	68.54	25.84	15.85	16.73
ENSG00000108448	8.35	-1.26	-2.4	0.2	0	0	TRIM16L	tripartite motif containing 16-like [Source:HGNC Symbol;Acc:HGNC:32670]	550	463	421	212	168	177	476.94	471.49	443.96	195.65	204.84	164.49
ENSG00000118508	7.8	-1.26	-2.4	0.2	0	0	RAB32	RAB32, member RAS oncogene family [Source:HGNC Symbol;Acc:HGNC:9772]	326	347	300	123	101	156	282.7	353.36	316.36	113.51	123.15	144.98
ENSG00000131095	2.89	-1.26	-2.4	0.4	0.00391677	0.0195966	GFAP	glial fibrillary acidic protein [Source:HGNC Symbol;Acc:HGNC:4235]	7	21	11	2	3	0	6.07	21.39	11.6	1.85	3.66	0
ENSG00000151917	7.35	-1.26	-2.4	0.2	1e-07	1.48e-06	BEND6	BEN domain containing 6 [Source:HGNC Symbol;Acc:HGNC:20871]	302	205	223	130	45	103	261.88	208.76	235.16	119.97	54.87	95.72
ENSG00000168404	8.59	-1.26	-2.4	0.2	0	0	MLKL	mixed lineage kinase domain-like [Source:HGNC Symbol;Acc:HGNC:26617]	614	584	488	226	214	212	532.44	594.71	514.61	208.57	260.93	197.02
ENSG00000180658	2.5	-1.26	-2.4	0.4	0.00382365	0.0191904	OR2A4	olfactory receptor, family 2, subfamily A, member 4 [Source:HGNC Symbol;Acc:HGNC:14729]	11	10	10	2	0	2	9.54	10.18	10.55	1.85	0	1.86
ENSG00000211445	10.37	-1.26	-2.4	0.2	0	0	GPX3	glutathione peroxidase 3 [Source:HGNC Symbol;Acc:HGNC:4555]	2673	1521	1688	975	535	776	2317.93	1548.89	1780.06	899.81	652.33	721.16
ENSG00000236548	3.75	-1.26	-2.4	0.4	0.00222666	0.011979	RNF217-AS1	RNF217 antisense RNA 1 (head to head) [Source:HGNC Symbol;Acc:HGNC:50866]	21	25	19	5	8	3	18.21	25.46	20.04	4.61	9.75	2.79
ENSG00000273311	6.66	-1.26	-2.4	0.3	1.63e-06	1.852e-05	DGCR11	DiGeorge syndrome critical region gene 11 (non-protein coding) [Source:HGNC Symbol;Acc:HGNC:17226]	206	120	133	85	39	43	178.64	122.2	140.25	78.44	47.55	39.96
ENSG00000279741	2	-1.26	-2.4	0.4	0.00293293	0.0152034	RP11-44F14.9		11	6	7	1	0	0	9.54	6.11	7.38	0.92	0	0
ENSG00000072756	9.86	-1.26	-2.39	0.1	0	0	TRNT1	tRNA nucleotidyl transferase, CCA-adding, 1 [Source:HGNC Symbol;Acc:HGNC:17341]	1409	1245	1379	544	459	598	1221.83	1267.83	1454.21	502.05	559.66	555.74
ENSG00000108465	10.4	-1.25	-2.39	0.2	0	0	CDK5RAP3	CDK5 regulatory subunit associated protein 3 [Source:HGNC Symbol;Acc:HGNC:18673]	2367	1953	1629	654	736	909	2052.58	1988.81	1717.84	603.56	897.41	844.76
ENSG00000112981	6.59	-1.26	-2.39	0.2	5e-08	8.2e-07	NME5	NME/NM23 family member 5 [Source:HGNC Symbol;Acc:HGNC:7853]	168	136	126	55	35	73	145.68	138.49	132.87	50.76	42.68	67.84
ENSG00000156521	11.03	-1.26	-2.39	0.1	0	0	TYSND1	trypsin domain containing 1 [Source:HGNC Symbol;Acc:HGNC:28531]	3190	3178	2770	1184	1139	1270	2766.25	3236.26	2921.07	1092.69	1388.79	1180.25
ENSG00000272720	5.24	-1.26	-2.39	0.3	8.059e-05	0.00062768	CTA-228A9.3		57	58	56	22	10	28	49.43	59.06	59.05	20.3	12.19	26.02
ENSG00000077264	4.47	-1.25	-2.38	0.4	0.00069275	0.00429573	PAK3	p21 protein (Cdc42/Rac)-activated kinase 3 [Source:HGNC Symbol;Acc:HGNC:8592]	28	44	30	11	9	12	24.28	44.81	31.64	10.15	10.97	11.15
ENSG00000112414	10.55	-1.25	-2.38	0.1	0	0	ADGRG6	adhesion G protein-coupled receptor G6 [Source:HGNC Symbol;Acc:HGNC:13841]	2397	2188	1950	937	749	925	2078.59	2228.11	2056.35	864.74	913.26	859.63
ENSG00000115425	7.96	-1.25	-2.38	0.2	0	0	PECR	peroxisomal trans-2-enoyl-CoA reductase [Source:HGNC Symbol;Acc:HGNC:18281]	393	356	341	137	147	135	340.8	362.53	359.6	126.43	179.24	125.46
ENSG00000125285	7.53	-1.25	-2.38	0.2	0	0	SOX21	SRY (sex determining region Y)-box 21 [Source:HGNC Symbol;Acc:HGNC:11197]	278	263	265	111	95	109	241.07	267.82	279.45	102.44	115.83	101.3
ENSG00000139269	6.92	-1.25	-2.38	0.3	5.78e-06	5.867e-05	INHBE	inhibin, beta E [Source:HGNC Symbol;Acc:HGNC:24029]	154	243	139	46	63	86	133.54	247.46	146.58	42.45	76.82	79.92
ENSG00000140104	8.99	-1.25	-2.38	0.1	0	0	C14orf79	chromosome 14 open reading frame 79 [Source:HGNC Symbol;Acc:HGNC:20126]	835	751	636	314	236	333	724.08	764.77	670.69	289.78	287.76	309.47
ENSG00000198468	7	-1.25	-2.38	0.2	0	1e-08	FLVCR1-AS1	FLVCR1 antisense RNA 1 (head to head) [Source:HGNC Symbol;Acc:HGNC:39077]	212	164	186	83	60	74	183.84	167.01	196.14	76.6	73.16	68.77
ENSG00000228283	7.17	-1.25	-2.38	0.2	0	6e-08	KATNBL1P6	katanin p80 subunit B-like 1 pseudogene 6 [Source:HGNC Symbol;Acc:HGNC:49056]	248	239	154	94	62	90	215.06	243.38	162.4	86.75	75.6	83.64
ENSG00000261634	4.22	-1.25	-2.38	0.4	0.00107797	0.00635378	RP11-352D13.6		27	33	27	12	8	6	23.41	33.61	28.47	11.07	9.75	5.58
ENSG00000279744	3.96	-1.25	-2.38	0.4	0.0016263	0.00908172	RP13-20L14.10		33	25	17	6	6	9	28.62	25.46	17.93	5.54	7.32	8.36
ENSG00000279822	5.01	-1.25	-2.38	0.3	0.00011879	0.00089256	RP11-541M12.6		44	51	50	18	14	18	38.16	51.94	52.73	16.61	17.07	16.73
ENSG00000086717	5.74	-1.24	-2.37	0.3	0.00033083	0.00222546	PPEF1	protein phosphatase, EF-hand calcium binding domain 1 [Source:HGNC Symbol;Acc:HGNC:9243]	61	129	51	30	30	19	52.9	131.37	53.78	27.69	36.58	17.66
ENSG00000111196	10.25	-1.24	-2.37	0.1	0	0	MAGOHB	mago homolog B, exon junction complex core component [Source:HGNC Symbol;Acc:HGNC:25504]	1817	1592	1854	723	584	810	1575.64	1621.19	1955.11	667.24	712.08	752.76
ENSG00000117305	8.97	-1.25	-2.37	0.2	0	0	HMGCL	3-hydroxymethyl-3-methylglutaryl-CoA lyase [Source:HGNC Symbol;Acc:HGNC:5005]	715	910	570	299	278	272	620.02	926.68	601.09	275.94	338.97	252.78
ENSG00000141349	11.18	-1.24	-2.37	0.1	0	0	G6PC3	glucose 6 phosphatase, catalytic, 3 [Source:HGNC Symbol;Acc:HGNC:24861]	4093	3199	2879	1439	1289	1261	3549.3	3257.65	3036.01	1328.02	1571.69	1171.89
ENSG00000148826	4.6	-1.25	-2.37	0.4	0.00077124	0.00472617	NKX6-2	NK6 homeobox 2 [Source:HGNC Symbol;Acc:HGNC:19321]	35	51	26	9	10	16	30.35	51.94	27.42	8.31	12.19	14.87
ENSG00000156172	7.02	-1.25	-2.37	0.2	6e-08	9.4e-07	C8orf37	chromosome 8 open reading frame 37 [Source:HGNC Symbol;Acc:HGNC:27232]	206	191	175	86	76	52	178.64	194.5	184.54	79.37	92.67	48.33
ENSG00000168952	8.56	-1.25	-2.37	0.2	0	0	STXBP6	syntaxin binding protein 6 (amisyn) [Source:HGNC Symbol;Acc:HGNC:19666]	535	616	494	199	218	222	463.93	627.29	520.94	183.65	265.81	206.31
ENSG00000179912	9.74	-1.24	-2.37	0.2	0	0	R3HDM2	R3H domain containing 2 [Source:HGNC Symbol;Acc:HGNC:29167]	1291	1347	1088	485	489	489	1119.51	1371.7	1147.34	447.6	596.24	454.44
ENSG00000197785	11.63	-1.25	-2.37	0.1	0	0	ATAD3A	ATPase family, AAA domain containing 3A [Source:HGNC Symbol;Acc:HGNC:25567]	5153	4519	4126	2133	1369	2087	4468.5	4601.85	4351.02	1968.5	1669.23	1939.52
ENSG00000213424	5.17	-1.24	-2.37	0.3	0.00029535	0.00201591	KRT222	keratin 222, type II [Source:HGNC Symbol;Acc:HGNC:28695]	59	74	33	19	11	26	51.16	75.36	34.8	17.53	13.41	24.16
ENSG00000237499	5.72	-1.24	-2.37	0.3	6.34e-06	6.391e-05	RP11-356I2.4		75	85	74	29	25	32	65.04	86.56	78.04	26.76	30.48	29.74
ENSG00000243766	6.15	-1.24	-2.37	0.2	6.4e-07	7.85e-06	HOTTIP	HOXA distal transcript antisense RNA [Source:HGNC Symbol;Acc:HGNC:37461]	116	97	102	50	34	34	100.59	98.78	107.56	46.14	41.46	31.6
ENSG00000248668	4.42	-1.25	-2.37	0.4	0.00156868	0.00879632	OXCT1-AS1	OXCT1 antisense RNA 1 [Source:HGNC Symbol;Acc:HGNC:40423]	25	51	24	15	8	6	21.68	51.94	25.31	13.84	9.75	5.58
ENSG00000254207	3.76	-1.24	-2.37	0.4	0.00196431	0.0107258	RP11-43A14.1		23	23	19	6	5	7	19.94	23.42	20.04	5.54	6.1	6.51
ENSG00000260456	5.29	-1.25	-2.37	0.3	4.171e-05	0.00034743	C16orf95	chromosome 16 open reading frame 95 [Source:HGNC Symbol;Acc:HGNC:40033]	58	60	58	23	14	26	50.3	61.1	61.16	21.23	17.07	24.16
ENSG00000260805	4.45	-1.24	-2.37	0.4	0.00097747	0.00583333	RP11-61J19.5		30	40	31	6	10	15	26.01	40.73	32.69	5.54	12.19	13.94
ENSG00000272097	2.79	-1.25	-2.37	0.4	0.00433627	0.0214139	RP11-421M1.8		11	15	10	1	2	3	9.54	15.28	10.55	0.92	2.44	2.79
ENSG00000008394	10.59	-1.24	-2.36	0.1	0	0	MGST1	microsomal glutathione S-transferase 1 [Source:HGNC Symbol;Acc:HGNC:7061]	2651	1985	2087	875	911	839	2298.85	2021.39	2200.82	807.52	1110.79	779.71
ENSG00000010803	10.89	-1.24	-2.36	0.2	0	0	SCMH1	sex comb on midleg homolog 1 (Drosophila) [Source:HGNC Symbol;Acc:HGNC:19003]	2928	3022	2360	1071	1191	926	2539.06	3077.4	2488.71	988.4	1452.19	860.56
ENSG00000049769	7.89	-1.24	-2.36	0.2	0	0	PPP1R3F	protein phosphatase 1, regulatory subunit 3F [Source:HGNC Symbol;Acc:HGNC:14944]	424	305	320	149	83	183	367.68	310.59	337.45	137.51	101.2	170.07
ENSG00000134146	8.22	-1.24	-2.36	0.2	0	0	DPH6	diphthamine biosynthesis 6 [Source:HGNC Symbol;Acc:HGNC:30543]	444	417	436	161	176	169	385.02	424.65	459.78	148.58	214.6	157.06
ENSG00000143486	10.95	-1.24	-2.36	0.1	0	0	EIF2D	eukaryotic translation initiation factor 2D [Source:HGNC Symbol;Acc:HGNC:6583]	3260	2892	2482	1134	1072	1226	2826.95	2945.02	2617.36	1046.55	1307.1	1139.36
ENSG00000157326	8.39	-1.24	-2.36	0.1	0	0	DHRS4	dehydrogenase/reductase (SDR family) member 4 [Source:HGNC Symbol;Acc:HGNC:16985]	518	475	466	213	151	222	449.19	483.71	491.41	196.57	184.12	206.31
ENSG00000173930	8.37	-1.24	-2.36	0.2	0	0	SLCO4C1	solute carrier organic anion transporter family, member 4C1 [Source:HGNC Symbol;Acc:HGNC:23612]	563	493	395	155	205	192	488.21	502.04	416.54	143.05	249.96	178.43
ENSG00000181192	11.52	-1.24	-2.36	0.1	0	0	DHTKD1	dehydrogenase E1 and transketolase domain containing 1 [Source:HGNC Symbol;Acc:HGNC:23537]	4566	4582	3615	1825	1603	1653	3959.47	4666	3812.15	1684.26	1954.55	1536.19
ENSG00000183048	8.85	-1.24	-2.36	0.1	0	0	SLC25A10	solute carrier family 25 (mitochondrial carrier; dicarboxylate transporter), member 10 [Source:HGNC Symbol;Acc:HGNC:10980]	722	659	626	311	219	277	626.09	671.08	660.14	287.02	267.03	257.42
ENSG00000184208	10.81	-1.24	-2.36	0.2	0	0	C22orf46	chromosome 22 open reading frame 46 [Source:HGNC Symbol;Acc:HGNC:26294]	2703	2880	2254	884	1160	942	2343.94	2932.8	2376.93	815.83	1414.4	875.43
ENSG00000186462	7.96	-1.24	-2.36	0.2	0	0	NAP1L2	nucleosome assembly protein 1-like 2 [Source:HGNC Symbol;Acc:HGNC:7638]	431	294	370	157	109	168	373.75	299.39	390.18	144.89	132.9	156.13
ENSG00000235245	5.53	-1.24	-2.36	0.3	2.843e-05	0.00024715	RP11-122K13.12		88	69	53	33	21	21	76.31	70.27	55.89	30.46	25.61	19.52
ENSG00000250569	2.6	-1.24	-2.36	0.4	0.00443645	0.0218233	NTAN1P2	N-terminal asparagine amidase pseudogene 2 [Source:HGNC Symbol;Acc:HGNC:45262]	9	19	5	1	1	2	7.8	19.35	5.27	0.92	1.22	1.86
ENSG00000265349	3.31	-1.24	-2.36	0.4	0.00387353	0.0194049	RP11-55L4.2		13	21	15	6	3	2	11.27	21.39	15.82	5.54	3.66	1.86
ENSG00000278834	6.9	-1.24	-2.36	0.2	4e-08	6.4e-07	RP11-458J1.1		201	158	168	68	74	56	174.3	160.9	177.16	62.76	90.23	52.04
ENSG00000002016	9.46	-1.23	-2.35	0.1	0	0	RAD52	RAD52 homolog, DNA repair protein [Source:HGNC Symbol;Acc:HGNC:9824]	1098	1064	896	428	368	433	952.15	1083.51	944.87	394.99	448.71	402.4
ENSG00000084628	7.81	-1.23	-2.35	0.2	0	0	NKAIN1	Na+/K+ transporting ATPase interacting 1 [Source:HGNC Symbol;Acc:HGNC:25743]	369	349	266	137	111	141	319.98	355.4	280.51	126.43	135.34	131.04
ENSG00000100228	9.45	-1.23	-2.35	0.1	0	0	RAB36	RAB36, member RAS oncogene family [Source:HGNC Symbol;Acc:HGNC:9775]	1164	1021	857	472	305	455	1009.38	1039.72	903.74	435.6	371.89	422.85
ENSG00000102967	9.52	-1.23	-2.35	0.1	0	0	DHODH	dihydroorotate dehydrogenase (quinone) [Source:HGNC Symbol;Acc:HGNC:2867]	1269	960	976	470	370	449	1100.43	977.6	1029.23	433.75	451.14	417.27
ENSG00000133808	3.28	-1.23	-2.35	0.4	0.00457292	0.0223919	MICALCL	MICAL C-terminal like [Source:HGNC Symbol;Acc:HGNC:25933]	27	14	10	1	2	7	23.41	14.26	10.55	0.92	2.44	6.51
ENSG00000162881	4.19	-1.23	-2.35	0.4	0.00173236	0.0096	OXER1	oxoeicosanoid (OXE) receptor 1 [Source:HGNC Symbol;Acc:HGNC:24884]	21	41	23	9	8	8	18.21	41.75	24.25	8.31	9.75	7.43
ENSG00000163508	6.92	-1.23	-2.35	0.2	1e-08	2.3e-07	EOMES	eomesodermin [Source:HGNC Symbol;Acc:HGNC:3372]	194	172	166	72	44	93	168.23	175.15	175.05	66.45	53.65	86.43
ENSG00000166682	4.17	-1.23	-2.35	0.4	0.00130821	0.00752778	TMPRSS5	transmembrane protease, serine 5 [Source:HGNC Symbol;Acc:HGNC:14908]	36	27	22	8	10	7	31.22	27.5	23.2	7.38	12.19	6.51
ENSG00000188559	10.64	-1.23	-2.35	0.1	0	0	RALGAPA2	Ral GTPase activating protein, alpha subunit 2 (catalytic) [Source:HGNC Symbol;Acc:HGNC:16207]	2588	2217	2119	1092	768	949	2244.22	2257.65	2234.57	1007.78	936.43	881.94
ENSG00000225930	6.56	-1.23	-2.35	0.2	1.2e-07	1.72e-06	DKFZP434L187	uncharacterized LOC26082 [Source:EntrezGene;Acc:26082]	154	122	140	50	56	51	133.54	124.24	147.64	46.14	68.28	47.4
ENSG00000227199	5.43	-1.23	-2.35	0.3	6.242e-05	0.00049959	ST7-AS1	ST7 antisense RNA 1 [Source:HGNC Symbol;Acc:HGNC:16000]	70	60	65	32	11	28	60.7	61.1	68.54	29.53	13.41	26.02
ENSG00000230006	3.35	-1.23	-2.35	0.4	0.00405346	0.020175	ANKRD36BP2	ankyrin repeat domain 36B pseudogene 2 [Source:HGNC Symbol;Acc:HGNC:33607]	25	15	12	6	1	5	21.68	15.28	12.65	5.54	1.22	4.65
ENSG00000258301	8.42	-1.23	-2.35	0.2	0	0	RP11-488C13.5		669	420	423	231	177	181	580.13	427.7	446.07	213.19	215.82	168.21
ENSG00000267130	3.5	-1.23	-2.35	0.4	0.00353956	0.017953	CTD-2540B15.9		17	14	24	4	6	3	14.74	14.26	25.31	3.69	7.32	2.79
ENSG00000271780	5.48	-1.23	-2.35	0.3	1.896e-05	0.00017131	RP11-1017G21.5		75	62	63	26	24	22	65.04	63.14	66.44	23.99	29.26	20.45
ENSG00000026559	7.88	-1.23	-2.34	0.3	3.94e-06	4.138e-05	KCNG1	potassium channel, voltage gated modifier subfamily G, member 1 [Source:HGNC Symbol;Acc:HGNC:6248]	303	443	288	119	165	91	262.75	451.12	303.71	109.82	201.19	84.57
ENSG00000131697	9.29	-1.22	-2.34	0.1	0	0	NPHP4	nephronophthisis 4 [Source:HGNC Symbol;Acc:HGNC:19104]	958	925	828	413	317	371	830.74	941.96	873.16	381.15	386.52	344.78
ENSG00000132196	8.61	-1.23	-2.34	0.2	0	0	HSD17B7	hydroxysteroid (17-beta) dehydrogenase 7 [Source:HGNC Symbol;Acc:HGNC:5215]	664	545	497	255	213	211	575.8	554.99	524.11	235.33	259.71	196.09
ENSG00000144504	8.37	-1.23	-2.34	0.1	0	0	ANKMY1	ankyrin repeat and MYND domain containing 1 [Source:HGNC Symbol;Acc:HGNC:20987]	504	485	446	222	157	201	437.05	493.89	470.32	204.88	191.43	186.8
ENSG00000148219	5.17	-1.23	-2.34	0.3	0.00035912	0.00239522	ASTN2	astrotactin 2 [Source:HGNC Symbol;Acc:HGNC:17021]	41	78	43	22	17	16	35.55	79.43	45.35	20.3	20.73	14.87
ENSG00000170049	6.58	-1.23	-2.34	0.3	1.12e-06	1.313e-05	KCNAB3	potassium channel, voltage gated subfamily A regulatory beta subunit 3 [Source:HGNC Symbol;Acc:HGNC:6230]	143	158	120	44	39	78	124	160.9	126.54	40.61	47.55	72.49
ENSG00000237424	8.86	-1.22	-2.34	0.2	0	0	FOXD2-AS1	FOXD2 antisense RNA 1 (head to head) [Source:HGNC Symbol;Acc:HGNC:44256]	722	714	592	268	286	240	626.09	727.09	624.29	247.33	348.72	223.04
ENSG00000272293	5.16	-1.23	-2.34	0.3	8.059e-05	0.00062768	RP11-91J19.3		62	48	51	17	16	24	53.76	48.88	53.78	15.69	19.51	22.3
ENSG00000274964	5.44	-1.23	-2.34	0.3	3.335e-05	0.00028488	RP11-817I4.1		79	52	64	24	23	23	68.51	52.95	67.49	22.15	28.04	21.37
ENSG00000071242	8.3	-1.22	-2.33	0.2	0	0	RPS6KA2	ribosomal protein S6 kinase, 90kDa, polypeptide 2 [Source:HGNC Symbol;Acc:HGNC:10431]	518	427	428	228	158	164	449.19	434.83	451.34	210.42	192.65	152.41
ENSG00000134824	12.16	-1.22	-2.33	0.2	0	1e-08	FADS2	fatty acid desaturase 2 [Source:HGNC Symbol;Acc:HGNC:3575]	6995	6991	6016	2134	3103	2412	6065.81	7119.17	6344.1	1969.43	3783.51	2241.55
ENSG00000136327	5.1	-1.22	-2.33	0.4	0.00056948	0.0036124	NKX2-8	NK2 homeobox 8 [Source:HGNC Symbol;Acc:HGNC:16364]	31	66	56	15	15	22	26.88	67.21	59.05	13.84	18.29	20.45
ENSG00000137691	6.56	-1.22	-2.33	0.2	4.2e-07	5.35e-06	C11orf70	chromosome 11 open reading frame 70 [Source:HGNC Symbol;Acc:HGNC:28188]	132	169	112	54	45	60	114.47	172.1	118.11	49.84	54.87	55.76
ENSG00000143375	9.57	-1.22	-2.33	0.2	0	4e-08	CGN	cingulin [Source:HGNC Symbol;Acc:HGNC:17429]	1263	1194	889	392	513	364	1095.23	1215.89	937.48	361.77	625.5	338.28
ENSG00000152582	7.59	-1.22	-2.33	0.2	0	1e-08	SPEF2	sperm flagellar 2 [Source:HGNC Symbol;Acc:HGNC:26293]	283	311	246	116	111	102	245.41	316.7	259.42	107.05	135.34	94.79
ENSG00000155970	8.4	-1.22	-2.33	0.2	0	0	MICU3	mitochondrial calcium uptake family, member 3 [Source:HGNC Symbol;Acc:HGNC:27820]	494	549	423	216	165	210	428.38	559.07	446.07	199.34	201.19	195.16
ENSG00000162836	9.76	-1.22	-2.33	0.2	0	0	ACP6	acid phosphatase 6, lysophosphatidic [Source:HGNC Symbol;Acc:HGNC:29609]	1527	1203	1058	501	538	436	1324.16	1225.06	1115.7	462.36	655.99	405.19
ENSG00000179477	5.63	-1.22	-2.33	0.3	7.36e-05	0.00057846	ALOX12B	arachidonate 12-lipoxygenase, 12R type [Source:HGNC Symbol;Acc:HGNC:430]	74	86	61	27	32	19	64.17	87.58	64.33	24.92	39.02	17.66
ENSG00000278703	2.99	-1.22	-2.33	0.4	0.00494062	0.0238882	RP11-706P11.2		12	11	17	2	3	3	10.41	11.2	17.93	1.85	3.66	2.79
ENSG00000087303	10.22	-1.22	-2.32	0.2	0	0	NID2	nidogen 2 (osteonidogen) [Source:HGNC Symbol;Acc:HGNC:13389]	2034	1548	1634	746	744	545	1763.81	1576.38	1723.11	688.47	907.16	506.49
ENSG00000110921	9.29	-1.21	-2.32	0.1	0	0	MVK	mevalonate kinase [Source:HGNC Symbol;Acc:HGNC:7530]	979	835	891	411	327	365	848.95	850.31	939.59	379.3	398.71	339.21
ENSG00000114021	8.85	-1.21	-2.32	0.2	0	1e-08	NIT2	nitrilase family, member 2 [Source:HGNC Symbol;Acc:HGNC:29878]	727	530	750	239	282	265	630.43	539.72	790.9	220.57	343.84	246.27
ENSG00000149476	9.51	-1.22	-2.32	0.1	0	0	TKFC	triokinase/FMN cyclase [Source:HGNC Symbol;Acc:HGNC:24552]	1134	1015	1007	462	394	426	983.36	1033.61	1061.92	426.37	480.41	395.9
ENSG00000169964	8.44	-1.21	-2.32	0.2	0	2e-08	TMEM42	transmembrane protein 42 [Source:HGNC Symbol;Acc:HGNC:28444]	467	584	454	177	211	204	404.97	594.71	478.76	163.35	257.27	189.58
ENSG00000172318	4.16	-1.21	-2.32	0.4	0.00196915	0.0107489	B3GALT1	UDP-Gal:betaGlcNAc beta 1,3-galactosyltransferase, polypeptide 1 [Source:HGNC Symbol;Acc:HGNC:916]	34	31	20	12	3	11	29.48	31.57	21.09	11.07	3.66	10.22
ENSG00000184110	13.54	-1.21	-2.32	0.1	0	0	EIF3C	eukaryotic translation initiation factor 3, subunit C [Source:HGNC Symbol;Acc:HGNC:3279]	19287	15067	16950	8083	5796	7287	16725	15343.2	17874.4	7459.64	7067.1	6772.04
ENSG00000185760	9.47	-1.22	-2.32	0.2	0	0	KCNQ5	potassium channel, voltage gated KQT-like subfamily Q, member 5 [Source:HGNC Symbol;Acc:HGNC:6299]	1140	1012	923	429	425	367	988.57	1030.55	973.34	395.92	518.21	341.06
ENSG00000187118	7.97	-1.21	-2.32	0.2	0	0	CMC1	C-x(9)-C motif containing 1 [Source:HGNC Symbol;Acc:HGNC:28783]	380	366	343	140	145	150	329.52	372.71	361.71	129.2	176.8	139.4
ENSG00000188690	9.94	-1.21	-2.32	0.1	0	0	UROS	uroporphyrinogen III synthase [Source:HGNC Symbol;Acc:HGNC:12592]	1744	1172	1364	666	467	613	1512.33	1193.49	1438.39	614.64	569.42	569.68
ENSG00000215193	11.67	-1.21	-2.32	0.1	0	0	PEX26	peroxisomal biogenesis factor 26 [Source:HGNC Symbol;Acc:HGNC:22965]	5415	4418	4296	2243	1626	1942	4695.69	4499	4530.29	2070.02	1982.59	1804.76
ENSG00000238039	3.6	-1.21	-2.32	0.4	0.00319826	0.0164029	AF011889.2		25	17	17	5	4	7	21.68	17.31	17.93	4.61	4.88	6.51
ENSG00000259088	3.57	-1.22	-2.32	0.4	0.00403738	0.0201062	CTD-2017C7.2		22	24	13	6	1	8	19.08	24.44	13.71	5.54	1.22	7.43
ENSG00000280434	3.34	-1.22	-2.32	0.4	0.0045045	0.0221088	RP4-671O14.6		14	21	15	5	1	6	12.14	21.39	15.82	4.61	1.22	5.58
ENSG00000281912	5.62	-1.22	-2.32	0.3	6.97e-05	0.00055095	LINC01144	long intergenic non-protein coding RNA 1144 [Source:HGNC Symbol;Acc:HGNC:49460]	63	79	75	19	29	30	54.63	80.45	79.09	17.53	35.36	27.88
ENSG00000058404	8.5	-1.21	-2.31	0.2	0	1e-08	CAMK2B	calcium/calmodulin-dependent protein kinase II beta [Source:HGNC Symbol;Acc:HGNC:1461]	560	580	439	218	226	174	485.61	590.63	462.94	201.19	275.56	161.7
ENSG00000116329	6.4	-1.21	-2.31	0.3	3.71e-05	0.00031378	OPRD1	opioid receptor, delta 1 [Source:HGNC Symbol;Acc:HGNC:8153]	122	144	107	37	62	34	105.79	146.64	112.84	34.15	75.6	31.6
ENSG00000129667	8.75	-1.21	-2.31	0.2	0	0	RHBDF2	rhomboid 5 homolog 2 (Drosophila) [Source:HGNC Symbol;Acc:HGNC:20788]	714	626	534	276	244	231	619.15	637.48	563.12	254.71	297.51	214.68
ENSG00000134152	8.8	-1.21	-2.31	0.1	0	0	KATNBL1	katanin p80 subunit B-like 1 [Source:HGNC Symbol;Acc:HGNC:26199]	660	619	641	282	232	273	572.33	630.35	675.96	260.25	282.88	253.71
ENSG00000137842	8.83	-1.21	-2.31	0.1	0	0	TMEM62	transmembrane protein 62 [Source:HGNC Symbol;Acc:HGNC:26269]	743	618	614	293	240	272	644.3	629.33	647.49	270.4	292.63	252.78
ENSG00000143801	9.68	-1.21	-2.31	0.1	0	0	PSEN2	presenilin 2 [Source:HGNC Symbol;Acc:HGNC:9509]	1438	1017	1099	529	418	504	1246.98	1035.65	1158.94	488.2	509.67	468.38
ENSG00000162882	4.47	-1.21	-2.31	0.4	0.0019265	0.0105372	HAAO	3-hydroxyanthranilate 3,4-dioxygenase [Source:HGNC Symbol;Acc:HGNC:4796]	30	53	20	10	12	9	26.01	53.97	21.09	9.23	14.63	8.36
ENSG00000164746	3.69	-1.21	-2.31	0.4	0.00381954	0.0191725	C7orf57	chromosome 7 open reading frame 57 [Source:HGNC Symbol;Acc:HGNC:22247]	12	24	25	7	5	4	10.41	24.44	26.36	6.46	6.1	3.72
ENSG00000170382	7.22	-1.21	-2.31	0.2	3e-08	4.7e-07	LRRN2	leucine rich repeat neuronal 2 [Source:HGNC Symbol;Acc:HGNC:16914]	230	224	197	86	95	71	199.45	228.11	207.74	79.37	115.83	65.98
ENSG00000234741	10.57	-1.21	-2.31	0.2	0	0	GAS5	growth arrest-specific 5 (non-protein coding) [Source:HGNC Symbol;Acc:HGNC:16355]	2090	2308	2140	827	711	1148	1812.37	2350.31	2256.71	763.22	866.93	1066.87
ENSG00000238286	2.47	-1.21	-2.31	0.4	0.00561646	0.0266855	SLC35E1P1	solute carrier family 35, member E1 pseudogene 1 [Source:HGNC Symbol;Acc:HGNC:42046]	9	11	10	3	0	1	7.8	11.2	10.55	2.77	0	0.93
ENSG00000258701	7	-1.21	-2.31	0.3	2.338e-05	0.0002074	LINC00638	long intergenic non-protein coding RNA 638 [Source:HGNC Symbol;Acc:HGNC:28325]	178	214	171	50	97	55	154.36	217.92	180.33	46.14	118.27	51.11
ENSG00000262904	5.48	-1.21	-2.31	0.3	9.102e-05	0.00069998	TMPOP2	thymopoietin pseudogene 2 (functional) [Source:HGNC Symbol;Acc:HGNC:50860]	77	45	78	30	16	27	66.77	45.83	82.25	27.69	19.51	25.09
ENSG00000278291	9.62	-1.21	-2.31	0.1	0	0	RP11-172H24.4		1297	966	1144	534	413	440	1124.71	983.71	1206.39	492.82	503.57	408.91
ENSG00000087842	7.75	-1.2	-2.3	0.2	0	0	PIR	pirin (iron-binding nuclear protein) [Source:HGNC Symbol;Acc:HGNC:30048]	403	277	263	139	118	118	349.47	282.08	277.34	128.28	143.88	109.66
ENSG00000103888	6.31	-1.2	-2.3	0.3	2.02e-06	2.256e-05	CEMIP	cell migration inducing protein, hyaluronan binding [Source:HGNC Symbol;Acc:HGNC:29213]	114	123	110	43	30	63	98.86	125.26	116	39.68	36.58	58.55
ENSG00000112972	13.1	-1.2	-2.3	0.1	0	0	HMGCS1	3-hydroxy-3-methylglutaryl-CoA synthase 1 (soluble) [Source:HGNC Symbol;Acc:HGNC:5007]	13892	10570	13301	5880	3771	6089	12046.6	10763.8	14026.4	5426.53	4598.01	5658.7
ENSG00000136937	11.18	-1.2	-2.3	0.1	0	0	NCBP1	nuclear cap binding protein subunit 1, 80kDa [Source:HGNC Symbol;Acc:HGNC:7658]	3673	3365	2973	1719	927	1531	3185.09	3426.69	3135.14	1586.43	1130.3	1422.81
ENSG00000136960	7.67	-1.2	-2.3	0.2	1e-08	1e-07	ENPP2	ectonucleotide pyrophosphatase/phosphodiesterase 2 [Source:HGNC Symbol;Acc:HGNC:3357]	368	239	285	130	122	97	319.12	243.38	300.54	119.97	148.76	90.15
ENSG00000140905	9.73	-1.2	-2.3	0.1	0	0	GCSH	glycine cleavage system protein H (aminomethyl carrier) [Source:HGNC Symbol;Acc:HGNC:4208]	1424	1002	1259	626	405	484	1234.84	1020.37	1327.66	577.72	493.82	449.8
ENSG00000178802	12.13	-1.2	-2.3	0.1	0	0	MPI	mannose phosphate isomerase [Source:HGNC Symbol;Acc:HGNC:7216]	7402	6404	5538	2804	2509	2581	6418.75	6521.41	5840.03	2587.75	3059.24	2398.61
ENSG00000181392	4.27	-1.2	-2.3	0.4	0.00200714	0.0109293	SYNE4	spectrin repeat containing, nuclear envelope family member 4 [Source:HGNC Symbol;Acc:HGNC:26703]	24	42	23	10	10	7	20.81	42.77	24.25	9.23	12.19	6.51
ENSG00000232104	3.74	-1.2	-2.3	0.4	0.00289908	0.0150584	RFX3-AS1	RFX3 antisense RNA 1 [Source:HGNC Symbol;Acc:HGNC:51197]	21	20	22	6	6	6	18.21	20.37	23.2	5.54	7.32	5.58
ENSG00000240996	5.16	-1.2	-2.3	0.3	0.00014527	0.00107112	RP11-80H5.7		53	60	46	17	19	21	45.96	61.1	48.51	15.69	23.17	19.52
ENSG00000263818	4.25	-1.2	-2.3	0.4	0.00184944	0.010166	CTD-2206N4.4		28	38	22	12	9	6	24.28	38.7	23.2	11.07	10.97	5.58
ENSG00000268388	4.38	-1.2	-2.3	0.4	0.00235737	0.0126131	FENDRR	FOXF1 adjacent non-coding developmental regulatory RNA [Source:HGNC Symbol;Acc:HGNC:43894]	34	32	31	3	14	11	29.48	32.59	32.69	2.77	17.07	10.22
ENSG00000154330	5.67	-1.19	-2.29	0.3	0.00030736	0.00208818	PGM5	phosphoglucomutase 5 [Source:HGNC Symbol;Acc:HGNC:8908]	61	108	57	24	33	22	52.9	109.98	60.11	22.15	40.24	20.45
ENSG00000156587	6.66	-1.19	-2.29	0.3	0.0001868	0.00134041	UBE2L6	ubiquitin-conjugating enzyme E2L 6 [Source:HGNC Symbol;Acc:HGNC:12490]	137	176	135	34	82	38	118.8	179.23	142.36	31.38	99.98	35.31
ENSG00000179523	8.09	-1.19	-2.29	0.2	0	0	EIF3J-AS1	EIF3J antisense RNA 1 (head to head) [Source:HGNC Symbol;Acc:HGNC:48616]	449	331	399	142	164	165	389.36	337.07	420.76	131.05	199.97	153.34
ENSG00000189410	8.35	-1.19	-2.29	0.2	1e-08	2.5e-07	SH2D5	SH2 domain containing 5 [Source:HGNC Symbol;Acc:HGNC:28819]	457	529	422	161	216	174	396.29	538.7	445.01	148.58	263.37	161.7
ENSG00000237036	8.84	-1.19	-2.29	0.2	0	0	ZEB1-AS1	ZEB1 antisense RNA 1 [Source:HGNC Symbol;Acc:HGNC:42354]	623	700	642	227	265	303	540.24	712.83	677.01	209.49	323.12	281.59
ENSG00000240990	8.51	-1.19	-2.29	0.2	0	0	HOXA11-AS	HOXA11 antisense RNA [Source:HGNC Symbol;Acc:HGNC:24957]	608	435	544	255	146	255	527.24	442.98	573.67	235.33	178.02	236.98
ENSG00000272721	3.48	-1.19	-2.29	0.4	0.00488977	0.0236747	RP11-778D9.12		15	18	21	6	1	7	13.01	18.33	22.15	5.54	1.22	6.51
ENSG00000279511	6.95	-1.2	-2.29	0.2	1.3e-07	1.89e-06	RP11-676B18.1		225	175	145	83	72	56	195.11	178.21	152.91	76.6	87.79	52.04
ENSG00000112304	9.98	-1.19	-2.28	0.2	0	0	ACOT13	acyl-CoA thioesterase 13 [Source:HGNC Symbol;Acc:HGNC:20999]	1628	1508	1232	570	627	564	1411.74	1535.65	1299.19	526.04	764.51	524.14
ENSG00000117322	8.52	-1.19	-2.28	0.2	0	1e-08	CR2	complement component (3d/Epstein Barr virus) receptor 2 [Source:HGNC Symbol;Acc:HGNC:2336]	627	521	449	177	234	219	543.71	530.55	473.49	163.35	285.32	203.52
ENSG00000131473	14.2	-1.19	-2.28	0.1	0	0	ACLY	ATP citrate lyase [Source:HGNC Symbol;Acc:HGNC:115]	30695	25345	25109	11873	10253	11646	26617.6	25809.7	26478.4	10957.4	12501.6	10823
ENSG00000135312	4.61	-1.19	-2.28	0.4	0.00074206	0.00456551	HTR1B	5-hydroxytryptamine (serotonin) receptor 1B, G protein-coupled [Source:HGNC Symbol;Acc:HGNC:5287]	35	33	42	13	11	14	30.35	33.61	44.29	12	13.41	13.01
ENSG00000141337	7.5	-1.19	-2.28	0.2	0	1e-08	ARSG	arylsulfatase G [Source:HGNC Symbol;Acc:HGNC:24102]	294	274	216	119	100	96	254.95	279.02	227.78	109.82	121.93	89.22
ENSG00000143374	10.92	-1.19	-2.28	0.1	0	0	TARS2	threonyl-tRNA synthetase 2, mitochondrial (putative) [Source:HGNC Symbol;Acc:HGNC:30740]	3257	2722	2403	1292	1060	1102	2824.35	2771.9	2534.05	1192.36	1292.47	1024.12
ENSG00000149609	3.52	-1.19	-2.28	0.4	0.0041259	0.0204807	C20orf144	chromosome 20 open reading frame 144 [Source:HGNC Symbol;Acc:HGNC:16137]	24	16	16	4	4	7	20.81	16.29	16.87	3.69	4.88	6.51
ENSG00000181619	6.63	-1.19	-2.28	0.3	3.07e-06	3.292e-05	GPR135	G protein-coupled receptor 135 [Source:HGNC Symbol;Acc:HGNC:19991]	203	127	112	74	52	43	176.03	129.33	118.11	68.29	63.4	39.96
ENSG00000181649	7.22	-1.19	-2.28	0.2	8e-08	1.24e-06	PHLDA2	pleckstrin homology-like domain, family A, member 2 [Source:HGNC Symbol;Acc:HGNC:12385]	212	230	205	86	54	123	183.84	234.22	216.18	79.37	65.84	114.31
ENSG00000233532	5.49	-1.19	-2.28	0.3	0.00045002	0.00292431	LINC00460	long intergenic non-protein coding RNA 460 [Source:HGNC Symbol;Acc:HGNC:42809]	50	93	56	16	20	35	43.36	94.71	59.05	14.77	24.39	32.53
ENSG00000263400	2.11	-1.19	-2.28	0.4	0.00552205	0.0262864	TMEM220-AS1	TMEM220 antisense RNA 1 [Source:HGNC Symbol;Acc:HGNC:44357]	10	11	4	1	0	1	8.67	11.2	4.22	0.92	0	0.93
ENSG00000273030	2.27	-1.19	-2.28	0.4	0.00600629	0.0282419	RP11-285F16.1		11	6	10	2	0	1	9.54	6.11	10.55	1.85	0	0.93
ENSG00000279594	4.08	-1.19	-2.28	0.4	0.00253412	0.0134249	RP11-950C14.10		33	29	18	12	7	5	28.62	29.53	18.98	11.07	8.54	4.65
ENSG00000282021	4.24	-1.19	-2.28	0.4	0.00219926	0.0118514	CTD-2336O2.3		30	31	27	14	9	4	26.01	31.57	28.47	12.92	10.97	3.72
ENSG00000110844	8.2	-1.18	-2.27	0.2	2e-08	3.1e-07	PRPF40B	PRP40 homolog, pre-mRNA processing factor B [Source:HGNC Symbol;Acc:HGNC:25031]	440	466	363	181	190	131	381.55	474.54	382.8	167.04	231.67	121.74
ENSG00000123191	10.84	-1.18	-2.27	0.2	0	0	ATP7B	ATPase, Cu++ transporting, beta polypeptide [Source:HGNC Symbol;Acc:HGNC:870]	3242	2207	2487	1113	1110	977	2811.35	2247.46	2622.64	1027.17	1353.43	907.96
ENSG00000132386	7.34	-1.18	-2.27	0.2	1.5e-07	2.15e-06	SERPINF1	serpin peptidase inhibitor, clade F (alpha-2 antiplasmin, pigment epithelium derived factor), member 1 [Source:HGNC Symbol;Acc:HGNC:8824]	215	276	208	86	101	90	186.44	281.06	219.34	79.37	123.15	83.64
ENSG00000145700	6.33	-1.18	-2.27	0.2	1.94e-06	2.174e-05	ANKRD31	ankyrin repeat domain 31 [Source:HGNC Symbol;Acc:HGNC:26853]	112	141	98	50	41	47	97.12	143.59	103.34	46.14	49.99	43.68
ENSG00000160188	4.14	-1.18	-2.27	0.4	0.00245477	0.013071	RSPH1	radial spoke head 1 homolog (Chlamydomonas) [Source:HGNC Symbol;Acc:HGNC:12371]	32	31	20	7	5	14	27.75	31.57	21.09	6.46	6.1	13.01
ENSG00000163584	8.48	-1.18	-2.27	0.2	4e-08	6.1e-07	RPL22L1	ribosomal protein L22-like 1 [Source:HGNC Symbol;Acc:HGNC:27610]	628	332	597	234	142	259	544.58	338.09	629.56	215.95	173.14	240.7
ENSG00000165695	4.55	-1.18	-2.27	0.4	0.00099422	0.00592132	AK8	adenylate kinase 8 [Source:HGNC Symbol;Acc:HGNC:26526]	35	38	33	9	10	17	30.35	38.7	34.8	8.31	12.19	15.8
ENSG00000167995	7.21	-1.18	-2.27	0.3	3.33e-06	3.543e-05	BEST1	bestrophin 1 [Source:HGNC Symbol;Acc:HGNC:12703]	175	278	188	66	87	97	151.75	283.1	198.25	60.91	106.08	90.15
ENSG00000188316	4.65	-1.19	-2.27	0.4	0.00158448	0.00887364	ENO4	enolase family member 4 [Source:HGNC Symbol;Acc:HGNC:31670]	39	49	28	19	4	16	33.82	49.9	29.53	17.53	4.88	14.87
ENSG00000226380	2.66	-1.18	-2.27	0.4	0.00695236	0.0320515	AC058791.1		13	10	10	3	1	2	11.27	10.18	10.55	2.77	1.22	1.86
ENSG00000232545	3.54	-1.18	-2.27	0.4	0.00460714	0.0225251	KB-318B8.7		20	23	13	4	5	6	17.34	23.42	13.71	3.69	6.1	5.58
ENSG00000239467	5.95	-1.18	-2.27	0.3	1.57e-05	0.00014434	AC007405.6		116	90	69	34	38	31	100.59	91.65	72.76	31.38	46.33	28.81
ENSG00000258446	2.12	-1.18	-2.27	0.4	0.00571014	0.0270616	RP11-895M11.2		10	8	7	0	0	2	8.67	8.15	7.38	0	0	1.86
ENSG00000276629	2.56	-1.18	-2.27	0.4	0.00696358	0.0320823	AL160165.1		12	9	10	1	2	2	10.41	9.17	10.55	0.92	2.44	1.86
ENSG00000111752	9.3	-1.18	-2.26	0.2	0	1e-08	PHC1	polyhomeotic homolog 1 (Drosophila) [Source:HGNC Symbol;Acc:HGNC:3182]	939	940	828	331	417	336	814.27	957.23	873.16	305.47	508.45	312.26
ENSG00000136997	11.73	-1.18	-2.26	0.2	0	2e-08	MYC	v-myc avian myelocytomatosis viral oncogene homolog [Source:HGNC Symbol;Acc:HGNC:7553]	5380	5433	3902	1929	2278	1617	4665.34	5532.61	4114.81	1780.23	2777.58	1502.73
ENSG00000145642	5.25	-1.17	-2.26	0.3	9.577e-05	0.00073346	FAM159B	family with sequence similarity 159, member B [Source:HGNC Symbol;Acc:HGNC:34236]	60	54	55	25	16	23	52.03	54.99	58	23.07	19.51	21.37
ENSG00000151012	10.6	-1.18	-2.26	0.1	0	0	SLC7A11	solute carrier family 7 (anionic amino acid transporter light chain, xc- system), member 11 [Source:HGNC Symbol;Acc:HGNC:11059]	2637	2041	1993	994	863	909	2286.71	2078.42	2101.69	917.34	1052.26	844.76
ENSG00000155792	6.84	-1.18	-2.26	0.2	1.11e-06	1.301e-05	DEPTOR	DEP domain containing MTOR-interacting protein [Source:HGNC Symbol;Acc:HGNC:22953]	179	183	136	59	76	58	155.22	186.36	143.42	54.45	92.67	53.9
ENSG00000156515	12.23	-1.18	-2.26	0.1	0	0	HK1	hexokinase 1 [Source:HGNC Symbol;Acc:HGNC:4922]	7647	6325	6729	3004	2831	2718	6631.2	6440.96	7095.98	2772.33	3451.86	2525.92
ENSG00000175445	9.32	-1.18	-2.26	0.2	0	0	LPL	lipoprotein lipase [Source:HGNC Symbol;Acc:HGNC:6677]	972	1080	697	386	341	404	842.88	1099.8	735.01	356.23	415.78	375.45
ENSG00000213654	6	-1.17	-2.26	0.3	0.00014768	0.00108725	GPSM3	G-protein signaling modulator 3 [Source:HGNC Symbol;Acc:HGNC:13945]	73	127	80	27	41	35	63.3	129.33	84.36	24.92	49.99	32.53
ENSG00000234645	7.79	-1.17	-2.26	0.4	0.0039945	0.0199348	YWHAEP5	tyrosine 3-monooxygenase/tryptophan 5-monooxygenase activation protein, epsilon pseudogene 5 [Source:HGNC Symbol;Acc:HGNC:49439]	132	388	482	106	79	121	114.47	395.11	508.29	97.83	96.33	112.45
ENSG00000240303	6.56	-1.18	-2.26	0.2	3.4e-07	4.42e-06	ACAD11	acyl-CoA dehydrogenase family, member 11 [Source:HGNC Symbol;Acc:HGNC:30211]	148	146	116	49	45	70	128.34	148.68	122.33	45.22	54.87	65.05
ENSG00000250770	3	-1.17	-2.26	0.4	0.00687687	0.0317656	RP5-1063M23.1		19	11	11	4	1	4	16.48	11.2	11.6	3.69	1.22	3.72
ENSG00000256747	2.9	-1.18	-2.26	0.4	0.0072606	0.0332516	RP11-860B13.1		7	21	10	2	1	4	6.07	21.39	10.55	1.85	1.22	3.72
ENSG00000258857	3.53	-1.18	-2.26	0.4	0.00458745	0.0224444	RP11-247L20.3		25	17	14	6	5	4	21.68	17.31	14.76	5.54	6.1	3.72
ENSG00000269984	4.45	-1.17	-2.26	0.4	0.00128201	0.0073975	RP11-362K14.5		33	32	34	10	13	10	28.62	32.59	35.85	9.23	15.85	9.29
ENSG00000272574	3.82	-1.17	-2.26	0.4	0.00330324	0.0169022	RP11-359K18.4		22	19	25	7	5	8	19.08	19.35	26.36	6.46	6.1	7.43
ENSG00000273247	6.17	-1.18	-2.26	0.2	1.78e-06	2.004e-05	RP11-83A24.2		123	88	105	47	38	39	106.66	89.61	110.73	43.38	46.33	36.24
ENSG00000280255	3.7	-1.18	-2.26	0.4	0.00420582	0.0208219	RP5-1007F24.1		18	19	24	4	7	6	15.61	19.35	25.31	3.69	8.54	5.58
ENSG00000006534	4.03	-1.17	-2.25	0.4	0.00565162	0.026831	ALDH3B1	aldehyde dehydrogenase 3 family, member B1 [Source:HGNC Symbol;Acc:HGNC:410]	20	41	17	3	12	4	17.34	41.75	17.93	2.77	14.63	3.72
ENSG00000088386	5.52	-1.17	-2.25	0.3	0.00016259	0.00118399	SLC15A1	solute carrier family 15 (oligopeptide transporter), member 1 [Source:HGNC Symbol;Acc:HGNC:10920]	77	71	55	17	30	27	66.77	72.3	58	15.69	36.58	25.09
ENSG00000131368	12.11	-1.17	-2.25	0.1	0	0	MRPS25	mitochondrial ribosomal protein S25 [Source:HGNC Symbol;Acc:HGNC:14511]	7182	5992	5853	2766	2614	2516	6227.97	6101.85	6172.21	2552.69	3187.27	2338.2
ENSG00000135372	11.22	-1.17	-2.25	0.1	0	0	NAT10	N-acetyltransferase 10 (GCN5-related) [Source:HGNC Symbol;Acc:HGNC:29830]	4112	3039	3097	1693	1195	1423	3565.78	3094.72	3265.9	1562.44	1457.07	1322.44
ENSG00000138796	10.6	-1.17	-2.25	0.1	0	0	HADH	hydroxyacyl-CoA dehydrogenase [Source:HGNC Symbol;Acc:HGNC:4799]	2247	2361	2002	952	824	1008	1948.52	2404.29	2111.18	878.58	1004.71	936.77
ENSG00000142700	7.74	-1.17	-2.25	0.2	0	0	DMRTA2	DMRT-like family A2 [Source:HGNC Symbol;Acc:HGNC:13908]	341	307	276	125	98	162	295.7	312.63	291.05	115.36	119.49	150.55
ENSG00000149256	6.87	-1.17	-2.25	0.3	3.96e-06	4.156e-05	TENM4	teneurin transmembrane protein 4 [Source:HGNC Symbol;Acc:HGNC:29945]	174	212	124	61	75	61	150.89	215.89	130.76	56.3	91.45	56.69
ENSG00000149328	11.13	-1.17	-2.25	0.1	0	0	GLB1L2	galactosidase, beta 1-like 2 [Source:HGNC Symbol;Acc:HGNC:25129]	4051	2813	2865	1651	1099	1324	3512.88	2864.57	3021.25	1523.67	1340.02	1230.44
ENSG00000173726	14.67	-1.17	-2.25	0.1	0	0	TOMM20	translocase of outer mitochondrial membrane 20 homolog (yeast) [Source:HGNC Symbol;Acc:HGNC:20947]	45721	31451	35046	19063	11777	16712	39647.6	32027.6	36957.3	17592.9	14359.8	15531
ENSG00000181418	9.29	-1.17	-2.25	0.1	0	0	DDN	dendrin [Source:HGNC Symbol;Acc:HGNC:24458]	1091	799	809	422	333	374	946.08	813.65	853.12	389.46	406.03	347.57
ENSG00000186088	4.69	-1.17	-2.25	0.4	0.00137077	0.00784569	GSAP	gamma-secretase activating protein [Source:HGNC Symbol;Acc:HGNC:28042]	39	54	25	19	10	11	33.82	54.99	26.36	17.53	12.19	10.22
ENSG00000214424	6.21	-1.17	-2.25	0.3	5.87e-06	5.94e-05	FAM149B1P1	family with sequence similarity 149, member B1 pseudogene 1 [Source:HGNC Symbol;Acc:HGNC:31735]	122	126	78	49	39	39	105.79	128.31	82.25	45.22	47.55	36.24
ENSG00000222009	5.52	-1.17	-2.25	0.3	0.00018046	0.0013007	BTBD19	BTB (POZ) domain containing 19 [Source:HGNC Symbol;Acc:HGNC:27145]	57	91	54	25	19	32	49.43	92.67	56.95	23.07	23.17	29.74
ENSG00000239523	5.3	-1.17	-2.25	0.3	9.271e-05	0.00071175	MYLK-AS1	MYLK antisense RNA 1 [Source:HGNC Symbol;Acc:HGNC:42440]	61	53	60	25	19	22	52.9	53.97	63.27	23.07	23.17	20.45
ENSG00000277103	3.1	-1.17	-2.25	0.4	0.00749742	0.0341681	RP11-520B13.8		21	14	10	7	0	2	18.21	14.26	10.55	6.46	0	1.86
ENSG00000279347	4.82	-1.17	-2.25	0.3	0.0007921	0.00483474	RP11-85I17.2		56	40	33	10	17	17	48.56	40.73	34.8	9.23	20.73	15.8
ENSG00000119471	10.79	-1.16	-2.24	0.1	0	0	HSDL2	hydroxysteroid dehydrogenase like 2 [Source:HGNC Symbol;Acc:HGNC:18572]	2849	2285	2434	1198	846	1191	2470.55	2326.89	2566.74	1105.61	1031.53	1106.83
ENSG00000140859	8.64	-1.16	-2.24	0.2	0	0	KIFC3	kinesin family member C3 [Source:HGNC Symbol;Acc:HGNC:6326]	563	612	528	213	227	269	488.21	623.22	556.8	196.57	276.78	249.99
ENSG00000150433	8.56	-1.16	-2.24	0.2	0	0	TMEM218	transmembrane protein 218 [Source:HGNC Symbol;Acc:HGNC:27344]	525	549	537	202	226	239	455.26	559.07	566.29	186.42	275.56	222.11
ENSG00000156976	12.46	-1.16	-2.24	0.2	0	0	EIF4A2	eukaryotic translation initiation factor 4A2 [Source:HGNC Symbol;Acc:HGNC:3284]	7956	8972	7150	3622	2265	4437	6899.16	9136.49	7539.94	3342.67	2761.73	4123.45
ENSG00000160194	11.41	-1.16	-2.24	0.1	0	0	NDUFV3	NADH dehydrogenase (ubiquinone) flavoprotein 3, 10kDa [Source:HGNC Symbol;Acc:HGNC:7719]	4232	3826	3582	1750	1491	1691	3669.84	3896.14	3777.35	1615.04	1817.99	1571.5
ENSG00000225235	2.9	-1.16	-2.24	0.4	0.00778611	0.0353109	DDX26B-AS1	DDX26B antisense RNA 1 [Source:HGNC Symbol;Acc:HGNC:41180]	14	14	10	5	1	2	12.14	14.26	10.55	4.61	1.22	1.86
ENSG00000226942	6.89	-1.17	-2.24	0.2	1e-08	2.5e-07	IL9RP3	interleukin 9 receptor pseudogene 3 [Source:HGNC Symbol;Acc:HGNC:6033]	183	178	151	78	64	67	158.69	181.26	159.24	71.98	78.04	62.27
ENSG00000228797	8.69	-1.16	-2.24	0.2	0	0	FAM207BP	family with sequence similarity 207, member B, pseudogene [Source:HGNC Symbol;Acc:HGNC:39715]	616	596	559	283	175	299	534.17	606.93	589.49	261.17	213.38	277.87
ENSG00000253540	5.86	-1.17	-2.24	0.3	0.00020559	0.00145864	FAM86HP	family with sequence similarity 86, member H, pseudogene [Source:HGNC Symbol;Acc:HGNC:42359]	91	104	62	35	39	19	78.91	105.91	65.38	32.3	47.55	17.66
ENSG00000271646	5.61	-1.16	-2.24	0.3	3.946e-05	0.00033126	RP11-326I11.3		67	70	76	31	24	28	58.1	71.28	80.14	28.61	29.26	26.02
ENSG00000272763	8.51	-1.16	-2.24	0.2	0	0	RP11-357H14.17		514	513	532	190	211	246	445.72	522.41	561.01	175.35	257.27	228.62
ENSG00000138587	8.37	-1.16	-2.23	0.2	0	0	MNS1	meiosis-specific nuclear structural 1 [Source:HGNC Symbol;Acc:HGNC:29636]	491	534	389	217	162	218	425.78	543.79	410.22	200.26	197.53	202.59
ENSG00000168676	6.82	-1.16	-2.23	0.3	0.00039504	0.00260533	KCTD19	potassium channel tetramerization domain containing 19 [Source:HGNC Symbol;Acc:HGNC:24753]	136	248	114	47	87	42	117.93	252.55	120.22	43.38	106.08	39.03
ENSG00000169139	12.19	-1.16	-2.23	0.1	0	0	UBE2V2	ubiquitin-conjugating enzyme E2 variant 2 [Source:HGNC Symbol;Acc:HGNC:12495]	7496	6524	5962	3119	2247	3219	6500.26	6643.61	6287.15	2878.46	2739.78	2991.52
ENSG00000169989	5.3	-1.15	-2.23	0.3	0.00018989	0.00135981	TIGD4	tigger transposable element derived 4 [Source:HGNC Symbol;Acc:HGNC:18335]	55	65	53	23	23	19	47.69	66.19	55.89	21.23	28.04	17.66
ENSG00000179899	9.33	-1.16	-2.23	0.2	0	2e-08	PHC1P1	polyhomeotic homolog 1 (Drosophila) pseudogene 1 [Source:HGNC Symbol;Acc:HGNC:34502]	904	995	851	344	428	349	783.92	1013.24	897.41	317.47	521.86	324.34
ENSG00000188177	7.86	-1.16	-2.23	0.3	2.792e-05	0.00024337	ZC3H6	zinc finger CCCH-type containing 6 [Source:HGNC Symbol;Acc:HGNC:24762]	238	537	225	145	116	135	206.38	546.85	237.27	133.82	141.44	125.46
ENSG00000228137	5.92	-1.16	-2.23	0.3	0.0005118	0.00328715	AP001469.7		92	112	66	25	48	21	79.78	114.05	69.6	23.07	58.53	19.52
ENSG00000229539	4.78	-1.15	-2.23	0.3	0.00083032	0.00503495	RP11-119B16.2		51	45	29	17	9	19	44.23	45.83	30.58	15.69	10.97	17.66
ENSG00000231770	7.23	-1.16	-2.23	0.2	0	3e-08	TMEM44-AS1	TMEM44 antisense RNA 1 [Source:HGNC Symbol;Acc:HGNC:44272]	266	190	195	89	83	95	230.67	193.48	205.63	82.14	101.2	88.29
ENSG00000248049	8.63	-1.16	-2.23	0.1	0	0	UBA6-AS1	UBA6 antisense RNA 1 (head to head) [Source:HGNC Symbol;Acc:HGNC:49083]	625	496	570	259	192	267	541.98	505.09	601.09	239.03	234.11	248.13
ENSG00000259818	2.53	-1.16	-2.23	0.4	0.00803351	0.0362425	RP5-1024G6.7		13	9	9	2	0	3	11.27	9.17	9.49	1.85	0	2.79
ENSG00000100983	10.36	-1.15	-2.22	0.1	0	0	GSS	glutathione synthetase [Source:HGNC Symbol;Acc:HGNC:4624]	2083	1930	1620	908	696	798	1806.3	1965.38	1708.35	837.97	848.64	741.61
ENSG00000111684	10.79	-1.15	-2.22	0.1	0	0	LPCAT3	lysophosphatidylcholine acyltransferase 3 [Source:HGNC Symbol;Acc:HGNC:30244]	3121	2192	2303	1113	1068	987	2706.42	2232.19	2428.6	1027.17	1302.22	917.25
ENSG00000133138	8.13	-1.15	-2.22	0.2	0	0	TBC1D8B	TBC1 domain family, member 8B (with GRAM domain) [Source:HGNC Symbol;Acc:HGNC:24715]	426	433	340	187	157	157	369.41	440.94	358.54	172.58	191.43	145.91
ENSG00000134183	3.3	-1.15	-2.22	0.4	0.00770827	0.0350253	GNAT2	guanine nucleotide binding protein (G protein), alpha transducing activity polypeptide 2 [Source:HGNC Symbol;Acc:HGNC:4394]	17	13	19	6	0	6	14.74	13.24	20.04	5.54	0	5.58
ENSG00000137434	5.2	-1.15	-2.22	0.3	0.00016226	0.00118186	C6orf52	chromosome 6 open reading frame 52 [Source:HGNC Symbol;Acc:HGNC:20881]	59	56	47	22	16	24	51.16	57.03	49.56	20.3	19.51	22.3
ENSG00000138286	8.8	-1.15	-2.22	0.1	0	0	FAM149B1	family with sequence similarity 149, member B1 [Source:HGNC Symbol;Acc:HGNC:29162]	665	664	572	276	250	278	576.66	676.17	603.2	254.71	304.83	258.35
ENSG00000196167	3.06	-1.15	-2.22	0.4	0.00815955	0.0367315	COLCA1	colorectal cancer associated 1 [Source:HGNC Symbol;Acc:HGNC:33789]	7	20	14	4	2	3	6.07	20.37	14.76	3.69	2.44	2.79
ENSG00000204334	3.56	-1.15	-2.22	0.4	0.00731077	0.0334338	ERICH2	glutamate-rich 2 [Source:HGNC Symbol;Acc:HGNC:44395]	10	26	20	6	6	2	8.67	26.48	21.09	5.54	7.32	1.86
ENSG00000206337	7.88	-1.15	-2.22	0.2	0	6e-08	HCP5	HLA complex P5 (non-protein coding) [Source:HGNC Symbol;Acc:HGNC:21659]	350	384	275	135	143	138	303.51	391.04	290	124.59	174.36	128.25
ENSG00000229847	8.27	-1.15	-2.22	0.3	8.28e-06	8.123e-05	EMX2OS	EMX2 opposite strand/antisense RNA [Source:HGNC Symbol;Acc:HGNC:18511]	411	541	379	129	232	153	356.4	550.92	399.67	119.05	282.88	142.19
ENSG00000258230	2.12	-1.15	-2.22	0.4	0.0069553	0.0320567	RP11-511H9.3		9	13	3	1	0	1	7.8	13.24	3.16	0.92	0	0.93
ENSG00000269486	7.17	-1.15	-2.22	0.2	1e-08	1.5e-07	CTC-360G5.9		252	181	190	77	81	97	218.53	184.32	200.36	71.06	98.76	90.15
ENSG00000269906	5	-1.15	-2.22	0.4	0.00108586	0.00639816	RP11-248J18.2		57	43	45	31	10	11	49.43	43.79	47.45	28.61	12.19	10.22
ENSG00000271888	5.32	-1.15	-2.22	0.3	0.00019344	0.00138216	RP11-560J1.2		54	61	60	20	24	22	46.83	62.12	63.27	18.46	29.26	20.45
ENSG00000114656	3.09	-1.15	-2.21	0.4	0.00816328	0.0367436	KIAA1257	KIAA1257 [Source:HGNC Symbol;Acc:HGNC:29231]	11	18	13	5	1	4	9.54	18.33	13.71	4.61	1.22	3.72
ENSG00000128973	12.02	-1.14	-2.21	0.1	0	0	CLN6	ceroid-lipofuscinosis, neuronal 6, late infantile, variant [Source:HGNC Symbol;Acc:HGNC:2077]	7317	5322	5151	2738	2382	2394	6345.04	5419.57	5431.92	2526.84	2904.39	2224.82
ENSG00000175868	7.21	-1.15	-2.21	0.2	2.03e-06	2.262e-05	CALCB	calcitonin-related polypeptide beta [Source:HGNC Symbol;Acc:HGNC:1438]	217	248	175	72	102	80	188.17	252.55	184.54	66.45	124.37	74.35
ENSG00000178919	8.51	-1.14	-2.21	0.2	0	0	FOXE1	forkhead box E1 [Source:HGNC Symbol;Acc:HGNC:3806]	519	576	462	205	201	253	450.06	586.56	487.2	189.19	245.08	235.12
ENSG00000178921	12.44	-1.15	-2.21	0.1	0	0	PFAS	phosphoribosylformylglycinamidine synthase [Source:HGNC Symbol;Acc:HGNC:8863]	9033	6983	7665	3608	3118	3371	7833.09	7111.02	8083.03	3329.75	3801.8	3132.78
ENSG00000231187	5.9	-1.14	-2.21	0.3	5.859e-05	0.00047198	RP11-38L15.3		103	86	73	33	41	26	89.32	87.58	76.98	30.46	49.99	24.16
ENSG00000247746	6.16	-1.14	-2.21	0.2	4.24e-06	4.431e-05	USP51	ubiquitin specific peptidase 51 [Source:HGNC Symbol;Acc:HGNC:23086]	107	113	90	49	29	49	92.79	115.07	94.91	45.22	35.36	45.54
ENSG00000248801	4.63	-1.14	-2.21	0.4	0.00171833	0.00953723	C8orf34-AS1	C8orf34 antisense RNA 1 [Source:HGNC Symbol;Acc:HGNC:27840]	39	34	38	7	15	16	33.82	34.62	40.07	6.46	18.29	14.87
ENSG00000249421	4.82	-1.14	-2.21	0.3	0.00059484	0.00375443	ADAMTS19-AS1	ADAMTS19 antisense RNA 1 [Source:HGNC Symbol;Acc:HGNC:40797]	43	42	40	18	14	14	37.29	42.77	42.18	16.61	17.07	13.01
ENSG00000272121	4.65	-1.14	-2.21	0.3	0.00086798	0.00524002	RP4-555D20.4		43	38	32	16	11	14	37.29	38.7	33.75	14.77	13.41	13.01
ENSG00000279069	7.35	-1.14	-2.21	0.2	0	2e-08	RP11-159D12.6		268	219	212	99	96	95	232.4	223.02	223.56	91.37	117.05	88.29
ENSG00000011143	9.53	-1.14	-2.2	0.1	0	0	MKS1	Meckel syndrome, type 1 [Source:HGNC Symbol;Acc:HGNC:7121]	1116	1084	948	465	426	457	967.75	1103.87	999.7	429.14	519.42	424.7
ENSG00000107719	10.7	-1.14	-2.2	0.2	0	3e-08	PALD1	phosphatase domain containing, paladin 1 [Source:HGNC Symbol;Acc:HGNC:23530]	2530	2457	2120	917	1153	840	2193.92	2502.05	2235.62	846.28	1405.86	780.64
ENSG00000124074	8.15	-1.14	-2.2	0.2	0	1e-08	ENKD1	enkurin domain containing 1 [Source:HGNC Symbol;Acc:HGNC:25246]	395	426	392	153	140	224	342.53	433.81	413.38	141.2	170.7	208.17
ENSG00000135622	9.23	-1.14	-2.2	0.2	0	1e-08	SEMA4F	sema domain, immunoglobulin domain (Ig), transmembrane domain (TM) and short cytoplasmic domain, (semaphorin) 4F [Source:HGNC Symbol;Acc:HGNC:10734]	1012	821	752	414	378	276	877.57	836.05	793.01	382.07	460.9	256.5
ENSG00000166869	4.1	-1.14	-2.2	0.4	0.0067616	0.0313103	CHP2	calcineurin-like EF-hand protein 2 [Source:HGNC Symbol;Acc:HGNC:24927]	24	31	26	1	13	7	20.81	31.57	27.42	0.92	15.85	6.51
ENSG00000167972	11.28	-1.14	-2.2	0.1	0	0	ABCA3	ATP-binding cassette, sub-family A (ABC1), member 3 [Source:HGNC Symbol;Acc:HGNC:33]	3939	3464	3227	1611	1443	1483	3415.76	3527.51	3402.99	1486.76	1759.46	1378.2
ENSG00000169884	8.16	-1.14	-2.2	0.2	1e-08	1.1e-07	WNT10B	wingless-type MMTV integration site family, member 10B [Source:HGNC Symbol;Acc:HGNC:12775]	461	443	326	157	186	161	399.76	451.12	343.78	144.89	226.79	149.62
ENSG00000196154	3.83	-1.14	-2.2	0.4	0.00487648	0.0236201	S100A4	S100 calcium binding protein A4 [Source:HGNC Symbol;Acc:HGNC:10494]	21	29	16	7	7	6	18.21	29.53	16.87	6.46	8.54	5.58
ENSG00000223459	9.49	-1.14	-2.2	0.1	0	0	TCAF1P1	TRPM8 channel-associated factor 1 pseudogene 1 [Source:HGNC Symbol;Acc:HGNC:33604]	1210	1016	852	510	377	429	1049.27	1034.63	898.47	470.67	459.68	398.68
ENSG00000235373	6.04	-1.14	-2.2	0.3	2.341e-05	0.00020756	RP11-206L10.3		104	113	69	45	34	35	90.19	115.07	72.76	41.53	41.46	32.53
ENSG00000235381	6.89	-1.14	-2.2	0.2	2.5e-07	3.4e-06	RP11-477D19.2		178	158	171	73	74	61	154.36	160.9	180.33	67.37	90.23	56.69
ENSG00000244513	4.57	-1.14	-2.2	0.4	0.00250152	0.013292	CTD-2013N24.2		35	35	37	6	17	12	30.35	35.64	39.02	5.54	20.73	11.15
ENSG00000255337	2.79	-1.14	-2.2	0.4	0.00921651	0.0408196	RP11-315O6.1		8	16	11	2	1	4	6.94	16.29	11.6	1.85	1.22	3.72
ENSG00000261504	4.77	-1.14	-2.2	0.3	0.00086455	0.0052229	RP11-317P15.4		39	45	37	18	14	12	33.82	45.83	39.02	16.61	17.07	11.15
ENSG00000269921	4.68	-1.14	-2.2	0.4	0.00149588	0.00845234	RP11-646I6.5		47	24	45	18	10	13	40.76	24.44	47.45	16.61	12.19	12.08
ENSG00000101452	9	-1.13	-2.19	0.1	0	0	DHX35	DEAH (Asp-Glu-Ala-His) box polypeptide 35 [Source:HGNC Symbol;Acc:HGNC:15861]	847	672	670	327	278	340	734.49	684.32	706.54	301.78	338.97	315.97
ENSG00000103248	9.59	-1.13	-2.19	0.1	0	0	MTHFSD	methenyltetrahydrofolate synthetase domain containing [Source:HGNC Symbol;Acc:HGNC:25778]	1223	1077	990	497	440	477	1060.54	1096.75	1043.99	458.67	536.5	443.29
ENSG00000111602	12.17	-1.13	-2.19	0.1	0	0	TIMELESS	timeless circadian clock [Source:HGNC Symbol;Acc:HGNC:11813]	7243	6082	6201	3243	2373	2939	6280.87	6193.5	6539.19	2992.9	2893.42	2731.31
ENSG00000125877	10.59	-1.13	-2.19	0.1	0	0	ITPA	inosine triphosphatase (nucleoside triphosphate pyrophosphatase) [Source:HGNC Symbol;Acc:HGNC:6176]	2601	2039	1965	1190	657	1035	2255.49	2076.38	2072.17	1098.23	801.08	961.86
ENSG00000130303	6.13	-1.13	-2.19	0.4	0.00245037	0.0130516	BST2	bone marrow stromal cell antigen 2 [Source:HGNC Symbol;Acc:HGNC:1119]	78	155	79	16	60	25	67.64	157.84	83.31	14.77	73.16	23.23
ENSG00000138018	12.17	-1.13	-2.19	0.1	0	0	EPT1	ethanolaminephosphotransferase 1 [Source:HGNC Symbol;Acc:HGNC:29361]	8131	5482	6144	3498	2291	2751	7050.91	5582.5	6479.08	3228.23	2793.43	2556.59
ENSG00000156398	11.04	-1.13	-2.19	0.1	0	0	SFXN2	sideroflexin 2 [Source:HGNC Symbol;Acc:HGNC:16086]	3467	2775	2696	1381	1178	1300	3006.46	2825.88	2843.03	1274.5	1436.34	1208.13
ENSG00000166432	3.92	-1.13	-2.19	0.4	0.00713068	0.0327329	ZMAT1	zinc finger, matrin-type 1 [Source:HGNC Symbol;Acc:HGNC:29377]	17	42	12	6	7	7	14.74	42.77	12.65	5.54	8.54	6.51
ENSG00000182307	12.1	-1.13	-2.19	0.1	0	0	C8orf33	chromosome 8 open reading frame 33 [Source:HGNC Symbol;Acc:HGNC:26104]	7125	5521	6034	3327	1930	2929	6178.54	5622.22	6363.08	3070.42	2353.26	2722.01
ENSG00000187630	8.72	-1.13	-2.19	0.1	0	0	DHRS4L2	dehydrogenase/reductase (SDR family) member 4 like 2 [Source:HGNC Symbol;Acc:HGNC:19731]	687	563	553	293	235	246	595.74	573.32	583.16	270.4	286.54	228.62
ENSG00000187688	3.93	-1.13	-2.19	0.4	0.00642873	0.0299497	TRPV2	transient receptor potential cation channel, subfamily V, member 2 [Source:HGNC Symbol;Acc:HGNC:18082]	28	34	11	4	6	11	24.28	34.62	11.6	3.69	7.32	10.22
ENSG00000227036	6.16	-1.13	-2.19	0.2	5.54e-06	5.657e-05	LINC00511	long intergenic non-protein coding RNA 511 [Source:HGNC Symbol;Acc:HGNC:43564]	108	105	97	42	30	56	93.65	106.93	102.29	38.76	36.58	52.04
ENSG00000254363	3.07	-1.13	-2.19	0.4	0.00907092	0.040306	CTB-131B5.5		22	10	11	4	1	5	19.08	10.18	11.6	3.69	1.22	4.65
ENSG00000260095	3.24	-1.13	-2.19	0.4	0.00854788	0.0382264	RP11-715J22.3		18	13	15	2	6	3	15.61	13.24	15.82	1.85	7.32	2.79
ENSG00000272301	5.6	-1.13	-2.19	0.3	0.0001474	0.00108562	RP11-111M22.4		72	70	69	26	33	22	62.44	71.28	72.76	23.99	40.24	20.45
ENSG00000100324	10.72	-1.12	-2.18	0.1	0	0	TAB1	TGF-beta activated kinase 1/MAP3K7 binding protein 1 [Source:HGNC Symbol;Acc:HGNC:18157]	2456	2381	2293	1096	919	1107	2129.75	2424.65	2418.05	1011.48	1120.54	1028.77
ENSG00000101938	2.09	-1.12	-2.18	0.4	0.0081706	0.0367694	CHRDL1	chordin-like 1 [Source:HGNC Symbol;Acc:HGNC:29861]	8	5	11	2	0	0	6.94	5.09	11.6	1.85	0	0
ENSG00000125247	10.07	-1.12	-2.18	0.2	1e-08	1.4e-07	TMTC4	transmembrane and tetratricopeptide repeat containing 4 [Source:HGNC Symbol;Acc:HGNC:25904]	1651	1541	1395	608	757	521	1431.69	1569.25	1471.08	561.11	923.02	484.18
ENSG00000139629	9.74	-1.12	-2.18	0.4	0.00179794	0.00991376	GALNT6	polypeptide N-acetylgalactosaminyltransferase 6 [Source:HGNC Symbol;Acc:HGNC:4128]	1354	1441	1055	360	629	311	1174.14	1467.42	1112.54	332.24	766.94	289.02
ENSG00000160606	8.35	-1.12	-2.18	0.2	0	0	TLCD1	TLC domain containing 1 [Source:HGNC Symbol;Acc:HGNC:25177]	546	478	375	224	161	220	473.47	486.76	395.45	206.73	196.31	204.45
ENSG00000176209	8.66	-1.13	-2.18	0.2	0	3e-08	SMIM19	small integral membrane protein 19 [Source:HGNC Symbol;Acc:HGNC:25166]	540	653	520	215	247	262	468.27	664.97	548.36	198.42	301.17	243.48
ENSG00000178403	5.58	-1.13	-2.18	0.3	7.195e-05	0.00056726	NEUROG2	neurogenin 2 [Source:HGNC Symbol;Acc:HGNC:13805]	81	66	62	26	29	27	70.24	67.21	65.38	23.99	35.36	25.09
ENSG00000198911	12.74	-1.13	-2.18	0.1	0	0	SREBF2	sterol regulatory element binding transcription factor 2 [Source:HGNC Symbol;Acc:HGNC:11290]	10770	9769	8528	3963	3989	4539	9339.35	9948.1	8993.1	3657.37	4863.82	4218.24
ENSG00000224728	5.98	-1.12	-2.18	0.3	1.606e-05	0.00014724	AC090945.1		108	88	78	33	38	39	93.65	89.61	82.25	30.46	46.33	36.24
ENSG00000225342	3.46	-1.13	-2.18	0.4	0.00786317	0.0356102	AC079630.4		28	11	15	4	6	4	24.28	11.2	15.82	3.69	7.32	3.72
ENSG00000260672	3.55	-1.13	-2.18	0.4	0.00696448	0.0320823	RP11-1006G14.1		21	20	15	9	4	3	18.21	20.37	15.82	8.31	4.88	2.79
ENSG00000071889	9.9	-1.12	-2.17	0.1	0	0	FAM3A	family with sequence similarity 3, member A [Source:HGNC Symbol;Acc:HGNC:13749]	1452	1339	1255	583	577	585	1259.12	1363.55	1323.44	538.04	703.54	543.66
ENSG00000095596	7.3	-1.12	-2.17	0.2	2.3e-07	3.04e-06	CYP26A1	cytochrome P450, family 26, subfamily A, polypeptide 1 [Source:HGNC Symbol;Acc:HGNC:2603]	235	208	231	89	106	84	203.78	211.81	243.6	82.14	129.25	78.06
ENSG00000103091	10.11	-1.12	-2.17	0.1	0	0	WDR59	WD repeat domain 59 [Source:HGNC Symbol;Acc:HGNC:25706]	1718	1527	1420	710	633	689	1489.79	1555	1497.44	655.24	771.82	640.31
ENSG00000103742	8.97	-1.12	-2.17	0.2	3.3e-07	4.37e-06	IGDCC4	immunoglobulin superfamily, DCC subclass, member 4 [Source:HGNC Symbol;Acc:HGNC:13770]	692	872	569	259	348	269	600.08	887.99	600.03	239.03	424.32	249.99
ENSG00000124493	4.39	-1.12	-2.17	0.4	0.00472462	0.0230042	GRM4	glutamate receptor, metabotropic 4 [Source:HGNC Symbol;Acc:HGNC:4596]	26	45	24	11	14	5	22.55	45.83	25.31	10.15	17.07	4.65
ENSG00000139410	8.55	-1.12	-2.17	0.2	0	0	SDSL	serine dehydratase-like [Source:HGNC Symbol;Acc:HGNC:30404]	542	599	444	258	204	222	470	609.98	468.21	238.1	248.74	206.31
ENSG00000142207	12.07	-1.12	-2.17	0.1	0	0	URB1	URB1 ribosome biogenesis 1 homolog (S. cerevisiae) [Source:HGNC Symbol;Acc:HGNC:17344]	6974	5708	5510	3037	2099	2904	6047.6	5812.65	5810.5	2802.79	2559.33	2698.78
ENSG00000145623	8.91	-1.12	-2.17	0.2	0	0	OSMR	oncostatin M receptor [Source:HGNC Symbol;Acc:HGNC:8507]	698	761	585	307	291	278	605.28	774.95	616.9	283.32	354.82	258.35
ENSG00000161179	10.97	-1.12	-2.17	0.1	0	0	YDJC	YdjC homolog (bacterial) [Source:HGNC Symbol;Acc:HGNC:27158]	2883	2840	2725	1235	923	1579	2500.03	2892.07	2873.61	1139.76	1125.42	1467.42
ENSG00000163235	7.85	-1.12	-2.17	0.2	0	0	TGFA	transforming growth factor, alpha [Source:HGNC Symbol;Acc:HGNC:11765]	388	293	303	143	130	148	336.46	298.37	319.52	131.97	158.51	137.54
ENSG00000165730	8.76	-1.11	-2.17	0.1	0	0	STOX1	storkhead box 1 [Source:HGNC Symbol;Acc:HGNC:23508]	669	593	584	264	204	342	580.13	603.87	615.85	243.64	248.74	317.83
ENSG00000174640	6.4	-1.12	-2.17	0.3	0.00013882	0.00102655	SLCO2A1	solute carrier organic anion transporter family, member 2A1 [Source:HGNC Symbol;Acc:HGNC:10955]	116	165	86	47	58	37	100.59	168.03	90.69	43.38	70.72	34.39
ENSG00000175414	10.21	-1.11	-2.17	0.2	0	0	ARL10	ADP-ribosylation factor-like 10 [Source:HGNC Symbol;Acc:HGNC:22042]	1825	1551	1668	662	784	691	1582.57	1579.44	1758.97	610.95	955.94	642.17
ENSG00000178127	5.95	-1.12	-2.17	0.3	3.413e-05	0.00029069	NDUFV2	NADH dehydrogenase (ubiquinone) flavoprotein 2, 24kDa [Source:HGNC Symbol;Acc:HGNC:7717]	112	97	62	42	31	36	97.12	98.78	65.38	38.76	37.8	33.46
ENSG00000180773	10.35	-1.12	-2.17	0.1	0	0	SLC36A4	solute carrier family 36 (proton/amino acid symporter), member 4 [Source:HGNC Symbol;Acc:HGNC:19660]	2079	1762	1696	895	664	883	1802.83	1794.3	1788.5	825.98	809.62	820.6
ENSG00000188677	8.3	-1.11	-2.17	0.2	0	0	PARVB	parvin, beta [Source:HGNC Symbol;Acc:HGNC:14653]	483	414	441	201	179	200	418.84	421.59	465.05	185.5	218.26	185.87
ENSG00000204805	2.62	-1.12	-2.17	0.4	0.0108022	0.0466741	FAM27E4	family with sequence similarity 27, member E4 [Source:HGNC Symbol;Acc:HGNC:44415]	8	12	11	2	2	2	6.94	12.22	11.6	1.85	2.44	1.86
ENSG00000269473	7.43	-1.12	-2.17	0.2	0	1e-08	CTD-2619J13.19		278	237	224	110	79	130	241.07	241.35	236.22	101.52	96.33	120.81
ENSG00000272973	4.93	-1.12	-2.17	0.4	0.00187564	0.0102861	KB-1125A3.11		40	44	50	12	23	12	34.69	44.81	52.73	11.07	28.04	11.15
ENSG00000276547	9.22	-1.12	-2.17	0.2	0	3e-08	PCDHGB5	protocadherin gamma subfamily B, 5 [Source:HGNC Symbol;Acc:HGNC:8712]	1109	681	781	401	373	299	961.68	693.49	823.59	370.07	454.8	277.87
ENSG00000112812	8.68	-1.11	-2.16	0.2	0	0	PRSS16	protease, serine, 16 (thymus) [Source:HGNC Symbol;Acc:HGNC:9480]	615	638	486	244	255	245	533.31	649.7	512.51	225.18	310.92	227.69
ENSG00000124207	13.69	-1.11	-2.16	0.1	0	0	CSE1L	CSE1 chromosome segregation 1-like (yeast) [Source:HGNC Symbol;Acc:HGNC:2431]	19397	19501	16827	9804	5745	9325	16820.4	19858.5	17744.7	9047.91	7004.92	8666.02
ENSG00000126091	8.06	-1.11	-2.16	0.2	0	0	ST3GAL3	ST3 beta-galactoside alpha-2,3-sialyltransferase 3 [Source:HGNC Symbol;Acc:HGNC:10866]	435	401	303	176	128	190	377.22	408.35	319.52	162.43	156.07	176.57
ENSG00000129028	8.75	-1.11	-2.16	0.1	0	0	THAP10	THAP domain containing 10 [Source:HGNC Symbol;Acc:HGNC:23193]	639	593	592	289	202	316	554.12	603.87	624.29	266.71	246.3	293.67
ENSG00000131389	11.17	-1.11	-2.16	0.1	0	0	SLC6A6	solute carrier family 6 (neurotransmitter transporter), member 6 [Source:HGNC Symbol;Acc:HGNC:11052]	4131	2636	3065	1599	1178	1524	3582.25	2684.33	3232.16	1475.68	1436.34	1416.3
ENSG00000132635	10.13	-1.11	-2.16	0.2	0	3e-08	PCED1A	PC-esterase domain containing 1A [Source:HGNC Symbol;Acc:HGNC:16212]	1492	1762	1491	589	743	678	1293.81	1794.3	1572.32	543.58	905.95	630.09
ENSG00000169429	5.17	-1.11	-2.16	0.3	0.00059209	0.00373837	CXCL8	chemokine (C-X-C motif) ligand 8 [Source:HGNC Symbol;Acc:HGNC:6025]	59	42	57	23	22	15	51.16	42.77	60.11	21.23	26.82	13.94
ENSG00000174851	9.91	-1.11	-2.16	0.1	0	0	YIF1A	Yip1 interacting factor homolog A (S. cerevisiae) [Source:HGNC Symbol;Acc:HGNC:16688]	1523	1357	1185	587	562	618	1320.69	1381.88	1249.63	541.73	685.25	574.33
ENSG00000175832	9.77	-1.11	-2.16	0.2	0	0	ETV4	ets variant 4 [Source:HGNC Symbol;Acc:HGNC:3493]	1363	1326	1019	531	395	704	1181.94	1350.31	1074.57	490.05	481.63	654.25
ENSG00000224751	3.63	-1.11	-2.16	0.4	0.0063423	0.0296016	SHMT1P1	serine hydroxymethyltransferase 1 (soluble) pseudogene 1 [Source:HGNC Symbol;Acc:HGNC:10851]	21	18	19	6	4	8	18.21	18.33	20.04	5.54	4.88	7.43
ENSG00000258704	4.01	-1.11	-2.16	0.4	0.00444467	0.0218546	SRP54-AS1	SRP54 antisense RNA 1 (head to head) [Source:HGNC Symbol;Acc:HGNC:50643]	29	27	18	8	9	7	25.15	27.5	18.98	7.38	10.97	6.51
ENSG00000260577	2.96	-1.11	-2.16	0.4	0.0108289	0.0467722	RP11-615I2.2		9	17	12	4	2	3	7.8	17.31	12.65	3.69	2.44	2.79
ENSG00000274904	2.75	-1.11	-2.16	0.4	0.0110702	0.0476052	CTD-2515O10.5		13	8	13	2	3	2	11.27	8.15	13.71	1.85	3.66	1.86
ENSG00000277559	6.28	-1.11	-2.16	0.3	1.512e-05	0.00013952	RP11-434E6.4		118	86	129	47	45	45	102.33	87.58	136.04	43.38	54.87	41.82
ENSG00000005102	4.86	-1.1	-2.15	0.4	0.00286057	0.0148956	MEOX1	mesenchyme homeobox 1 [Source:HGNC Symbol;Acc:HGNC:7013]	37	45	46	11	23	10	32.09	45.83	48.51	10.15	28.04	9.29
ENSG00000016391	9.91	-1.11	-2.15	0.1	0	0	CHDH	choline dehydrogenase [Source:HGNC Symbol;Acc:HGNC:24288]	1516	1264	1286	706	497	595	1314.62	1287.17	1356.14	651.55	606	552.95
ENSG00000100218	3.5	-1.11	-2.15	0.4	0.00949065	0.0418556	RSPH14	radial spoke head 14 homolog (Chlamydomonas) [Source:HGNC Symbol;Acc:HGNC:13437]	18	22	14	4	8	2	15.61	22.4	14.76	3.69	9.75	1.86
ENSG00000123104	10.59	-1.1	-2.15	0.1	0	0	ITPR2	inositol 1,4,5-trisphosphate receptor, type 2 [Source:HGNC Symbol;Acc:HGNC:6181]	2612	1929	1992	1026	924	885	2265.03	1964.37	2100.64	946.87	1126.64	822.46
ENSG00000134330	9.52	-1.1	-2.15	0.1	0	0	IAH1	isoamyl acetate-hydrolyzing esterase 1 homolog [Source:HGNC Symbol;Acc:HGNC:27696]	1120	1044	938	475	433	450	971.22	1063.14	989.16	438.37	527.96	418.2
ENSG00000154856	7.03	-1.1	-2.15	0.2	4e-08	6.6e-07	APCDD1	adenomatosis polyposis coli down-regulated 1 [Source:HGNC Symbol;Acc:HGNC:15718]	196	189	172	101	57	84	169.96	192.47	181.38	93.21	69.5	78.06
ENSG00000165521	9.61	-1.1	-2.15	0.1	0	0	EML5	echinoderm microtubule associated protein like 5 [Source:HGNC Symbol;Acc:HGNC:18197]	1257	1015	1040	556	425	480	1090.02	1033.61	1096.72	513.12	518.21	446.08
ENSG00000165644	8.9	-1.1	-2.15	0.1	0	0	COMTD1	catechol-O-methyltransferase domain containing 1 [Source:HGNC Symbol;Acc:HGNC:26309]	707	614	696	287	255	346	613.08	625.26	733.96	264.87	310.92	321.55
ENSG00000166106	8.32	-1.1	-2.15	0.2	0	0	ADAMTS15	ADAM metallopeptidase with thrombospondin type 1 motif, 15 [Source:HGNC Symbol;Acc:HGNC:16305]	548	371	438	223	167	201	475.21	377.8	461.89	205.8	203.62	186.8
ENSG00000170162	5.85	-1.11	-2.15	0.3	0.00032722	0.00220409	VGLL2	vestigial-like family member 2 [Source:HGNC Symbol;Acc:HGNC:20232]	72	80	96	28	42	26	62.44	81.47	101.24	25.84	51.21	24.16
ENSG00000226472	2.01	-1.1	-2.15	0.4	0.00974841	0.0428269	RP11-551L14.4		10	9	4	1	1	0	8.67	9.17	4.22	0.92	1.22	0
ENSG00000242670	3.44	-1.11	-2.15	0.4	0.00909259	0.0403819	RP11-601I15.1		17	16	19	7	1	7	14.74	16.29	20.04	6.46	1.22	6.51
ENSG00000247011	2.05	-1.11	-2.15	0.4	0.00947322	0.0417944	RP11-700H6.1		6	12	5	1	1	0	5.2	12.22	5.27	0.92	1.22	0
ENSG00000258603	4.01	-1.11	-2.15	0.4	0.00410797	0.020406	RP3-414A15.10		30	23	21	9	7	9	26.01	23.42	22.15	8.31	8.54	8.36
ENSG00000272501	5.99	-1.1	-2.15	0.3	1.569e-05	0.00014424	XXbac-BPG299F13.17		97	85	91	35	36	42	84.11	86.56	95.96	32.3	43.9	39.03
ENSG00000275464	10.63	-1.11	-2.15	0.1	0	0	CH507-9B2.5	Uncharacterized protein [Source:UniProtKB/TrEMBL;Acc:A0A0B4J2E5]	2740	1891	2106	1089	769	1117	2376.03	1925.67	2220.86	1005.02	937.65	1038.06
ENSG00000276728	6.46	-1.1	-2.15	0.2	7.25e-06	7.205e-05	AC142472.6		132	101	142	48	52	56	114.47	102.85	149.74	44.3	63.4	52.04
ENSG00000277369	4.8	-1.1	-2.15	0.3	0.00123615	0.00716438	RP11-486I11.2		39	37	46	18	15	13	33.82	37.68	48.51	16.61	18.29	12.08
ENSG00000013563	9.88	-1.09	-2.14	0.1	0	0	DNASE1L1	deoxyribonuclease I-like 1 [Source:HGNC Symbol;Acc:HGNC:2957]	1509	1256	1202	633	527	599	1308.55	1279.03	1267.55	584.18	642.57	556.67
ENSG00000103148	10.57	-1.09	-2.14	0.1	0	0	NPRL3	NPR3-like, GATOR1 complex subunit [Source:HGNC Symbol;Acc:HGNC:14124]	2312	2042	2052	1138	799	926	2004.88	2079.44	2163.91	1050.24	974.23	860.56
ENSG00000108963	10.13	-1.1	-2.14	0.1	0	0	DPH1	diphthamide biosynthesis 1 [Source:HGNC Symbol;Acc:HGNC:3003]	1896	1453	1396	753	594	759	1644.14	1479.64	1472.13	694.93	724.27	705.36
ENSG00000109339	4.92	-1.1	-2.14	0.3	0.00130603	0.00751771	MAPK10	mitogen-activated protein kinase 10 [Source:HGNC Symbol;Acc:HGNC:6872]	42	54	37	12	16	22	36.42	54.99	39.02	11.07	19.51	20.45
ENSG00000114993	9.72	-1.1	-2.14	0.2	0	0	RTKN	rhotekin [Source:HGNC Symbol;Acc:HGNC:10466]	1242	1265	1059	477	556	498	1077.02	1288.19	1116.76	440.21	677.93	462.81
ENSG00000116035	5.58	-1.1	-2.14	0.3	0.00010059	0.00076737	VAX2	ventral anterior homeobox 2 [Source:HGNC Symbol;Acc:HGNC:12661]	86	60	63	28	21	36	74.58	61.1	66.44	25.84	25.61	33.46
ENSG00000129103	11.44	-1.1	-2.14	0.1	0	0	SUMF2	sulfatase modifying factor 2 [Source:HGNC Symbol;Acc:HGNC:20415]	4420	3798	3508	1809	1669	1647	3832.86	3867.63	3699.32	1669.49	2035.02	1530.61
ENSG00000135838	7.41	-1.1	-2.14	0.2	0	1e-08	NPL	N-acetylneuraminate pyruvate lyase (dihydrodipicolinate synthase) [Source:HGNC Symbol;Acc:HGNC:16781]	273	240	210	118	90	107	236.74	244.4	221.45	108.9	109.74	99.44
ENSG00000153132	9.61	-1.1	-2.14	0.1	0	0	CLGN	calmegin [Source:HGNC Symbol;Acc:HGNC:2060]	1255	1124	940	483	474	491	1088.29	1144.61	991.27	445.75	577.95	456.3
ENSG00000161618	9.7	-1.1	-2.14	0.2	0	0	ALDH16A1	aldehyde dehydrogenase 16 family, member A1 [Source:HGNC Symbol;Acc:HGNC:28114]	1179	1087	1240	448	405	699	1022.39	1106.93	1307.63	413.45	493.82	649.6
ENSG00000167306	10.02	-1.1	-2.14	0.1	0	0	MYO5B	myosin VB [Source:HGNC Symbol;Acc:HGNC:7603]	1561	1425	1403	681	631	608	1353.64	1451.13	1479.52	628.48	769.38	565.03
ENSG00000219755	2.06	-1.1	-2.14	0.4	0.00936555	0.0413916	RP1-199J3.5		9	11	4	2	0	0	7.8	11.2	4.22	1.85	0	0
ENSG00000225675	2.14	-1.1	-2.14	0.4	0.0110169	0.0474269	RP4-784A16.5		7	7	10	2	0	1	6.07	7.13	10.55	1.85	0	0.93
ENSG00000232815	4.36	-1.1	-2.14	0.4	0.00338448	0.0172754	DUX4L50	double homeobox 4 like 50, pseudogene [Source:HGNC Symbol;Acc:HGNC:51788]	26	37	28	10	12	10	22.55	37.68	29.53	9.23	14.63	9.29
ENSG00000241343	9.88	-1.1	-2.14	0.1	0	0	RPL36A	ribosomal protein L36a [Source:HGNC Symbol;Acc:HGNC:10359]	1664	1250	1099	682	525	543	1442.96	1272.92	1158.94	629.4	640.14	504.63
ENSG00000241418	3.9	-1.1	-2.14	0.4	0.00532011	0.0254518	FAM195CP	family with sequence similarity 195, member C, pseudogene [Source:HGNC Symbol;Acc:HGNC:49629]	28	21	20	7	6	10	24.28	21.39	21.09	6.46	7.32	9.29
ENSG00000256299	1.75	-1.1	-2.14	0.4	0.00822362	0.0369963	RP11-989F5.3		9	6	5	0	0	1	7.8	6.11	5.27	0	0	0.93
ENSG00000258429	5.92	-1.1	-2.14	0.3	6.022e-05	0.0004836	PDF	peptide deformylase (mitochondrial) [Source:HGNC Symbol;Acc:HGNC:30012]	92	81	88	37	21	51	79.78	82.49	92.8	34.15	25.61	47.4
ENSG00000272143	2.06	-1.1	-2.14	0.4	0.00944202	0.0416691	FGF14-AS2	FGF14 antisense RNA 2 [Source:HGNC Symbol;Acc:HGNC:44368]	9	11	4	0	0	2	7.8	11.2	4.22	0	0	1.86
ENSG00000049239	10.49	-1.09	-2.13	0.2	1.8e-06	2.024e-05	H6PD	hexose-6-phosphate dehydrogenase (glucose 1-dehydrogenase) [Source:HGNC Symbol;Acc:HGNC:4795]	2092	2346	1680	757	1100	654	1814.11	2389.01	1771.62	698.62	1341.24	607.78
ENSG00000100258	11.33	-1.09	-2.13	0.1	0	0	LMF2	lipase maturation factor 2 [Source:HGNC Symbol;Acc:HGNC:25096]	4064	3465	3313	1526	1589	1641	3524.15	3528.53	3493.68	1408.31	1937.48	1525.03
ENSG00000133640	6.32	-1.09	-2.13	0.2	1.204e-05	0.00011403	LRRIQ1	leucine-rich repeats and IQ motif containing 1 [Source:HGNC Symbol;Acc:HGNC:25708]	111	131	98	44	47	52	96.26	133.4	103.34	40.61	57.31	48.33
ENSG00000165259	3.71	-1.09	-2.13	0.4	0.00795291	0.035966	HDX	highly divergent homeobox [Source:HGNC Symbol;Acc:HGNC:26411]	15	25	20	6	4	9	13.01	25.46	21.09	5.54	4.88	8.36
ENSG00000166685	9.87	-1.09	-2.13	0.1	0	0	COG1	component of oligomeric golgi complex 1 [Source:HGNC Symbol;Acc:HGNC:6545]	1396	1340	1200	617	524	614	1210.56	1364.57	1265.45	569.42	638.92	570.61
ENSG00000175175	10.56	-1.09	-2.13	0.1	0	0	PPM1E	protein phosphatase, Mg2+/Mn2+ dependent, 1E [Source:HGNC Symbol;Acc:HGNC:19322]	2252	2217	1886	1030	828	976	1952.85	2257.65	1988.86	950.57	1009.59	907.03
ENSG00000204993	3.22	-1.09	-2.13	0.4	0.0107687	0.0465805	AC139712.2		19	10	16	5	4	3	16.48	10.18	16.87	4.61	4.88	2.79
ENSG00000226644	5.11	-1.09	-2.13	0.4	0.0019039	0.0104233	RP11-128M1.1		46	73	33	14	17	26	39.89	74.34	34.8	12.92	20.73	24.16
ENSG00000251151	4.69	-1.09	-2.13	0.3	0.00145744	0.00827217	HOXC-AS3	HOXC cluster antisense RNA 3 [Source:HGNC Symbol;Acc:HGNC:43751]	41	39	34	12	13	18	35.55	39.72	35.85	11.07	15.85	16.73
ENSG00000264070	4.21	-1.09	-2.13	0.4	0.00462186	0.0225846	DND1P1	DND microRNA-mediated repression inhibitor 1 pseudogene 1 [Source:HGNC Symbol;Acc:HGNC:31444]	32	29	23	8	13	7	27.75	29.53	24.25	7.38	15.85	6.51
ENSG00000271870	6.46	-1.09	-2.13	0.2	2.31e-06	2.546e-05	RP11-97C16.1		129	115	131	51	50	59	111.86	117.11	138.14	47.07	60.97	54.83
ENSG00000280604	4	-1.09	-2.13	0.4	0.00476482	0.0231807	PCBP3-OT1	PCBP3 overlapping transcript 1 [Source:HGNC Symbol;Acc:HGNC:33548]	29	24	20	9	7	9	25.15	24.44	21.09	8.31	8.54	8.36
ENSG00000007392	10.51	-1.08	-2.12	0.1	0	0	LUC7L	LUC7-like [Source:HGNC Symbol;Acc:HGNC:6723]	2433	1732	1979	936	783	1023	2109.81	1763.75	2086.93	863.82	954.72	950.71
ENSG00000058056	10.98	-1.09	-2.12	0.1	0	0	USP13	ubiquitin specific peptidase 13 (isopeptidase T-3) [Source:HGNC Symbol;Acc:HGNC:12611]	3154	2806	2535	1389	1114	1307	2735.03	2857.44	2673.25	1281.88	1358.31	1214.64
ENSG00000100814	11.61	-1.08	-2.12	0.1	0	0	CCNB1IP1	cyclin B1 interacting protein 1, E3 ubiquitin protein ligase [Source:HGNC Symbol;Acc:HGNC:19437]	4424	4519	4151	1859	1710	2304	3836.33	4601.85	4377.39	1715.63	2085.02	2141.18
ENSG00000126522	6.93	-1.08	-2.12	0.2	4e-08	6.6e-07	ASL	argininosuccinate lyase [Source:HGNC Symbol;Acc:HGNC:746]	195	158	164	77	67	81	169.1	160.9	172.94	71.06	81.69	75.28
ENSG00000132781	8.31	-1.08	-2.12	0.2	0	6e-08	MUTYH	mutY DNA glycosylase [Source:HGNC Symbol;Acc:HGNC:7527]	418	507	405	190	194	198	362.47	516.3	427.09	175.35	236.55	184.01
ENSG00000134709	11.09	-1.09	-2.12	0.1	0	0	HOOK1	hook microtubule-tethering protein 1 [Source:HGNC Symbol;Acc:HGNC:19884]	3020	3199	2910	1498	1179	1432	2618.83	3257.65	3068.7	1382.47	1437.56	1330.8
ENSG00000141959	11.89	-1.08	-2.12	0.1	0	0	PFKL	phosphofructokinase, liver [Source:HGNC Symbol;Acc:HGNC:8876]	5659	5002	5226	2557	2279	2206	4907.28	5093.7	5511.01	2359.8	2778.8	2050.11
ENSG00000142798	9.31	-1.09	-2.12	0.4	0.00289578	0.0150457	HSPG2	heparan sulfate proteoglycan 2 [Source:HGNC Symbol;Acc:HGNC:5273]	890	1169	755	248	467	267	771.78	1190.43	796.18	228.87	569.42	248.13
ENSG00000144115	6.78	-1.09	-2.12	0.2	5.05e-06	5.214e-05	THNSL2	threonine synthase-like 2 (S. cerevisiae) [Source:HGNC Symbol;Acc:HGNC:25602]	128	166	168	79	58	62	111	169.04	177.16	72.91	70.72	57.62
ENSG00000155158	8.06	-1.08	-2.12	0.2	1.65e-06	1.875e-05	TTC39B	tetratricopeptide repeat domain 39B [Source:HGNC Symbol;Acc:HGNC:23704]	412	390	334	128	199	145	357.27	397.15	352.22	118.13	242.64	134.75
ENSG00000173349	9.5	-1.09	-2.12	0.2	0	0	SFT2D3	SFT2 domain containing 3 [Source:HGNC Symbol;Acc:HGNC:28767]	1301	853	928	533	417	394	1128.18	868.64	978.61	491.89	508.45	366.16
ENSG00000198420	11.94	-1.08	-2.12	0.1	0	0	TCAF1	TRPM8 channel-associated factor 1 [Source:HGNC Symbol;Acc:HGNC:22201]	6081	5520	4887	2860	2069	2504	5273.22	5621.2	5153.53	2639.44	2522.75	2327.05
ENSG00000226696	6.6	-1.08	-2.12	0.3	1.697e-05	0.00015466	LENG8-AS1	LENG8 antisense RNA 1 [Source:HGNC Symbol;Acc:HGNC:40705]	160	137	119	49	70	52	138.75	139.51	125.49	45.22	85.35	48.33
ENSG00000226824	4.82	-1.08	-2.12	0.3	0.0014562	0.00826644	RP4-756H11.3		43	42	40	20	8	21	37.29	42.77	42.18	18.46	9.75	19.52
ENSG00000237523	6.1	-1.08	-2.12	0.3	3.147e-05	0.0002703	LINC00857	long intergenic non-protein coding RNA 857 [Source:HGNC Symbol;Acc:HGNC:45114]	100	102	90	39	45	37	86.72	103.87	94.91	35.99	54.87	34.39
ENSG00000251402	4.9	-1.08	-2.12	0.3	0.00105049	0.00621251	FAM90A25P	family with sequence similarity 90, member A25, pseudogene [Source:HGNC Symbol;Acc:HGNC:32246]	50	45	37	20	10	22	43.36	45.83	39.02	18.46	12.19	20.45
ENSG00000259768	8.48	-1.08	-2.12	0.2	0	4e-08	RP5-991G20.1		508	565	434	190	214	254	440.52	575.36	457.67	175.35	260.93	236.05
ENSG00000259803	4.3	-1.08	-2.12	0.4	0.00523198	0.0251048	SLC22A31	solute carrier family 22, member 31 [Source:HGNC Symbol;Acc:HGNC:27091]	27	23	38	12	12	6	23.41	23.42	40.07	11.07	14.63	5.58
ENSG00000262180	5.36	-1.08	-2.12	0.3	0.0006465	0.00403521	OCLM	oculomedin [Source:HGNC Symbol;Acc:HGNC:8103]	58	72	49	17	21	33	50.3	73.32	51.67	15.69	25.61	30.67
ENSG00000278156	3.89	-1.09	-2.12	0.4	0.00669232	0.0310591	TSC22D1-AS1	TSC22D1 antisense RNA 1 [Source:HGNC Symbol;Acc:HGNC:43684]	29	22	18	10	3	10	25.15	22.4	18.98	9.23	3.66	9.29
ENSG00000064763	10.57	-1.08	-2.11	0.1	0	0	FAR2	fatty acyl CoA reductase 2 [Source:HGNC Symbol;Acc:HGNC:25531]	2323	2045	1992	999	795	1091	2014.42	2082.49	2100.64	921.96	969.35	1013.9
ENSG00000070269	9.36	-1.08	-2.11	0.1	0	0	TMEM260	transmembrane protein 260 [Source:HGNC Symbol;Acc:HGNC:20185]	967	937	844	413	400	408	838.55	954.18	890.03	381.15	487.72	379.17
ENSG00000151092	10.03	-1.08	-2.11	0.1	0	0	NGLY1	N-glycanase 1 [Source:HGNC Symbol;Acc:HGNC:17646]	1568	1463	1361	737	545	707	1359.71	1489.82	1435.23	680.16	664.52	657.04
ENSG00000162613	12.46	-1.08	-2.11	0.1	0	0	FUBP1	far upstream element (FUSE) binding protein 1 [Source:HGNC Symbol;Acc:HGNC:4004]	8652	7692	7351	3760	2345	4677	7502.7	7833.02	7751.91	3470.03	2859.28	4346.49
ENSG00000213468	8.05	-1.08	-2.11	0.2	0	0	FIRRE	firre intergenic repeating RNA element [Source:HGNC Symbol;Acc:HGNC:49627]	401	386	330	175	155	165	347.73	393.08	348	161.5	188.99	153.34
ENSG00000214269	6.03	-1.08	-2.11	0.3	5.933e-05	0.0004771	LGMNP1	legumain pseudogene 1 [Source:HGNC Symbol;Acc:HGNC:23079]	116	100	67	52	28	39	100.59	101.83	70.65	47.99	34.14	36.24
ENSG00000224837	10.43	-1.08	-2.11	0.1	0	0	GCSHP5	glycine cleavage system protein H pseudogene 5 [Source:HGNC Symbol;Acc:HGNC:44195]	2288	1604	1932	1007	676	942	1984.07	1633.41	2037.37	929.34	824.25	875.43
ENSG00000273456	5.16	-1.08	-2.11	0.3	0.00061887	0.00388255	RP11-686O6.2		51	53	50	18	22	21	44.23	53.97	52.73	16.61	26.82	19.52
ENSG00000279148	5.91	-1.07	-2.11	0.3	6.616e-05	0.00052626	RP11-135F9.4		101	72	86	49	23	38	87.58	73.32	90.69	45.22	28.04	35.31
ENSG00000280194	4.86	-1.08	-2.11	0.3	0.00176284	0.00974605	AD000864.6		42	45	40	11	19	18	36.42	45.83	42.18	10.15	23.17	16.73
ENSG00000080608	10.19	-1.07	-2.1	0.1	0	0	KIAA0020	KIAA0020 [Source:HGNC Symbol;Acc:HGNC:29676]	1973	1466	1501	886	562	792	1710.91	1492.88	1582.86	817.67	685.25	736.03
ENSG00000103064	11.78	-1.07	-2.1	0.1	0	0	SLC7A6	solute carrier family 7 (amino acid transporter light chain, y+L system), member 6 [Source:HGNC Symbol;Acc:HGNC:11064]	6120	3864	4823	2632	1711	2356	5307.04	3934.84	5086.03	2429.02	2086.23	2189.51
ENSG00000107262	9.91	-1.07	-2.1	0.2	0	0	BAG1	BCL2-associated athanogene [Source:HGNC Symbol;Acc:HGNC:937]	1676	1146	1253	749	388	712	1453.37	1167.01	1321.34	691.24	473.09	661.68
ENSG00000119333	11.17	-1.07	-2.1	0.1	0	0	WDR34	WD repeat domain 34 [Source:HGNC Symbol;Acc:HGNC:28296]	3536	3192	2935	1502	1270	1626	3066.29	3250.52	3095.07	1386.17	1548.52	1511.09
ENSG00000125166	13.44	-1.07	-2.1	0.1	0	0	GOT2	glutamic-oxaloacetic transaminase 2, mitochondrial [Source:HGNC Symbol;Acc:HGNC:4433]	18784	12693	15452	8497	5287	7593	16288.8	12925.7	16294.7	7841.71	6446.48	7056.42
ENSG00000138621	9.68	-1.07	-2.1	0.1	0	0	PPCDC	phosphopantothenoylcysteine decarboxylase [Source:HGNC Symbol;Acc:HGNC:28107]	1248	1247	944	584	472	484	1082.22	1269.86	995.48	538.96	575.51	449.8
ENSG00000149150	8.35	-1.07	-2.1	0.2	6.9e-07	8.46e-06	SLC43A1	solute carrier family 43 (amino acid system L transporter), member 1 [Source:HGNC Symbol;Acc:HGNC:9225]	414	601	360	187	203	207	359.01	612.02	379.63	172.58	247.52	192.37
ENSG00000186908	11.09	-1.07	-2.1	0.1	0	0	ZDHHC17	zinc finger, DHHC-type containing 17 [Source:HGNC Symbol;Acc:HGNC:18412]	3487	2852	2814	1571	1219	1333	3023.8	2904.29	2967.47	1449.84	1486.34	1238.8
ENSG00000214756	4.63	-1.07	-2.1	0.4	0.00219401	0.0118303	METTL12	methyltransferase like 12 [Source:HGNC Symbol;Acc:HGNC:33113]	37	30	42	15	10	17	32.09	30.55	44.29	13.84	12.19	15.8
ENSG00000229670	5.72	-1.07	-2.1	0.3	0.00028245	0.00193833	PKP4P1	plakophilin 4 pseudogene 1 [Source:HGNC Symbol;Acc:HGNC:42661]	104	72	55	37	32	24	90.19	73.32	58	34.15	39.02	22.3
ENSG00000229891	6.1	-1.07	-2.1	0.2	1.458e-05	0.00013513	LINC01315	long intergenic non-protein coding RNA 1315 [Source:HGNC Symbol;Acc:HGNC:50513]	114	93	87	46	40	39	98.86	94.71	91.74	42.45	48.77	36.24
ENSG00000249655	4	-1.07	-2.1	0.4	0.00634146	0.0296016	CTC-325J23.2		32	27	15	8	7	10	27.75	27.5	15.82	7.38	8.54	9.29
ENSG00000262333	6.39	-1.07	-2.1	0.2	1.606e-05	0.00014724	HNRNPA1P16	heterogeneous nuclear ribonucleoprotein A1 pseudogene 16 [Source:HGNC Symbol;Acc:HGNC:39134]	132	129	98	41	53	57	114.47	131.37	103.34	37.84	64.62	52.97
ENSG00000270060	4.02	-1.07	-2.1	0.4	0.00553693	0.0263501	RP11-390K5.6		25	24	24	10	6	10	21.68	24.44	25.31	9.23	7.32	9.29
ENSG00000273270	7.64	-1.07	-2.1	0.2	5e-07	6.35e-06	RP11-212P7.2		311	285	250	100	140	122	269.69	290.23	263.63	92.29	170.7	113.38
ENSG00000059145	10.34	-1.06	-2.09	0.2	0	1e-08	UNKL	unkempt family zinc finger-like [Source:HGNC Symbol;Acc:HGNC:14184]	2190	1363	1929	850	576	1059	1899.09	1387.99	2034.2	784.45	702.32	984.16
ENSG00000062038	8.09	-1.06	-2.09	0.3	0.00013634	0.00101008	CDH3	cadherin 3, type 1, P-cadherin (placental) [Source:HGNC Symbol;Acc:HGNC:1762]	372	504	288	119	222	126	322.58	513.24	303.71	109.82	270.69	117.1
ENSG00000099251	7.36	-1.06	-2.09	0.2	2e-08	2.6e-07	HSD17B7P2	hydroxysteroid (17-beta) dehydrogenase 7 pseudogene 2 [Source:HGNC Symbol;Acc:HGNC:28120]	228	253	208	114	84	111	197.71	257.64	219.34	105.21	102.42	103.16
ENSG00000104419	11.58	-1.06	-2.09	0.2	0	0	NDRG1	N-myc downstream regulated 1 [Source:HGNC Symbol;Acc:HGNC:7679]	4100	4917	3726	1802	1810	2115	3555.37	5007.15	3929.21	1663.03	2206.95	1965.54
ENSG00000121310	5.3	-1.06	-2.09	0.3	0.00044899	0.00291819	ECHDC2	enoyl CoA hydratase domain containing 2 [Source:HGNC Symbol;Acc:HGNC:23408]	63	60	47	30	19	21	54.63	61.1	49.56	27.69	23.17	19.52
ENSG00000129535	5.9	-1.07	-2.09	0.3	5.625e-05	0.00045512	NRL	neural retina leucine zipper [Source:HGNC Symbol;Acc:HGNC:8002]	101	84	72	33	28	48	87.58	85.54	75.93	30.46	34.14	44.61
ENSG00000134198	6.88	-1.06	-2.09	0.3	0.00027053	0.0018648	TSPAN2	tetraspanin 2 [Source:HGNC Symbol;Acc:HGNC:20659]	159	209	135	53	95	53	137.88	212.83	142.36	48.91	115.83	49.25
ENSG00000143850	9.23	-1.06	-2.09	0.2	0	1e-08	PLEKHA6	pleckstrin homology domain containing, family A member 6 [Source:HGNC Symbol;Acc:HGNC:17053]	928	843	756	365	407	338	804.73	858.46	797.23	336.85	496.26	314.11
ENSG00000148655	3.82	-1.07	-2.09	0.4	0.00930933	0.0411586	C10orf11	chromosome 10 open reading frame 11 [Source:HGNC Symbol;Acc:HGNC:23405]	13	29	22	8	5	8	11.27	29.53	23.2	7.38	6.1	7.43
ENSG00000157349	9.41	-1.06	-2.09	0.1	0	0	DDX19B	DEAD (Asp-Glu-Ala-Asp) box polypeptide 19B [Source:HGNC Symbol;Acc:HGNC:2742]	1154	769	954	525	338	439	1000.71	783.1	1006.03	484.51	412.13	407.98
ENSG00000166896	7.46	-1.06	-2.09	0.2	3e-08	5.4e-07	XRCC6BP1	XRCC6 binding protein 1 [Source:HGNC Symbol;Acc:HGNC:29452]	254	247	238	103	112	111	220.26	251.53	250.98	95.06	136.56	103.16
ENSG00000167264	8.91	-1.07	-2.09	0.1	0	0	DUS2	dihydrouridine synthase 2 [Source:HGNC Symbol;Acc:HGNC:26014]	729	636	648	309	289	305	632.16	647.66	683.34	285.17	352.38	283.45
ENSG00000173334	10.76	-1.06	-2.09	0.1	0	0	TRIB1	tribbles pseudokinase 1 [Source:HGNC Symbol;Acc:HGNC:16891]	2952	2299	2068	1170	1035	1080	2559.87	2341.15	2180.78	1079.77	1261.98	1003.68
ENSG00000200087	5.81	-1.06	-2.09	0.3	0.00135077	0.00773999	SNORA73B	small nucleolar RNA, H/ACA box 73B [Source:HGNC Symbol;Acc:HGNC:10116]	143	55	56	49	25	24	124	56.01	59.05	45.22	30.48	22.3
ENSG00000206120	4.75	-1.06	-2.09	0.4	0.00440891	0.021715	EGFEM1P	EGF-like and EMI domain containing 1, pseudogene [Source:HGNC Symbol;Acc:HGNC:25149]	51	43	27	13	21	8	44.23	43.79	28.47	12	25.61	7.43
ENSG00000226361	7.19	-1.07	-2.09	0.2	6e-08	8.4e-07	TERF1P5	telomeric repeat binding factor (NIMA-interacting) 1 pseudogene 5 [Source:HGNC Symbol;Acc:HGNC:39686]	200	193	218	98	73	102	173.43	196.54	229.89	90.44	89.01	94.79
ENSG00000232300	4.41	-1.06	-2.09	0.4	0.00499804	0.0241263	FAM215B	family with sequence similarity 215, member B (non-protein coding) [Source:HGNC Symbol;Acc:HGNC:43639]	48	31	18	11	12	11	41.62	31.57	18.98	10.15	14.63	10.22
ENSG00000233020	5.32	-1.06	-2.09	0.3	0.00041089	0.00269733	RP11-42O15.2		71	51	52	25	16	31	61.57	51.94	54.84	23.07	19.51	28.81
ENSG00000246350	4.18	-1.07	-2.09	0.4	0.00532448	0.0254613	RP5-1186N24.3		37	26	20	13	9	7	32.09	26.48	21.09	12	10.97	6.51
ENSG00000260668	6.93	-1.07	-2.09	0.2	7.1e-07	8.63e-06	RP11-744D14.1		215	134	170	92	61	74	186.44	136.46	179.27	84.9	74.38	68.77
ENSG00000261335	6.79	-1.06	-2.09	0.2	1.53e-06	1.756e-05	RP11-318A15.2		160	146	161	71	70	62	138.75	148.68	169.78	65.52	85.35	57.62
ENSG00000272853	5.45	-1.06	-2.09	0.3	0.00038656	0.00255463	RP11-398C13.6		63	56	68	21	25	31	54.63	57.03	71.71	19.38	30.48	28.81
ENSG00000280187	8.33	-1.07	-2.09	0.2	0	0	CTC-351M12.1		519	459	378	195	197	209	450.06	467.42	398.62	179.96	240.2	194.23
ENSG00000091136	12.58	-1.06	-2.08	0.2	0	0	LAMB1	laminin, beta 1 [Source:HGNC Symbol;Acc:HGNC:6486]	10387	7948	7536	4091	4001	3347	9007.23	8093.71	7947	3775.5	4878.45	3110.47
ENSG00000100726	10.96	-1.06	-2.08	0.1	0	0	TELO2	telomere maintenance 2 [Source:HGNC Symbol;Acc:HGNC:29099]	2992	2481	2829	1282	1059	1475	2594.55	2526.49	2983.29	1183.13	1291.25	1370.76
ENSG00000129521	9.12	-1.05	-2.08	0.1	0	0	EGLN3	egl-9 family hypoxia-inducible factor 3 [Source:HGNC Symbol;Acc:HGNC:14661]	892	743	696	410	302	352	773.51	756.62	733.96	378.38	368.23	327.12
ENSG00000140470	8.41	-1.06	-2.08	0.2	0	6e-08	ADAMTS17	ADAM metallopeptidase with thrombospondin type 1 motif, 17 [Source:HGNC Symbol;Acc:HGNC:17109]	650	417	388	272	171	205	563.66	424.65	409.16	251.02	208.5	190.51
ENSG00000155016	9.16	-1.06	-2.08	0.1	0	0	CYP2U1	cytochrome P450, family 2, subfamily U, polypeptide 1 [Source:HGNC Symbol;Acc:HGNC:20582]	950	720	735	393	306	394	823.81	733.2	775.09	362.69	373.11	366.16
ENSG00000163482	9.46	-1.05	-2.08	0.1	0	0	STK36	serine/threonine kinase 36 [Source:HGNC Symbol;Acc:HGNC:17209]	1074	957	910	486	385	478	931.33	974.55	959.63	448.52	469.43	444.22
ENSG00000163541	10.45	-1.06	-2.08	0.1	0	0	SUCLG1	succinate-CoA ligase, alpha subunit [Source:HGNC Symbol;Acc:HGNC:11449]	2362	1772	1738	950	764	958	2048.24	1804.49	1832.79	876.74	931.55	890.3
ENSG00000168890	7.25	-1.06	-2.08	0.2	6e-08	8.6e-07	TMEM150A	transmembrane protein 150A [Source:HGNC Symbol;Acc:HGNC:24677]	257	174	213	114	73	101	222.86	177.19	224.62	105.21	89.01	93.86
ENSG00000172992	10.22	-1.05	-2.08	0.1	0	0	DCAKD	dephospho-CoA kinase domain containing [Source:HGNC Symbol;Acc:HGNC:26238]	1715	1741	1525	794	713	758	1487.19	1772.92	1608.17	732.77	869.37	704.43
ENSG00000223393	4.82	-1.06	-2.08	0.3	0.00158721	0.00888469	RP5-858B6.3		48	44	32	16	12	21	41.62	44.81	33.75	14.77	14.63	19.52
ENSG00000226180	6.28	-1.06	-2.08	0.3	0.0001163	0.00087592	RP11-278A23.1		152	69	117	60	33	50	131.81	70.27	123.38	55.37	40.24	46.47
ENSG00000226887	7.46	-1.05	-2.08	0.2	1e-08	1.7e-07	ERVMER34-1	endogenous retrovirus group MER34, member 1 [Source:HGNC Symbol;Acc:HGNC:42970]	318	223	206	115	95	122	275.76	227.09	217.23	106.13	115.83	113.38
ENSG00000234043	4.23	-1.06	-2.08	0.4	0.0062321	0.0291372	RP11-56M3.1		29	33	23	11	4	16	25.15	33.61	24.25	10.15	4.88	14.87
ENSG00000261189	6.49	-1.05	-2.08	0.2	1.71e-06	1.934e-05	RP3-512B11.3		141	120	120	66	42	61	122.27	122.2	126.54	60.91	51.21	56.69
ENSG00000269846	4.48	-1.06	-2.08	0.4	0.00780125	0.0353705	RP4-621N11.2		34	20	47	11	4	21	29.48	20.37	49.56	10.15	4.88	19.52
ENSG00000276131	6.31	-1.05	-2.08	0.2	1.389e-05	0.0001294	RP11-481J2.3		120	93	123	47	44	55	104.06	94.71	129.71	43.38	53.65	51.11
ENSG00000078549	6.58	-1.05	-2.07	0.3	0.00033318	0.00223981	ADCYAP1R1	adenylate cyclase activating polypeptide 1 (pituitary) receptor type I [Source:HGNC Symbol;Acc:HGNC:242]	123	170	112	54	73	38	106.66	173.12	118.11	49.84	89.01	35.31
ENSG00000100304	12.6	-1.05	-2.07	0.1	0	0	TTLL12	tubulin tyrosine ligase-like family member 12 [Source:HGNC Symbol;Acc:HGNC:28974]	9743	7557	8699	4779	2967	4308	8448.78	7695.55	9173.42	4410.44	3617.68	4003.56
ENSG00000111344	6.57	-1.05	-2.07	0.2	7.31e-06	7.257e-05	RASAL1	RAS protein activator like 1 (GAP1 like) [Source:HGNC Symbol;Acc:HGNC:9873]	131	155	114	63	56	56	113.6	157.84	120.22	58.14	68.28	52.04
ENSG00000145293	11.09	-1.05	-2.07	0.1	0	0	ENOPH1	enolase-phosphatase 1 [Source:HGNC Symbol;Acc:HGNC:24599]	3417	2946	2755	1616	1067	1556	2963.1	3000.01	2905.25	1491.37	1301	1446.04
ENSG00000163832	10.21	-1.05	-2.07	0.1	0	0	ELP6	elongator acetyltransferase complex subunit 6 [Source:HGNC Symbol;Acc:HGNC:25976]	1896	1558	1504	919	624	737	1644.14	1586.56	1586.02	848.13	760.85	684.92
ENSG00000165868	10.66	-1.05	-2.07	0.2	0	0	HSPA12A	heat shock 70kDa protein 12A [Source:HGNC Symbol;Acc:HGNC:19022]	2322	2443	1989	1057	1054	922	2013.55	2487.79	2097.48	975.48	1285.15	856.84
ENSG00000167641	5.65	-1.05	-2.07	0.3	0.00163943	0.0091481	PPP1R14A	protein phosphatase 1, regulatory (inhibitor) subunit 14A [Source:HGNC Symbol;Acc:HGNC:14871]	41	90	82	25	30	31	35.55	91.65	86.47	23.07	36.58	28.81
ENSG00000179041	10.66	-1.05	-2.07	0.1	0	0	RRS1	ribosome biogenesis regulator homolog [Source:HGNC Symbol;Acc:HGNC:17083]	2665	1936	2206	1153	720	1276	2310.99	1971.49	2326.31	1064.08	877.9	1185.83
ENSG00000184489	6.45	-1.05	-2.07	0.3	0.00018399	0.00132263	PTP4A3	protein tyrosine phosphatase type IVA, member 3 [Source:HGNC Symbol;Acc:HGNC:9636]	103	175	93	48	45	66	89.32	178.21	98.07	44.3	54.87	61.34
ENSG00000184785	9.35	-1.05	-2.07	0.1	0	0	SMIM10	small integral membrane protein 10 [Source:HGNC Symbol;Acc:HGNC:41913]	1052	867	812	429	360	461	912.26	882.9	856.28	395.92	438.95	428.42
ENSG00000198934	6.51	-1.05	-2.07	0.2	2.4e-06	2.631e-05	MAGEE1	melanoma antigen family E1 [Source:HGNC Symbol;Acc:HGNC:24934]	132	122	129	62	51	56	114.47	124.24	136.04	57.22	62.18	52.04
ENSG00000221164	5.34	-1.05	-2.07	0.3	0.0006019	0.00378843	SNORA11	Small nucleolar RNA SNORA11 [Source:RFAM;Acc:RF00614]	64	43	67	28	20	24	55.5	43.79	70.65	25.84	24.39	22.3
ENSG00000227799	4.77	-1.05	-2.07	0.4	0.00363438	0.0183629	AC012358.4		54	25	43	20	7	20	46.83	25.46	45.35	18.46	8.54	18.59
ENSG00000231769	4.91	-1.05	-2.07	0.3	0.00151583	0.00855008	RP1-8B1.4		56	45	31	17	16	19	48.56	45.83	32.69	15.69	19.51	17.66
ENSG00000262601	6.62	-1.05	-2.07	0.2	7.11e-06	7.08e-05	CTC-786C10.1		146	110	157	69	54	59	126.61	112.02	165.56	63.68	65.84	54.83
ENSG00000267060	5.59	-1.05	-2.07	0.3	0.00023994	0.00167417	PTGES3L	prostaglandin E synthase 3 (cytosolic)-like [Source:HGNC Symbol;Acc:HGNC:43943]	68	74	63	38	20	30	58.97	75.36	66.44	35.07	24.39	27.88
ENSG00000267278	4.88	-1.05	-2.07	0.3	0.00180839	0.00996515	MAP3K14-AS1	MAP3K14 antisense RNA 1 [Source:HGNC Symbol;Acc:HGNC:44359]	39	49	39	17	18	15	33.82	49.9	41.13	15.69	21.95	13.94
ENSG00000271978	5.58	-1.05	-2.07	0.3	0.00018852	0.00135109	RP11-428J1.4		85	55	66	33	22	32	73.71	56.01	69.6	30.46	26.82	29.74
ENSG00000272081	3.93	-1.05	-2.07	0.4	0.0098569	0.0432338	CTD-2376I4.2		32	22	17	14	3	7	27.75	22.4	17.93	12.92	3.66	6.51
ENSG00000279561	8.37	-1.05	-2.07	0.2	0	0	RP11-4L24.4		492	408	480	200	198	226	426.64	415.48	506.18	184.58	241.42	210.03
ENSG00000054690	9.78	-1.05	-2.06	0.2	1.58e-06	1.805e-05	PLEKHH1	pleckstrin homology domain containing, family H (with MyTH4 domain) member 1 [Source:HGNC Symbol;Acc:HGNC:17733]	1175	1488	1016	502	646	442	1018.92	1515.28	1071.41	463.29	787.67	410.76
ENSG00000067064	12.59	-1.04	-2.06	0.1	0	0	IDI1	isopentenyl-diphosphate delta isomerase 1 [Source:HGNC Symbol;Acc:HGNC:5387]	9268	7293	9109	4454	2712	4865	8036.87	7426.71	9605.78	4110.51	3306.76	4521.2
ENSG00000090863	12.2	-1.04	-2.06	0.1	0	0	GLG1	golgi glycoprotein 1 [Source:HGNC Symbol;Acc:HGNC:4316]	7906	5895	5910	3257	2808	2912	6855.8	6003.08	6232.32	3005.82	3423.81	2706.21
ENSG00000100075	12.62	-1.05	-2.06	0.2	0	3e-08	SLC25A1	solute carrier family 25 (mitochondrial carrier; citrate transporter), member 1 [Source:HGNC Symbol;Acc:HGNC:10979]	7514	8420	10117	4300	3862	3681	6515.87	8574.37	10668.8	3968.38	4708.96	3420.87
ENSG00000116830	11.92	-1.05	-2.06	0.1	0	0	TTF2	transcription termination factor, RNA polymerase II [Source:HGNC Symbol;Acc:HGNC:12398]	6324	5197	4726	2649	2256	2538	5483.94	5292.28	4983.74	2444.71	2750.76	2358.64
ENSG00000130208	7.4	-1.04	-2.06	0.2	1e-08	1.7e-07	APOC1	apolipoprotein C-I [Source:HGNC Symbol;Acc:HGNC:607]	285	201	227	109	92	120	247.14	204.69	239.38	100.59	112.18	111.52
ENSG00000131467	13.14	-1.04	-2.06	0.1	0	0	PSME3	proteasome (prosome, macropain) activator subunit 3 (PA28 gamma; Ki) [Source:HGNC Symbol;Acc:HGNC:9570]	15796	11251	10859	6900	4608	5959	13697.7	11457.3	11451.2	6367.87	5618.57	5537.89
ENSG00000162976	6.44	-1.04	-2.06	0.3	0.00039974	0.00263245	PQLC3	PQ loop repeat containing 3 [Source:HGNC Symbol;Acc:HGNC:28503]	153	107	113	45	71	34	132.68	108.96	119.16	41.53	86.57	31.6
ENSG00000167123	10.21	-1.04	-2.06	0.2	1.3e-07	1.88e-06	CERCAM	cerebral endothelial cell adhesion molecule [Source:HGNC Symbol;Acc:HGNC:23723]	1901	1681	1412	706	873	591	1648.48	1711.82	1489.01	651.55	1064.46	549.24
ENSG00000173898	11.01	-1.04	-2.06	0.2	0	2e-08	SPTBN2	spectrin, beta, non-erythrocytic 2 [Source:HGNC Symbol;Acc:HGNC:11276]	3305	3050	2308	1186	1403	1245	2865.98	3105.92	2433.87	1094.54	1710.69	1157.02
ENSG00000178685	4.53	-1.04	-2.06	0.4	0.0058996	0.0278142	PARP10	poly (ADP-ribose) polymerase family, member 10 [Source:HGNC Symbol;Acc:HGNC:25895]	25	40	36	7	14	16	21.68	40.73	37.96	6.46	17.07	14.87
ENSG00000179774	4.2	-1.04	-2.06	0.4	0.00750754	0.0342054	ATOH7	atonal bHLH transcription factor 7 [Source:HGNC Symbol;Acc:HGNC:13907]	22	34	26	16	5	9	19.08	34.62	27.42	14.77	6.1	8.36
ENSG00000185414	10.64	-1.05	-2.06	0.1	0	0	MRPL30	mitochondrial ribosomal protein L30 [Source:HGNC Symbol;Acc:HGNC:14036]	2432	2031	2170	1220	874	961	2108.94	2068.24	2288.35	1125.91	1065.67	893.09
ENSG00000188266	8.38	-1.04	-2.06	0.2	0	4e-08	HYKK	hydroxylysine kinase [Source:HGNC Symbol;Acc:HGNC:34403]	507	486	402	213	218	195	439.65	494.91	423.92	196.57	265.81	181.22
ENSG00000188878	7.77	-1.04	-2.06	0.2	1.41e-06	1.621e-05	FBF1	Fas (TNFRSF6) binding factor 1 [Source:HGNC Symbol;Acc:HGNC:24674]	274	388	248	126	127	154	237.6	395.11	261.53	116.28	154.85	143.12
ENSG00000204444	5.46	-1.04	-2.06	0.3	0.00029177	0.00199605	APOM	apolipoprotein M [Source:HGNC Symbol;Acc:HGNC:13916]	79	59	52	27	23	30	68.51	60.08	54.84	24.92	28.04	27.88
ENSG00000228107	3.9	-1.04	-2.06	0.4	0.00991999	0.0434669	AP000692.9		15	30	22	7	6	10	13.01	30.55	23.2	6.46	7.32	9.29
ENSG00000232872	4.35	-1.04	-2.06	0.4	0.00533902	0.0255112	CTAGE3P	CTAGE family, member 3, pseudogene [Source:HGNC Symbol;Acc:HGNC:24348]	39	29	23	12	13	8	33.82	29.53	24.25	11.07	15.85	7.43
ENSG00000241313	4.31	-1.04	-2.06	0.4	0.00533519	0.0254998	WWTR1-AS1	WWTR1 antisense RNA 1 [Source:HGNC Symbol;Acc:HGNC:41035]	25	35	27	14	8	11	21.68	35.64	28.47	12.92	9.75	10.22
ENSG00000243468	1.41	-1.04	-2.06	0.4	0.00892543	0.0397193	INGX	inhibitor of growth family, X-linked, pseudogene [Source:HGNC Symbol;Acc:HGNC:6064]	4	6	6	0	0	0	3.47	6.11	6.33	0	0	0
ENSG00000259985	6.47	-1.05	-2.06	0.2	1.611e-05	0.00014772	RP11-549B18.1		139	102	133	48	56	58	120.54	103.87	140.25	44.3	68.28	53.9
ENSG00000265962	4.54	-1.04	-2.06	0.4	0.00471964	0.0229862	GACAT2	gastric cancer associated transcript 2 (non-protein coding) [Source:HGNC Symbol;Acc:HGNC:50516]	33	48	22	14	11	14	28.62	48.88	23.2	12.92	13.41	13.01
ENSG00000082512	10.31	-1.04	-2.05	0.2	1e-08	1.1e-07	TRAF5	TNF receptor-associated factor 5 [Source:HGNC Symbol;Acc:HGNC:12035]	1768	2049	1489	804	855	719	1533.15	2086.57	1570.21	742	1042.51	668.19
ENSG00000103356	11.46	-1.04	-2.05	0.1	0	0	EARS2	glutamyl-tRNA synthetase 2, mitochondrial [Source:HGNC Symbol;Acc:HGNC:29419]	4705	3265	3835	2098	1462	1917	4080.01	3324.86	4044.15	1936.2	1782.63	1781.53
ENSG00000110013	9.13	-1.03	-2.05	0.1	0	0	SIAE	sialic acid acetylesterase [Source:HGNC Symbol;Acc:HGNC:18187]	857	764	714	382	350	335	743.16	778.01	752.94	352.54	426.76	311.33
ENSG00000116455	10.41	-1.03	-2.05	0.2	0	3e-08	WDR77	WD repeat domain 77 [Source:HGNC Symbol;Acc:HGNC:29652]	2192	1532	1970	999	541	1123	1900.82	1560.09	2077.44	921.96	659.65	1043.64
ENSG00000133315	6.38	-1.04	-2.05	0.3	4.356e-05	0.00036124	MACROD1	MACRO domain containing 1 [Source:HGNC Symbol;Acc:HGNC:29598]	100	139	109	48	47	58	86.72	141.55	114.94	44.3	57.31	53.9
ENSG00000133805	5.31	-1.04	-2.05	0.3	0.00251921	0.0133639	AMPD3	adenosine monophosphate deaminase 3 [Source:HGNC Symbol;Acc:HGNC:470]	59	75	38	18	30	18	51.16	76.38	40.07	16.61	36.58	16.73
ENSG00000138777	9.58	-1.04	-2.05	0.1	0	0	PPA2	pyrophosphatase (inorganic) 2 [Source:HGNC Symbol;Acc:HGNC:28883]	1201	1031	957	512	395	578	1041.46	1049.9	1009.19	472.51	481.63	537.15
ENSG00000151023	3.94	-1.03	-2.05	0.4	0.00827489	0.0371892	ENKUR	enkurin, TRPC channel interacting protein [Source:HGNC Symbol;Acc:HGNC:28388]	30	20	20	8	6	11	26.01	20.37	21.09	7.38	7.32	10.22
ENSG00000152404	9.21	-1.04	-2.05	0.2	0	0	CWF19L2	CWF19-like 2, cell cycle control (S. pombe) [Source:HGNC Symbol;Acc:HGNC:26508]	928	778	778	437	240	482	804.73	792.26	820.43	403.3	292.63	447.94
ENSG00000157429	7.2	-1.03	-2.05	0.2	1.21e-06	1.416e-05	ZNF19	zinc finger protein 19 [Source:HGNC Symbol;Acc:HGNC:12981]	224	184	209	79	99	95	194.24	187.37	220.4	72.91	120.71	88.29
ENSG00000173915	9.42	-1.03	-2.05	0.2	0	0	USMG5	up-regulated during skeletal muscle growth 5 homolog (mouse) [Source:HGNC Symbol;Acc:HGNC:30889]	1024	855	971	462	305	566	887.98	870.68	1023.96	426.37	371.89	526
ENSG00000175536	6.8	-1.04	-2.05	0.2	3.1e-07	4.05e-06	LIPT2	lipoyl(octanoyl) transferase 2 (putative) [Source:HGNC Symbol;Acc:HGNC:37216]	176	149	144	79	61	71	152.62	151.73	151.85	72.91	74.38	65.98
ENSG00000180066	4.08	-1.03	-2.05	0.4	0.00973952	0.0427985	C10orf91	chromosome 10 open reading frame 91 [Source:HGNC Symbol;Acc:HGNC:27275]	23	35	18	11	10	5	19.94	35.64	18.98	10.15	12.19	4.65
ENSG00000224358	5.92	-1.04	-2.05	0.3	6.056e-05	0.000486	RP11-466F5.8		86	88	81	37	35	39	74.58	89.61	85.42	34.15	42.68	36.24
ENSG00000235313	5.27	-1.04	-2.05	0.3	0.00078763	0.00481183	HM13-IT1	HM13 intronic transcript 1 [Source:HGNC Symbol;Acc:HGNC:41424]	53	59	53	22	25	21	45.96	60.08	55.89	20.3	30.48	19.52
ENSG00000248795	9.16	-1.03	-2.05	0.2	0	1e-08	RP11-173E2.1		900	756	731	454	224	439	780.45	769.86	770.87	418.99	273.12	407.98
ENSG00000272655	6.88	-1.04	-2.05	0.2	1.93e-06	2.164e-05	POLR2J4		177	142	175	80	73	66	153.49	144.6	184.54	73.83	89.01	61.34
ENSG00000020181	8.91	-1.03	-2.04	0.4	0.00383554	0.0192446	ADGRA2	adhesion G protein-coupled receptor A2 [Source:HGNC Symbol;Acc:HGNC:17849]	664	864	574	226	366	194	575.8	879.84	605.3	208.57	446.27	180.29
ENSG00000047634	13.42	-1.03	-2.04	0.1	0	0	SCML1	sex comb on midleg-like 1 (Drosophila) [Source:HGNC Symbol;Acc:HGNC:10580]	15466	15862	14079	7444	6402	7345	13411.6	16152.8	14846.8	6869.92	7806	6825.94
ENSG00000060138	13.44	-1.03	-2.04	0.1	0	0	YBX3	Y box binding protein 3 [Source:HGNC Symbol;Acc:HGNC:2428]	17171	13787	15097	7193	5978	8354	14890.1	14039.8	15920.4	6638.27	7289.02	7763.64
ENSG00000107201	7.31	-1.03	-2.04	0.2	2e-08	3e-07	DDX58	DEAD (Asp-Glu-Ala-Asp) box polypeptide 58 [Source:HGNC Symbol;Acc:HGNC:19102]	256	195	213	114	88	101	221.99	198.58	224.62	105.21	107.3	93.86
ENSG00000119285	13.04	-1.03	-2.04	0.1	0	0	HEATR1	HEAT repeat containing 1 [Source:HGNC Symbol;Acc:HGNC:25517]	13142	9940	11868	5564	5001	5584	11396.3	10122.2	12515.2	5134.9	6097.76	5189.39
ENSG00000136280	8.91	-1.03	-2.04	0.2	1e-08	1.7e-07	CCM2	cerebral cavernous malformation 2 [Source:HGNC Symbol;Acc:HGNC:21708]	721	740	546	307	321	274	625.23	753.57	575.78	283.32	391.4	254.64
ENSG00000140876	7.42	-1.03	-2.04	0.2	9e-08	1.29e-06	NUDT7	nudix (nucleoside diphosphate linked moiety X)-type motif 7 [Source:HGNC Symbol;Acc:HGNC:8054]	243	229	238	102	108	112	210.72	233.2	250.98	94.13	131.69	104.09
ENSG00000156959	10.24	-1.03	-2.04	0.1	0	0	LHFPL4	lipoma HMGIC fusion partner-like 4 [Source:HGNC Symbol;Acc:HGNC:29568]	1923	1714	1406	774	703	855	1667.56	1745.42	1482.68	714.31	857.17	794.58
ENSG00000165733	12.68	-1.03	-2.04	0.1	0	0	BMS1	BMS1 ribosome biogenesis factor [Source:HGNC Symbol;Acc:HGNC:23505]	10599	7960	8695	5014	3096	4729	9191.07	8105.93	9169.2	4627.32	3774.97	4394.81
ENSG00000197345	8.99	-1.03	-2.04	0.2	0	1e-08	MRPL21	mitochondrial ribosomal protein L21 [Source:HGNC Symbol;Acc:HGNC:14479]	982	577	591	369	250	366	851.55	587.58	623.23	340.54	304.83	340.14
ENSG00000215256	9.88	-1.03	-2.04	0.1	0	0	DHRS4-AS1	DHRS4 antisense RNA 1 [Source:HGNC Symbol;Acc:HGNC:23175]	1365	1345	1187	650	552	612	1183.68	1369.66	1251.74	599.87	673.06	568.75
ENSG00000244184	4.32	-1.03	-2.04	0.4	0.00519347	0.0249404	RP11-314A20.2		32	24	32	13	8	13	27.75	24.44	33.75	12	9.75	12.08
ENSG00000255306	5.13	-1.03	-2.04	0.4	0.00389732	0.0195103	RP5-901A4.1		37	65	48	12	25	21	32.09	66.19	50.62	11.07	30.48	19.52
ENSG00000259820	8.45	-1.03	-2.04	0.2	1.2e-07	1.71e-06	AC083843.1		448	598	405	203	196	265	388.49	608.96	427.09	187.34	238.98	246.27
ENSG00000261997	3.72	-1.03	-2.04	0.4	0.0109331	0.0471476	RP11-212I21.4		24	18	18	6	8	6	20.81	18.33	18.98	5.54	9.75	5.58
ENSG00000278448	1.5	-1.03	-2.04	0.4	0.00920273	0.0407688	CTD-2240J17.3		3	10	4	0	0	0	2.6	10.18	4.22	0	0	0
ENSG00000122870	9.34	-1.02	-2.03	0.2	0	1e-08	BICC1	BicC family RNA binding protein 1 [Source:HGNC Symbol;Acc:HGNC:19351]	951	958	777	558	323	375	824.67	975.56	819.38	514.97	393.84	348.5
ENSG00000124743	5.93	-1.02	-2.03	0.3	5.819e-05	0.00046925	KLHL31	kelch-like family member 31 [Source:HGNC Symbol;Acc:HGNC:21353]	91	84	83	42	28	45	78.91	85.54	87.53	38.76	34.14	41.82
ENSG00000125611	7.72	-1.02	-2.03	0.2	9.7e-07	1.151e-05	CHCHD5	coiled-coil-helix-coiled-coil-helix domain containing 5 [Source:HGNC Symbol;Acc:HGNC:17840]	435	227	240	149	118	136	377.22	231.16	253.09	137.51	143.88	126.39
ENSG00000126814	10.75	-1.02	-2.03	0.1	0	0	TRMT5	tRNA methyltransferase 5 [Source:HGNC Symbol;Acc:HGNC:23141]	2612	2276	2237	1259	895	1212	2265.03	2317.73	2359	1161.91	1091.28	1126.35
ENSG00000132199	10.24	-1.02	-2.03	0.2	0	0	ENOSF1	enolase superfamily member 1 [Source:HGNC Symbol;Acc:HGNC:30365]	1771	1900	1369	882	727	713	1535.75	1934.83	1443.66	813.98	886.44	662.61
ENSG00000148297	11.43	-1.02	-2.03	0.1	0	0	MED22	mediator complex subunit 22 [Source:HGNC Symbol;Acc:HGNC:11477]	4269	3625	3546	1982	1532	1865	3701.92	3691.46	3739.39	1829.15	1867.98	1733.2
ENSG00000158423	6.6	-1.02	-2.03	0.2	1.344e-05	0.00012588	RIBC1	RIB43A domain with coiled-coils 1 [Source:HGNC Symbol;Acc:HGNC:26537]	161	152	99	76	47	62	139.61	154.79	104.4	70.14	57.31	57.62
ENSG00000159214	7.07	-1.02	-2.03	0.2	1.208e-05	0.00011428	CCDC24	coiled-coil domain containing 24 [Source:HGNC Symbol;Acc:HGNC:28688]	183	199	179	83	96	68	158.69	202.65	188.76	76.6	117.05	63.19
ENSG00000161692	11.2	-1.02	-2.03	0.1	0	0	DBF4B	DBF4 zinc finger B [Source:HGNC Symbol;Acc:HGNC:17883]	3331	3363	2991	1755	1186	1657	2888.52	3424.66	3154.12	1619.65	1446.1	1539.9
ENSG00000162526	4.68	-1.02	-2.03	0.3	0.00314318	0.0161533	TSSK3	testis-specific serine kinase 3 [Source:HGNC Symbol;Acc:HGNC:15473]	41	36	34	12	16	16	35.55	36.66	35.85	11.07	19.51	14.87
ENSG00000165819	11.55	-1.02	-2.03	0.1	0	0	METTL3	methyltransferase like 3 [Source:HGNC Symbol;Acc:HGNC:17563]	4377	4162	3864	1873	1723	2218	3795.58	4238.3	4074.73	1728.55	2100.87	2061.26
ENSG00000183111	7.08	-1.02	-2.03	0.2	3.569e-05	0.00030273	ARHGEF37	Rho guanine nucleotide exchange factor (GEF) 37 [Source:HGNC Symbol;Acc:HGNC:34430]	173	255	140	77	80	95	150.02	259.68	147.64	71.06	97.54	88.29
ENSG00000198860	10.3	-1.02	-2.03	0.1	0	0	TSEN15	TSEN15 tRNA splicing endonuclease subunit [Source:HGNC Symbol;Acc:HGNC:16791]	1899	1718	1610	914	677	875	1646.74	1749.5	1697.81	843.51	825.47	813.17
ENSG00000213073	6.59	-1.02	-2.03	0.2	7.51e-06	7.434e-05	RP11-288H12.3		138	139	126	52	55	74	119.67	141.55	132.87	47.99	67.06	68.77
ENSG00000229544	8.52	-1.02	-2.03	0.2	2.5e-07	3.3e-06	NKX1-2	NK1 homeobox 2 [Source:HGNC Symbol;Acc:HGNC:31652]	506	518	501	202	263	219	438.78	527.5	528.32	186.42	320.68	203.52
ENSG00000233384	5.68	-1.02	-2.03	0.3	0.00023057	0.00161614	RP11-100E13.1		73	78	66	40	26	29	63.3	79.43	69.6	36.92	31.7	26.95
ENSG00000234912	9.89	-1.02	-2.03	0.1	0	0	SNHG20	small nucleolar RNA host gene 20 [Source:HGNC Symbol;Acc:HGNC:33099]	1497	1183	1248	642	546	651	1298.14	1204.69	1316.06	592.49	665.74	605
ENSG00000245614	6.26	-1.02	-2.03	0.2	2.627e-05	0.00023023	DDX11-AS1	DDX11 antisense RNA 1 [Source:HGNC Symbol;Acc:HGNC:44176]	103	113	105	50	46	47	89.32	115.07	110.73	46.14	56.09	43.68
ENSG00000246922	6.88	-1.02	-2.03	0.2	5.1e-07	6.38e-06	UBAP1L	ubiquitin associated protein 1-like [Source:HGNC Symbol;Acc:HGNC:40028]	190	146	157	86	66	72	164.76	148.68	165.56	79.37	80.47	66.91
ENSG00000254389	6.34	-1.02	-2.03	0.2	1.934e-05	0.00017414	RHPN1-AS1	RHPN1 antisense RNA 1 (head to head) [Source:HGNC Symbol;Acc:HGNC:28457]	112	118	110	62	45	45	97.12	120.16	116	57.22	54.87	41.82
ENSG00000255568	3.84	-1.02	-2.03	0.4	0.0105949	0.0459299	BRWD1-AS2	BRWD1 antisense RNA 2 [Source:HGNC Symbol;Acc:HGNC:16423]	24	21	20	6	5	12	20.81	21.39	21.09	5.54	6.1	11.15
ENSG00000260806	6.06	-1.02	-2.03	0.3	6.688e-05	0.00053151	RP11-872J21.3		87	99	93	46	38	40	75.44	100.82	98.07	42.45	46.33	37.17
ENSG00000261188	8.45	-1.02	-2.03	0.2	0	0	CTA-445C9.14		533	427	494	222	219	228	462.2	434.83	520.94	204.88	267.03	211.89
ENSG00000267219	3.77	-1.02	-2.03	0.4	0.0106039	0.0459575	AC010504.2		24	18	20	9	5	8	20.81	18.33	21.09	8.31	6.1	7.43
ENSG00000272277	5.02	-1.02	-2.03	0.3	0.00162689	0.00908243	RP1-40E16.12		51	45	44	15	17	26	44.23	45.83	46.4	13.84	20.73	24.16
ENSG00000001617	7.41	-1.01	-2.02	0.2	2.96e-06	3.191e-05	SEMA3F	sema domain, immunoglobulin domain (Ig), short basic domain, secreted, (semaphorin) 3F [Source:HGNC Symbol;Acc:HGNC:10728]	243	247	219	93	122	102	210.72	251.53	230.94	85.83	148.76	94.79
ENSG00000006282	9.51	-1.01	-2.02	0.2	0	3e-08	SPATA20	spermatogenesis associated 20 [Source:HGNC Symbol;Acc:HGNC:26125]	1065	1054	901	437	499	441	923.53	1073.32	950.14	403.3	608.43	409.84
ENSG00000110427	9.41	-1.01	-2.02	0.2	1.345e-05	0.00012591	KIAA1549L	KIAA1549-like [Source:HGNC Symbol;Acc:HGNC:24836]	933	1045	856	388	541	307	809.06	1064.16	902.68	358.08	659.65	285.3
ENSG00000122483	10.13	-1.01	-2.02	0.1	0	0	CCDC18	coiled-coil domain containing 18 [Source:HGNC Symbol;Acc:HGNC:30370]	1656	1575	1401	803	618	774	1436.02	1603.88	1477.41	741.07	753.53	719.3
ENSG00000131831	10.25	-1.01	-2.02	0.2	0	4e-08	RAI2	retinoic acid induced 2 [Source:HGNC Symbol;Acc:HGNC:9835]	2013	1361	1708	1032	500	870	1745.6	1385.95	1801.15	952.41	609.65	808.52
ENSG00000134253	8.51	-1.02	-2.02	0.2	1.58e-06	1.8e-05	TRIM45	tripartite motif containing 45 [Source:HGNC Symbol;Acc:HGNC:19018]	525	553	446	227	269	181	455.26	563.14	470.32	209.49	327.99	168.21
ENSG00000135643	8.65	-1.02	-2.02	0.2	2e-08	3.6e-07	KCNMB4	potassium channel subfamily M regulatory beta subunit 4 [Source:HGNC Symbol;Acc:HGNC:6289]	611	516	545	264	277	217	529.84	525.46	574.72	243.64	337.75	201.67
ENSG00000141639	8.96	-1.01	-2.02	0.1	0	0	MAPK4	mitogen-activated protein kinase 4 [Source:HGNC Symbol;Acc:HGNC:6878]	788	660	620	356	308	296	683.33	672.1	653.81	328.55	375.55	275.08
ENSG00000144596	6.88	-1.01	-2.02	0.3	0.00187419	0.0102813	GRIP2	glutamate receptor interacting protein 2 [Source:HGNC Symbol;Acc:HGNC:23841]	113	261	123	50	92	60	97.99	265.79	129.71	46.14	112.18	55.76
ENSG00000153815	10.02	-1.01	-2.02	0.1	0	0	CMIP	c-Maf inducing protein [Source:HGNC Symbol;Acc:HGNC:24319]	1512	1411	1350	719	638	642	1311.15	1436.87	1423.63	663.55	777.92	596.63
ENSG00000166340	11.05	-1.02	-2.02	0.1	0	0	TPP1	tripeptidyl peptidase I [Source:HGNC Symbol;Acc:HGNC:2073]	3628	2440	2797	1525	1217	1388	3146.07	2484.73	2949.54	1407.39	1483.9	1289.91
ENSG00000170430	8.88	-1.01	-2.02	0.2	1e-08	1.1e-07	MGMT	O-6-methylguanine-DNA methyltransferase [Source:HGNC Symbol;Acc:HGNC:7059]	667	687	600	337	307	253	578.4	699.6	632.72	311.01	374.33	235.12
ENSG00000177990	9.44	-1.01	-2.02	0.1	0	0	DPY19L2	dpy-19-like 2 (C. elegans) [Source:HGNC Symbol;Acc:HGNC:19414]	1021	999	848	486	436	409	885.37	1017.32	894.25	448.52	531.62	380.1
ENSG00000183317	7.59	-1.02	-2.02	0.2	1.6e-07	2.21e-06	EPHA10	EPH receptor A10 [Source:HGNC Symbol;Acc:HGNC:19987]	286	292	226	133	123	109	248.01	297.35	238.33	122.74	149.97	101.3
ENSG00000213928	4.32	-1.01	-2.02	0.4	0.00759504	0.0345685	IRF9	interferon regulatory factor 9 [Source:HGNC Symbol;Acc:HGNC:6131]	31	28	29	6	10	17	26.88	28.51	30.58	5.54	12.19	15.8
ENSG00000221869	6.54	-1.02	-2.02	0.3	0.00033791	0.00227004	CEBPD	CCAAT/enhancer binding protein (C/EBP), delta [Source:HGNC Symbol;Acc:HGNC:1835]	125	135	132	38	40	95	108.4	137.48	139.2	35.07	48.77	88.29
ENSG00000228775	5.01	-1.01	-2.02	0.3	0.00161494	0.00902565	WEE2-AS1	WEE2 antisense RNA 1 [Source:HGNC Symbol;Acc:HGNC:48669]	42	48	47	21	15	22	36.42	48.88	49.56	19.38	18.29	20.45
ENSG00000232907	4.31	-1.02	-2.02	0.4	0.00595267	0.0280271	DLGAP4-AS1	DLGAP4 antisense RNA 1 [Source:HGNC Symbol;Acc:HGNC:51223]	31	32	24	10	12	11	26.88	32.59	25.31	9.23	14.63	10.22
ENSG00000236519	6.17	-1.01	-2.02	0.3	0.00011079	0.00083819	LINC01424	long intergenic non-protein coding RNA 1424 [Source:HGNC Symbol;Acc:HGNC:40558]	106	88	109	40	50	42	91.92	89.61	114.94	36.92	60.97	39.03
ENSG00000241945	11.03	-1.02	-2.02	0.1	0	0	PWP2	PWP2 periodic tryptophan protein homolog (yeast) [Source:HGNC Symbol;Acc:HGNC:9711]	3512	2442	2774	1535	1112	1456	3045.48	2486.77	2925.29	1416.62	1355.87	1353.11
ENSG00000246465	8.16	-1.01	-2.02	0.4	0.0080815	0.0364174	RP11-57A19.2		413	546	304	105	220	123	358.14	556.01	320.58	96.9	268.25	114.31
ENSG00000260231	7.7	-1.02	-2.02	0.2	0	3e-08	JHDM1D-AS1	JHDM1D antisense RNA 1 (head to head) [Source:HGNC Symbol;Acc:HGNC:48959]	323	254	290	144	105	155	280.09	258.66	305.82	132.89	128.03	144.05
ENSG00000271614	6.18	-1.01	-2.02	0.3	6.595e-05	0.00052471	LINC00936	long intergenic non-protein coding RNA 936 [Source:HGNC Symbol;Acc:HGNC:27883]	102	110	92	38	44	53	88.45	112.02	97.02	35.07	53.65	49.25
ENSG00000049249	5.15	-1.01	-2.01	0.3	0.00322411	0.0165308	TNFRSF9	tumor necrosis factor receptor superfamily, member 9 [Source:HGNC Symbol;Acc:HGNC:11924]	42	69	40	17	24	20	36.42	70.27	42.18	15.69	29.26	18.59
ENSG00000054793	11.76	-1	-2.01	0.2	0	4e-08	ATP9A	ATPase, class II, type 9A [Source:HGNC Symbol;Acc:HGNC:13540]	5695	4371	4389	2355	2396	1841	4938.5	4451.14	4628.37	2173.38	2921.46	1710.9
ENSG00000065320	11.56	-1.01	-2.01	0.1	0	0	NTN1	netrin 1 [Source:HGNC Symbol;Acc:HGNC:8029]	5087	3474	3992	2261	1654	2002	4411.26	3537.69	4209.71	2086.63	2016.73	1860.52
ENSG00000111249	8.24	-1.01	-2.01	0.2	5.6e-07	6.95e-06	CUX2	cut-like homeobox 2 [Source:HGNC Symbol;Acc:HGNC:19347]	452	475	335	174	212	182	391.96	483.71	353.27	160.58	258.49	169.14
ENSG00000114767	8.51	-1.01	-2.01	0.2	0	1e-08	RRP9	ribosomal RNA processing 9, small subunit (SSU) processome component, homolog (yeast) [Source:HGNC Symbol;Acc:HGNC:16829]	565	458	494	278	156	286	489.95	466.4	520.94	256.56	190.21	265.79
ENSG00000120669	5.18	-1.01	-2.01	0.3	0.00395631	0.0197637	SOHLH2	spermatogenesis and oogenesis specific basic helix-loop-helix 2 [Source:HGNC Symbol;Acc:HGNC:26026]	44	77	35	18	15	31	38.16	78.41	36.91	16.61	18.29	28.81
ENSG00000138642	8.3	-1.01	-2.01	0.2	1.5e-07	2.1e-06	HERC6	HECT and RLD domain containing E3 ubiquitin protein ligase family member 6 [Source:HGNC Symbol;Acc:HGNC:26072]	490	451	371	208	219	168	424.91	459.27	391.23	191.96	267.03	156.13
ENSG00000143443	8.14	-1.01	-2.01	0.2	0	0	C1orf56	chromosome 1 open reading frame 56 [Source:HGNC Symbol;Acc:HGNC:26045]	454	342	375	189	145	217	393.69	348.27	395.45	174.42	176.8	201.67
ENSG00000146729	11.17	-1.01	-2.01	0.1	0	0	GBAS	glioblastoma amplified sequence [Source:HGNC Symbol;Acc:HGNC:4179]	3753	2969	2831	1659	1367	1449	3254.47	3023.43	2985.4	1531.06	1666.79	1346.6
ENSG00000162755	7.04	-1.01	-2.01	0.3	0.00010544	0.00080096	KLHDC9	kelch domain containing 9 [Source:HGNC Symbol;Acc:HGNC:28489]	148	238	160	79	91	71	128.34	242.36	168.73	72.91	110.96	65.98
ENSG00000167799	6.57	-1	-2.01	0.2	1.873e-05	0.00016938	NUDT8	nudix (nucleoside diphosphate linked moiety X)-type motif 8 [Source:HGNC Symbol;Acc:HGNC:8055]	140	137	120	84	44	54	121.4	139.51	126.54	77.52	53.65	50.18
ENSG00000172575	8.3	-1.01	-2.01	0.2	5.3e-07	6.63e-06	RASGRP1	RAS guanyl releasing protein 1 (calcium and DAG-regulated) [Source:HGNC Symbol;Acc:HGNC:9878]	453	492	364	198	221	172	392.83	501.02	383.85	182.73	269.47	159.85
ENSG00000174669	9.73	-1.01	-2.01	0.2	0	3e-08	SLC29A2	solute carrier family 29 (equilibrative nucleoside transporter), member 2 [Source:HGNC Symbol;Acc:HGNC:11004]	1206	1244	1051	490	575	543	1045.8	1266.81	1108.32	452.21	701.1	504.63
ENSG00000175634	10.08	-1.01	-2.01	0.2	0	3e-08	RPS6KB2	ribosomal protein S6 kinase, 70kDa, polypeptide 2 [Source:HGNC Symbol;Acc:HGNC:10437]	2165	1233	1181	719	576	807	1877.41	1255.61	1245.41	663.55	702.32	749.97
ENSG00000196123	9.31	-1.01	-2.01	0.2	4e-08	5.5e-07	KIAA0895L	KIAA0895-like [Source:HGNC Symbol;Acc:HGNC:34408]	873	956	799	407	442	353	757.03	973.53	842.58	375.61	538.93	328.05
ENSG00000205560	4.12	-1.01	-2.01	0.4	0.0074865	0.0341228	CPT1B	carnitine palmitoyltransferase 1B (muscle) [Source:HGNC Symbol;Acc:HGNC:2329]	29	26	22	9	9	11	25.15	26.48	23.2	8.31	10.97	10.22
ENSG00000231181	4.62	-1	-2.01	0.4	0.0046091	0.0225316	RP13-15M17.1		42	39	26	13	16	13	36.42	39.72	27.42	12	19.51	12.08
ENSG00000243678	7.09	-1	-2.01	0.2	2.4e-07	3.25e-06	NME1-NME2	NME1-NME2 readthrough [Source:HGNC Symbol;Acc:HGNC:33531]	213	181	175	88	67	110	184.71	184.32	184.54	81.21	81.69	102.23
ENSG00000245522	6.15	-1.01	-2.01	0.3	0.00114163	0.00668667	RP11-540A21.2		88	146	67	34	34	62	76.31	148.68	70.65	31.38	41.46	57.62
ENSG00000247796	8.36	-1.01	-2.01	0.2	0	1e-08	CTD-2366F13.1		515	415	435	221	212	199	446.59	422.61	458.72	203.96	258.49	184.94
ENSG00000250486	6.38	-1.01	-2.01	0.2	1.432e-05	0.00013292	FAM218A	family with sequence similarity 218, member A [Source:HGNC Symbol;Acc:HGNC:26466]	130	114	106	47	48	63	112.73	116.09	111.78	43.38	58.53	58.55
ENSG00000259495	7.7	-1.01	-2.01	0.2	6.47e-06	6.5e-05	RP11-210M15.2		298	313	254	104	153	128	258.41	318.74	267.85	95.98	186.55	118.95
ENSG00000262814	8.97	-1.01	-2.01	0.2	3.7e-07	4.82e-06	MRPL12	mitochondrial ribosomal protein L12 [Source:HGNC Symbol;Acc:HGNC:10378]	616	721	727	292	226	458	534.17	734.22	766.65	269.48	275.56	425.63
ENSG00000265763	7.54	-1.01	-2.01	0.2	1e-07	1.52e-06	ZNF488	zinc finger protein 488 [Source:HGNC Symbol;Acc:HGNC:23535]	267	266	236	124	120	109	231.53	270.88	248.87	114.44	146.32	101.3
ENSG00000267221	5.32	-1.01	-2.01	0.3	0.00103765	0.00614273	CTD-2132N18.2		54	60	55	29	24	19	46.83	61.1	58	26.76	29.26	17.66
ENSG00000053918	5.87	-1	-2	0.3	0.00054764	0.00349312	KCNQ1	potassium channel, voltage gated KQT-like subfamily Q, member 1 [Source:HGNC Symbol;Acc:HGNC:6294]	78	100	68	31	41	34	67.64	101.83	71.71	28.61	49.99	31.6
ENSG00000070413	11.88	-1	-2	0.1	0	0	DGCR2	DiGeorge syndrome critical region gene 2 [Source:HGNC Symbol;Acc:HGNC:2845]	6464	4191	4999	3022	1944	2458	5605.35	4267.84	5271.63	2788.94	2370.33	2284.3
ENSG00000070785	10.43	-1	-2	0.1	0	0	EIF2B3	eukaryotic translation initiation factor 2B, subunit 3 gamma, 58kDa [Source:HGNC Symbol;Acc:HGNC:3259]	2203	1676	1835	1085	724	921	1910.36	1706.73	1935.08	1001.32	882.78	855.91
ENSG00000105339	9.11	-1	-2	0.1	0	0	DENND3	DENN/MADD domain containing 3 [Source:HGNC Symbol;Acc:HGNC:29134]	822	775	681	402	312	371	712.81	789.21	718.14	371	380.42	344.78
ENSG00000106258	4.22	-1	-2	0.4	0.01001	0.0437831	CYP3A5	cytochrome P450, family 3, subfamily A, polypeptide 5 [Source:HGNC Symbol;Acc:HGNC:2638]	26	31	25	13	12	5	22.55	31.57	26.36	12	14.63	4.65
ENSG00000107833	10.06	-1	-2	0.2	0	1e-08	NPM3	nucleophosmin/nucleoplasmin 3 [Source:HGNC Symbol;Acc:HGNC:7931]	1786	1114	1529	803	484	816	1548.75	1134.42	1612.39	741.07	590.14	758.33
ENSG00000118557	6.34	-1	-2	0.3	8.732e-05	0.00067417	PMFBP1	polyamine modulated factor 1 binding protein 1 [Source:HGNC Symbol;Acc:HGNC:17728]	123	109	107	43	59	47	106.66	111	112.84	39.68	71.94	43.68
ENSG00000123064	12.19	-1	-2	0.1	0	0	DDX54	DEAD (Asp-Glu-Ala-Asp) box polypeptide 54 [Source:HGNC Symbol;Acc:HGNC:20084]	7609	5580	6221	3698	2176	3459	6598.25	5682.3	6560.28	3412.81	2653.21	3214.56
ENSG00000142875	10.03	-1	-2	0.1	0	0	PRKACB	protein kinase, cAMP-dependent, catalytic, beta [Source:HGNC Symbol;Acc:HGNC:9381]	1670	1335	1317	824	459	797	1448.16	1359.48	1388.83	760.45	559.66	740.68
ENSG00000144120	9.75	-1	-2	0.1	0	0	TMEM177	transmembrane protein 177 [Source:HGNC Symbol;Acc:HGNC:28143]	1370	1075	1124	632	522	525	1188.01	1094.71	1185.3	583.26	636.48	487.9
ENSG00000147475	12.28	-1	-2	0.1	0	0	ERLIN2	ER lipid raft associated 2 [Source:HGNC Symbol;Acc:HGNC:1356]	8593	5858	6238	3568	2973	3139	7451.54	5965.4	6578.21	3292.83	3625	2917.17
ENSG00000157890	8.62	-1	-2	0.2	1.6e-07	2.19e-06	MEGF11	multiple EGF-like-domains 11 [Source:HGNC Symbol;Acc:HGNC:29635]	625	546	465	265	276	204	541.98	556.01	490.36	244.56	336.53	189.58
ENSG00000160613	10.68	-1	-2	0.1	0	0	PCSK7	proprotein convertase subtilisin/kexin type 7 [Source:HGNC Symbol;Acc:HGNC:8748]	2805	1968	2066	1240	922	1063	2432.39	2004.08	2178.67	1144.37	1124.2	987.88
ENSG00000169710	15.09	-1	-2	0.1	0	0	FASN	fatty acid synthase [Source:HGNC Symbol;Acc:HGNC:3594]	56273	39561	48652	27476	15665	26181	48797.9	40286.3	51305.4	25357	19100.5	24330.8
ENSG00000173085	8.75	-1	-2	0.1	0	0	COQ2	coenzyme Q2 4-hydroxybenzoate polyprenyltransferase [Source:HGNC Symbol;Acc:HGNC:25223]	681	532	571	317	227	305	590.54	541.75	602.14	292.55	276.78	283.45
ENSG00000176746	4.61	-1	-2	0.4	0.00574401	0.0271857	MAGEB6	melanoma antigen family B6 [Source:HGNC Symbol;Acc:HGNC:23796]	54	24	31	19	9	15	46.83	24.44	32.69	17.53	10.97	13.94
ENSG00000177674	9.85	-1	-2	0.2	0	8e-08	AGTRAP	angiotensin II receptor-associated protein [Source:HGNC Symbol;Acc:HGNC:13539]	1548	1254	1053	660	615	496	1342.37	1276.99	1110.43	609.1	749.87	460.95
ENSG00000184792	8.02	-1	-2	0.2	5e-08	8.2e-07	OSBP2	oxysterol binding protein 2 [Source:HGNC Symbol;Acc:HGNC:8504]	344	393	331	182	163	152	298.3	400.21	349.05	167.96	198.75	141.26
ENSG00000186212	7.05	-1	-2	0.2	1.2e-06	1.397e-05	SOWAHB	sosondowah ankyrin repeat domain family member B [Source:HGNC Symbol;Acc:HGNC:32958]	188	185	177	87	86	80	163.03	188.39	186.65	80.29	104.86	74.35
ENSG00000188242	10.83	-1	-2	0.1	0	0	PP7080	uncharacterized LOC25845 [Source:EntrezGene;Acc:25845]	2870	2162	2499	1276	974	1344	2488.76	2201.64	2635.29	1177.59	1187.61	1249.02
ENSG00000196498	12.06	-1	-2	0.1	0	0	NCOR2	nuclear receptor corepressor 2 [Source:HGNC Symbol;Acc:HGNC:7673]	6251	5871	5430	2718	2701	2828	5420.64	5978.64	5726.14	2508.39	3293.35	2628.15
ENSG00000198105	10.01	-1	-2	0.1	0	0	ZNF248	zinc finger protein 248 [Source:HGNC Symbol;Acc:HGNC:13041]	1524	1402	1307	676	628	698	1321.56	1427.7	1378.28	623.87	765.72	648.67
ENSG00000229809	6.83	-1	-2	0.2	2.35e-06	2.586e-05	ZNF688	zinc finger protein 688 [Source:HGNC Symbol;Acc:HGNC:30489]	169	142	164	80	52	90	146.55	144.6	172.94	73.83	63.4	83.64
ENSG00000233006	6.12	-1	-2	0.3	0.00044277	0.00288303	AC034220.3		95	115	81	36	52	37	82.38	117.11	85.42	33.22	63.4	34.39
ENSG00000260572	5.75	-1	-2	0.3	0.00016215	0.00118186	RP11-16N11.2		80	76	70	34	29	38	69.37	77.39	73.82	31.38	35.36	35.31
ENSG00000266777	6.44	-1	-2	0.2	3.056e-05	0.00026306	SH3GL1P1	SH3-domain GRB2-like 1 pseudogene 1 [Source:HGNC Symbol;Acc:HGNC:10835]	132	135	97	55	56	52	114.47	137.48	102.29	50.76	68.28	48.33
ENSG00000276116	4.02	-1	-2	0.4	0.00974743	0.0428269	FUT8-AS1	FUT8 antisense RNA 1 [Source:HGNC Symbol;Acc:HGNC:44294]	27	18	27	10	7	10	23.41	18.33	28.47	9.23	8.54	9.29
ENSG00000001497	12.11	-1	-1.99	0.1	0	0	LAS1L	LAS1-like, ribosome biogenesis factor [Source:HGNC Symbol;Acc:HGNC:25726]	7210	5214	5890	3197	2364	3215	6252.25	5309.59	6211.23	2950.45	2882.44	2987.8
ENSG00000105486	10.93	-1	-1.99	0.1	0	0	LIG1	ligase I, DNA, ATP-dependent [Source:HGNC Symbol;Acc:HGNC:6598]	2643	2888	2491	1426	1113	1304	2291.91	2940.95	2626.85	1316.03	1357.09	1211.85
ENSG00000158427	6.51	-1	-1.99	0.2	1.776e-05	0.0001613	TMSB15B	thymosin beta 15B [Source:HGNC Symbol;Acc:HGNC:28612]	129	132	119	58	41	77	111.86	134.42	125.49	53.53	49.99	71.56
ENSG00000176826	6.2	-1	-1.99	0.2	6.564e-05	0.00052263	FKBP9P1	FK506 binding protein 9 pseudogene 1 [Source:HGNC Symbol;Acc:HGNC:23568]	122	107	80	49	46	43	105.79	108.96	84.36	45.22	56.09	39.96
ENSG00000137101	5.51	1	1.99	0.3	0.00308364	0.0159027	CD72	CD72 molecule [Source:HGNC Symbol;Acc:HGNC:1696]	30	37	17	61	77	44	26.01	37.68	17.93	56.3	93.89	40.89
ENSG00000086065	11.34	1	2	0.1	0	0	CHMP5	charged multivesicular body protein 5 [Source:HGNC Symbol;Acc:HGNC:26942]	2172	1450	1659	3996	2511	3927	1883.48	1476.58	1749.48	3687.83	3061.68	3649.49
ENSG00000117614	11.61	1	2	0.1	0	0	SYF2	SYF2 pre-mRNA-splicing factor [Source:HGNC Symbol;Acc:HGNC:19824]	2232	2026	2066	4456	2859	5327	1935.51	2063.14	2178.67	4112.35	3486	4950.55
ENSG00000127990	11.09	1	2	0.1	0	0	SGCE	sarcoglycan, epsilon [Source:HGNC Symbol;Acc:HGNC:10808]	1763	1383	1316	3007	2613	3010	1528.81	1408.36	1387.77	2775.1	3186.05	2797.29
ENSG00000150403	11.9	1	2	0.1	0	0	TMCO3	transmembrane and coiled-coil domains 3 [Source:HGNC Symbol;Acc:HGNC:20329]	2740	2720	2256	4596	4914	5517	2376.03	2769.87	2379.04	4241.56	5991.68	5127.12
ENSG00000167378	12.89	1	2	0.1	0	0	IRGQ	immunity-related GTPase family, Q [Source:HGNC Symbol;Acc:HGNC:24868]	5976	4718	4850	11150	7842	11390	5182.17	4804.5	5114.51	10290.1	9561.81	10585.1
ENSG00000169403	5.7	1	2	0.3	0.0013228	0.00760433	PTAFR	platelet-activating factor receptor [Source:HGNC Symbol;Acc:HGNC:9582]	46	30	24	76	38	107	39.89	30.55	25.31	70.14	46.33	99.44
ENSG00000172361	6.67	1	2	0.3	7.232e-05	0.00056956	CFAP53	cilia and flagella associated protein 53 [Source:HGNC Symbol;Acc:HGNC:26530]	62	77	60	155	81	189	53.76	78.41	63.27	143.05	98.76	175.64
ENSG00000176945	5.44	1	2	0.3	0.00103078	0.00610821	MUC20	mucin 20, cell surface associated [Source:HGNC Symbol;Acc:HGNC:23282]	26	33	23	79	37	66	22.55	33.61	24.25	72.91	45.11	61.34
ENSG00000182600	6.88	1	2	0.2	1.71e-06	1.934e-05	C2orf82	chromosome 2 open reading frame 82 [Source:HGNC Symbol;Acc:HGNC:33763]	92	84	60	186	120	172	79.78	85.54	63.27	171.66	146.32	159.85
ENSG00000196151	8.88	1	2	0.1	0	0	WDSUB1	WD repeat, sterile alpha motif and U-box domain containing 1 [Source:HGNC Symbol;Acc:HGNC:26697]	330	316	304	680	556	632	286.16	321.79	320.58	627.56	677.93	587.34
ENSG00000225830	10.5	1	2	0.1	0	0	ERCC6	excision repair cross-complementation group 6 [Source:HGNC Symbol;Acc:HGNC:3438]	1080	921	958	2148	1551	2087	936.54	937.89	1010.25	1982.35	1891.15	1939.52
ENSG00000239569	7.09	1	2	0.2	1e-07	1.49e-06	KMT2E-AS1	KMT2E antisense RNA 1 (head to head) [Source:HGNC Symbol;Acc:HGNC:40845]	99	86	89	201	145	205	85.85	87.58	93.85	185.5	176.8	190.51
ENSG00000007516	6.59	1.01	2.01	0.3	5.741e-05	0.00046342	BAIAP3	BAI1-associated protein 3 [Source:HGNC Symbol;Acc:HGNC:948]	70	51	67	109	101	183	60.7	51.94	70.65	100.59	123.15	170.07
ENSG00000047346	10.58	1.01	2.01	0.1	0	0	FAM214A	family with sequence similarity 214, member A [Source:HGNC Symbol;Acc:HGNC:25609]	1192	955	969	2444	1439	2329	1033.66	972.51	1021.85	2255.52	1754.58	2164.41
ENSG00000114626	7.56	1.01	2.01	0.2	9e-08	1.35e-06	ABTB1	ankyrin repeat and BTB (POZ) domain containing 1 [Source:HGNC Symbol;Acc:HGNC:18275]	128	114	133	241	243	267	111	116.09	140.25	222.41	296.29	248.13
ENSG00000115966	11.53	1.01	2.01	0.1	0	0	ATF2	activating transcription factor 2 [Source:HGNC Symbol;Acc:HGNC:784]	2218	1873	1919	4347	3300	4112	1923.37	1907.34	2023.66	4011.76	4023.71	3821.41
ENSG00000158246	5.28	1.01	2.01	0.3	0.00172668	0.00957451	FAM46B	family with sequence similarity 46, member B [Source:HGNC Symbol;Acc:HGNC:28273]	21	32	19	68	33	63	18.21	32.59	20.04	62.76	40.24	58.55
ENSG00000162819	11.86	1.01	2.01	0.1	0	0	BROX	BRO1 domain and CAAX motif containing [Source:HGNC Symbol;Acc:HGNC:26512]	3009	2132	2407	5903	3532	5591	2609.3	2171.09	2538.27	5447.76	4306.59	5195.9
ENSG00000164305	12.28	1.01	2.01	0.1	0	0	CASP3	caspase 3, apoptosis-related cysteine peptidase [Source:HGNC Symbol;Acc:HGNC:1504]	3798	2969	3292	6894	4666	8596	3293.49	3023.43	3471.54	6362.33	5689.29	7988.54
ENSG00000169085	4.95	1.01	2.01	0.3	0.00345211	0.0175775	C8orf46	chromosome 8 open reading frame 46 [Source:HGNC Symbol;Acc:HGNC:28498]	16	23	17	59	23	51	13.87	23.42	17.93	54.45	28.04	47.4
ENSG00000176054	6.4	1	2.01	0.2	1.807e-05	0.00016399	RPL23P2	ribosomal protein L23 pseudogene 2 [Source:HGNC Symbol;Acc:HGNC:10324]	58	51	57	105	99	137	50.3	51.94	60.11	96.9	120.71	127.32
ENSG00000186399	4.2	1.01	2.01	0.4	0.00795607	0.0359757	GOLGA8R	golgin A8 family, member R [Source:HGNC Symbol;Acc:HGNC:44407]	12	12	8	23	28	26	10.41	12.22	8.44	21.23	34.14	24.16
ENSG00000213347	8.72	1	2.01	0.2	0	3e-08	MXD3	MAX dimerization protein 3 [Source:HGNC Symbol;Acc:HGNC:14008]	269	282	290	535	449	708	233.27	287.17	305.82	493.74	547.47	657.97
ENSG00000226098	7.3	1.01	2.01	0.2	1.172e-05	0.00011137	SEC11B	SEC11 homolog B, signal peptidase complex subunit, pseudogene [Source:HGNC Symbol;Acc:HGNC:31884]	106	76	126	211	216	198	91.92	77.39	132.87	194.73	263.37	184.01
ENSG00000254473	7.16	1.01	2.01	0.2	2.8e-06	3.03e-05	RP11-522I20.3		100	103	81	202	128	257	86.72	104.89	85.42	186.42	156.07	238.84
ENSG00000261428	6.91	1.01	2.01	0.2	2.6e-06	2.832e-05	RP11-16P6.1		96	77	67	214	119	159	83.25	78.41	70.65	197.5	145.1	147.76
ENSG00000262370	1.5	1.01	2.01	0.4	0.0102367	0.0445809	RP11-473M20.9		0	0	0	9	1	8	0	0	0	8.31	1.22	7.43
ENSG00000267249	6.83	1.01	2.01	0.2	7.55e-06	7.474e-05	RP11-973H7.3		78	64	82	181	100	188	67.64	65.17	86.47	167.04	121.93	174.71
ENSG00000272661	6	1.01	2.01	0.3	0.00014004	0.00103533	RP4-548D19.3		43	39	42	73	78	109	37.29	39.72	44.29	67.37	95.11	101.3
ENSG00000278811	5.31	1.01	2.01	0.3	0.001337	0.00767227	LINC00624	long intergenic non-protein coding RNA 624 [Source:HGNC Symbol;Acc:HGNC:44254]	22	25	27	66	32	70	19.08	25.46	28.47	60.91	39.02	65.05
ENSG00000005469	9.42	1.02	2.02	0.1	0	0	CROT	carnitine O-octanoyltransferase [Source:HGNC Symbol;Acc:HGNC:2366]	551	399	435	1091	725	939	477.81	406.32	458.72	1006.86	884	872.64
ENSG00000062370	9.49	1.01	2.02	0.1	0	0	ZNF112	zinc finger protein 112 [Source:HGNC Symbol;Acc:HGNC:12892]	535	445	469	890	908	1051	463.93	453.16	494.58	821.36	1107.13	976.73
ENSG00000065325	2.06	1.02	2.02	0.4	0.00930448	0.0411497	GLP2R	glucagon-like peptide 2 receptor [Source:HGNC Symbol;Acc:HGNC:4325]	0	0	0	21	0	6	0	0	0	19.38	0	5.58
ENSG00000104964	12.2	1.01	2.02	0.1	0	0	AES	amino-terminal enhancer of split [Source:HGNC Symbol;Acc:HGNC:307]	3290	3334	2877	6939	5540	6253	2852.97	3395.12	3033.9	6403.86	6754.96	5811.11
ENSG00000124194	5.49	1.01	2.02	0.3	0.00143833	0.00817813	GDAP1L1	ganglioside induced differentiation associated protein 1-like 1 [Source:HGNC Symbol;Acc:HGNC:4213]	21	41	21	62	47	79	18.21	41.75	22.15	57.22	57.31	73.42
ENSG00000127366	6.3	1.02	2.02	0.3	0.00027852	0.00191578	TAS2R5	taste receptor, type 2, member 5 [Source:HGNC Symbol;Acc:HGNC:14912]	63	48	41	130	115	72	54.63	48.88	43.24	119.97	140.22	66.91
ENSG00000130720	5.85	1.01	2.02	0.3	0.00164725	0.00918674	FIBCD1	fibrinogen C domain containing 1 [Source:HGNC Symbol;Acc:HGNC:25922]	51	38	20	65	99	67	44.23	38.7	21.09	59.99	120.71	62.27
ENSG00000164669	6.37	1.01	2.02	0.2	7.24e-06	7.194e-05	INTS4P1	integrator complex subunit 4 pseudogene 1 [Source:HGNC Symbol;Acc:HGNC:21925]	63	49	51	117	96	121	54.63	49.9	53.78	107.98	117.05	112.45
ENSG00000173530	12.31	1.01	2.02	0.2	3e-08	5e-07	TNFRSF10D	tumor necrosis factor receptor superfamily, member 10d, decoy with truncated death domain [Source:HGNC Symbol;Acc:HGNC:11907]	4561	2531	3140	8876	4167	7859	3955.13	2577.4	3311.25	8191.48	5080.85	7303.62
ENSG00000177570	8.81	1.02	2.02	0.1	0	0	SAMD12	sterile alpha motif domain containing 12 [Source:HGNC Symbol;Acc:HGNC:31750]	349	283	275	713	473	622	302.64	288.19	290	658.01	576.73	578.04
ENSG00000198108	6.72	1.01	2.02	0.2	3.523e-05	0.00029922	CHSY3	chondroitin sulfate synthase 3 [Source:HGNC Symbol;Acc:HGNC:24293]	79	77	50	135	154	130	68.51	78.41	52.73	124.59	187.77	120.81
ENSG00000224722	10.11	1.02	2.02	0.2	0	0	RP11-255B23.1		900	736	594	1854	997	1654	780.45	749.49	626.4	1711.02	1215.65	1537.12
ENSG00000235527	4.72	1.01	2.02	0.4	0.00397913	0.0198665	HIPK1-AS1	HIPK1 antisense RNA 1 [Source:HGNC Symbol;Acc:HGNC:50576]	13	13	21	39	26	47	11.27	13.24	22.15	35.99	31.7	43.68
ENSG00000262497	4.94	1.02	2.02	0.3	0.00232758	0.0124689	FAM187B2P	family with sequence similarity 187, member B2, pseudogene [Source:HGNC Symbol;Acc:HGNC:49213]	26	12	19	55	31	44	22.55	12.22	20.04	50.76	37.8	40.89
ENSG00000268061	6.8	1.01	2.02	0.2	6.3e-07	7.81e-06	NAPA-AS1	NAPA antisense RNA 1 [Source:HGNC Symbol;Acc:HGNC:44118]	82	67	72	158	132	158	71.11	68.23	75.93	145.81	160.95	146.83
ENSG00000271401	3.98	1.02	2.02	0.4	0.0114505	0.0490084	RP11-171I2.3		13	4	9	21	26	20	11.27	4.07	9.49	19.38	31.7	18.59
ENSG00000006327	10.25	1.02	2.03	0.2	2.19e-06	2.428e-05	TNFRSF12A	tumor necrosis factor receptor superfamily, member 12A [Source:HGNC Symbol;Acc:HGNC:18152]	685	1131	565	1681	1229	2086	594.01	1151.74	595.81	1551.36	1498.53	1938.59
ENSG00000103269	6.64	1.02	2.03	0.3	0.00177723	0.0098133	RHBDL1	rhomboid, veinlet-like 1 (Drosophila) [Source:HGNC Symbol;Acc:HGNC:10007]	73	52	60	112	56	266	63.3	52.95	63.27	103.36	68.28	247.2
ENSG00000104447	11.39	1.02	2.03	0.1	0	0	TRPS1	trichorhinophalangeal syndrome I [Source:HGNC Symbol;Acc:HGNC:12340]	1957	1792	1671	4088	2878	3820	1697.04	1824.85	1762.13	3772.73	3509.17	3550.05
ENSG00000117519	13.14	1.02	2.03	0.1	0	0	CNN3	calponin 3, acidic [Source:HGNC Symbol;Acc:HGNC:2157]	6593	6102	5425	13252	8068	15586	5717.21	6213.87	5720.87	12230	9837.37	14484.6
ENSG00000118971	12.64	1.02	2.03	0.2	0	1e-08	CCND2	cyclin D2 [Source:HGNC Symbol;Acc:HGNC:1583]	4295	4833	3585	8105	8849	8274	3724.47	4921.61	3780.52	7479.94	10789.6	7689.29
ENSG00000128645	6.34	1.02	2.03	0.2	3.939e-05	0.00033092	HOXD1	homeobox D1 [Source:HGNC Symbol;Acc:HGNC:5132]	70	49	40	113	110	103	60.7	49.9	42.18	104.29	134.12	95.72
ENSG00000158055	6.5	1.02	2.03	0.2	1.453e-05	0.00013472	GRHL3	grainyhead-like 3 (Drosophila) [Source:HGNC Symbol;Acc:HGNC:25839]	51	67	57	130	111	124	44.23	68.23	60.11	119.97	135.34	115.24
ENSG00000161912	8.07	1.02	2.03	0.2	0	0	ADCY10P1	adenylate cyclase 10 (soluble) pseudogene 1 [Source:HGNC Symbol;Acc:HGNC:44143]	197	155	186	388	285	413	170.83	157.84	196.14	358.08	347.5	383.81
ENSG00000163141	5.44	1.02	2.03	0.3	0.00067349	0.00418955	BNIPL	BCL2/adenovirus E1B 19kD interacting protein like [Source:HGNC Symbol;Acc:HGNC:16976]	24	26	31	53	53	72	20.81	26.48	32.69	48.91	64.62	66.91
ENSG00000171450	5.67	1.02	2.03	0.3	0.00020058	0.00142631	CDK5R2	cyclin-dependent kinase 5, regulatory subunit 2 (p39) [Source:HGNC Symbol;Acc:HGNC:1776]	33	37	27	75	53	82	28.62	37.68	28.47	69.22	64.62	76.21
ENSG00000175745	11.98	1.02	2.03	0.1	0	0	NR2F1	nuclear receptor subfamily 2, group F, member 1 [Source:HGNC Symbol;Acc:HGNC:7975]	3328	2284	2547	6249	3925	6194	2885.92	2325.87	2685.91	5767.08	4785.78	5756.28
ENSG00000184867	9.28	1.02	2.03	0.2	0	2e-08	ARMCX2	armadillo repeat containing, X-linked 2 [Source:HGNC Symbol;Acc:HGNC:16869]	404	421	406	806	850	796	350.33	428.72	428.14	743.84	1036.41	739.75
ENSG00000198835	6.4	1.02	2.03	0.3	0.00038484	0.00254518	GJC2	gap junction protein, gamma 2, 47kDa [Source:HGNC Symbol;Acc:HGNC:17494]	64	35	62	157	59	143	55.5	35.64	65.38	144.89	71.94	132.89
ENSG00000230043	6.03	1.02	2.03	0.3	8.384e-05	0.00065026	TMSB4XP6	thymosin beta 4, X-linked pseudogene 6 [Source:HGNC Symbol;Acc:HGNC:11888]	38	39	48	90	71	106	32.95	39.72	50.62	83.06	86.57	98.51
ENSG00000236754	4.01	1.02	2.03	0.4	0.00914458	0.0405619	AC004019.13		9	9	9	25	13	34	7.8	9.17	9.49	23.07	15.85	31.6
ENSG00000266993	4.84	1.02	2.03	0.3	0.00250569	0.0133081	RP4-657D16.3		26	12	15	49	29	44	22.55	12.22	15.82	45.22	35.36	40.89
ENSG00000272870	6.58	1.02	2.03	0.2	2.03e-06	2.265e-05	RP11-798M19.6		68	58	62	151	101	138	58.97	59.06	65.38	139.35	123.15	128.25
ENSG00000005238	7.53	1.03	2.04	0.2	2e-08	2.6e-07	FAM214B	family with sequence similarity 214, member B [Source:HGNC Symbol;Acc:HGNC:25666]	129	138	99	262	215	267	111.86	140.53	104.4	241.79	262.15	248.13
ENSG00000011422	8.67	1.03	2.04	0.2	3e-08	4.3e-07	PLAUR	plasminogen activator, urokinase receptor [Source:HGNC Symbol;Acc:HGNC:9053]	295	287	224	506	583	517	255.81	292.26	236.22	466.98	710.86	480.46
ENSG00000081320	11.02	1.03	2.04	0.1	0	0	STK17B	serine/threonine kinase 17b [Source:HGNC Symbol;Acc:HGNC:11396]	1652	1204	1317	3436	1916	3138	1432.55	1226.07	1388.83	3171.01	2336.19	2916.24
ENSG00000100354	12.23	1.03	2.04	0.1	0	0	TNRC6B	trinucleotide repeat containing 6B [Source:HGNC Symbol;Acc:HGNC:29190]	3696	2975	2991	7308	5546	6320	3205.04	3029.54	3154.12	6744.4	6762.28	5873.38
ENSG00000118514	5.33	1.03	2.04	0.3	0.00071013	0.00439065	ALDH8A1	aldehyde dehydrogenase 8 family, member A1 [Source:HGNC Symbol;Acc:HGNC:15471]	24	32	19	57	46	64	20.81	32.59	20.04	52.6	56.09	59.48
ENSG00000152133	11.41	1.03	2.04	0.1	0	0	GPATCH11	G patch domain containing 11 [Source:HGNC Symbol;Acc:HGNC:26768]	2034	1526	1879	4444	2465	4211	1763.81	1553.98	1981.48	4101.28	3005.59	3913.42
ENSG00000170906	9.9	1.03	2.04	0.3	0.00225357	0.0121118	NDUFA3	NADH dehydrogenase (ubiquinone) 1 alpha subcomplex, 3, 9kDa [Source:HGNC Symbol;Acc:HGNC:7686]	670	522	551	1878	553	1776	581	531.57	581.05	1733.17	674.28	1650.49
ENSG00000180769	7.42	1.03	2.04	0.2	1e-08	1.7e-07	WDFY3-AS2	WDFY3 antisense RNA 2 [Source:HGNC Symbol;Acc:HGNC:21603]	141	105	96	265	190	237	122.27	106.93	101.24	244.56	231.67	220.25
ENSG00000183196	4	1.03	2.04	0.4	0.00984891	0.0432041	CHST6	carbohydrate (N-acetylglucosamine 6-O) sulfotransferase 6 [Source:HGNC Symbol;Acc:HGNC:6938]	7	12	7	35	13	24	6.07	12.22	7.38	32.3	15.85	22.3
ENSG00000186019	11.29	1.03	2.04	0.1	0	0	AC084219.4		1984	1359	1678	3918	2309	4021	1720.45	1383.92	1769.51	3615.84	2815.38	3736.84
ENSG00000187800	4.49	1.03	2.04	0.4	0.00557742	0.0265159	PEAR1	platelet endothelial aggregation receptor 1 [Source:HGNC Symbol;Acc:HGNC:33631]	13	13	13	32	17	50	11.27	13.24	13.71	29.53	20.73	46.47
ENSG00000196110	7.86	1.03	2.04	0.2	0	1e-08	ZNF699	zinc finger protein 699 [Source:HGNC Symbol;Acc:HGNC:24750]	155	169	137	343	265	327	134.41	172.1	144.47	316.55	323.12	303.89
ENSG00000229807	16.86	1.03	2.04	0.2	0	0	XIST	X inactive specific transcript (non-protein coding) [Source:HGNC Symbol;Acc:HGNC:12810]	78819	97096	60401	161290	132640	186385	68349	98876.1	63695.1	148851	161729	173214
ENSG00000230079	4.77	1.03	2.04	0.4	0.00451524	0.0221431	STK24P1	serine/threonine kinase 24 pseudogene 1 [Source:HGNC Symbol;Acc:HGNC:50360]	25	18	6	42	29	46	21.68	18.33	6.33	38.76	35.36	42.75
ENSG00000271936	8.09	1.03	2.04	0.2	0	0	RP11-443B20.1		214	183	147	427	270	411	185.57	186.36	155.02	394.07	329.21	381.96
ENSG00000272627	3.77	1.03	2.04	0.4	0.0104987	0.0455629	RP11-354E23.5		8	9	5	18	19	22	6.94	9.17	5.27	16.61	23.17	20.45
ENSG00000274333	7.34	1.03	2.04	0.2	4e-08	6.5e-07	RP11-717F1.2		103	112	103	230	197	223	89.32	114.05	108.62	212.26	240.2	207.24
ENSG00000275450	4.97	1.03	2.04	0.3	0.00213153	0.0115286	RP11-4L24.3		13	21	22	51	35	45	11.27	21.39	23.2	47.07	42.68	41.82
ENSG00000277701	7.62	1.03	2.04	0.2	1.271e-05	0.00011974	RP11-734K23.9		147	122	114	286	302	188	127.47	124.24	120.22	263.94	368.23	174.71
ENSG00000278948	9.8	1.03	2.04	0.1	0	0	RP5-1039K5.12		610	591	573	1212	1021	1326	528.97	601.84	604.25	1118.53	1244.91	1232.29
ENSG00000279010	8.62	1.03	2.04	0.1	0	0	RP5-1039K5.19		268	281	237	564	451	568	232.4	286.15	249.93	520.5	549.91	527.86
ENSG00000011638	8.82	1.03	2.05	0.1	0	0	TMEM159	transmembrane protein 159 [Source:HGNC Symbol;Acc:HGNC:30136]	333	313	257	612	566	628	288.77	318.74	271.02	564.8	690.13	583.62
ENSG00000130540	9.13	1.04	2.05	0.2	4.09e-06	4.284e-05	SULT4A1	sulfotransferase family 4A, member 1 [Source:HGNC Symbol;Acc:HGNC:14903]	317	513	247	738	746	758	274.89	522.41	260.47	681.09	909.6	704.43
ENSG00000133226	14.07	1.04	2.05	0.1	0	0	SRRM1	serine/arginine repetitive matrix 1 [Source:HGNC Symbol;Acc:HGNC:16638]	13522	11810	9000	27425	15660	27158	11725.8	12026.5	9490.84	25310	19094.3	25238.8
ENSG00000153294	5.87	1.04	2.05	0.3	0.00038923	0.00257085	ADGRF4	adhesion G protein-coupled receptor F4 [Source:HGNC Symbol;Acc:HGNC:19011]	24	47	37	82	65	96	20.81	47.86	39.02	75.68	79.25	89.22
ENSG00000153993	9.58	1.04	2.05	0.1	0	0	SEMA3D	sema domain, immunoglobulin domain (Ig), short basic domain, secreted, (semaphorin) 3D [Source:HGNC Symbol;Acc:HGNC:10726]	572	508	445	1034	1002	1002	496.02	517.31	469.27	954.26	1221.75	931.19
ENSG00000164758	8.26	1.03	2.05	0.2	5e-08	7e-07	MED30	mediator complex subunit 30 [Source:HGNC Symbol;Acc:HGNC:23032]	210	206	188	362	318	572	182.1	209.78	198.25	334.08	387.74	531.58
ENSG00000167748	5.16	1.04	2.05	0.4	0.00507732	0.0244514	KLK1	kallikrein 1 [Source:HGNC Symbol;Acc:HGNC:6357]	16	34	11	46	63	38	13.87	34.62	11.6	42.45	76.82	35.31
ENSG00000175879	9.24	1.04	2.05	0.1	0	0	HOXD8	homeobox D8 [Source:HGNC Symbol;Acc:HGNC:5139]	433	385	389	834	665	935	375.48	392.06	410.22	769.68	810.84	868.93
ENSG00000178385	9.4	1.03	2.05	0.1	0	0	PLEKHM3	pleckstrin homology domain containing, family M, member 3 [Source:HGNC Symbol;Acc:HGNC:34006]	530	400	429	1060	715	959	459.6	407.33	452.4	978.25	871.8	891.23
ENSG00000188906	9.14	1.04	2.05	0.1	0	0	LRRK2	leucine-rich repeat kinase 2 [Source:HGNC Symbol;Acc:HGNC:18618]	397	394	330	737	688	832	344.26	401.22	348	680.16	838.88	773.2
ENSG00000197653	4.71	1.04	2.05	0.3	0.00280214	0.0146322	DNAH10	dynein, axonemal, heavy chain 10 [Source:HGNC Symbol;Acc:HGNC:2941]	17	18	12	32	30	49	14.74	18.33	12.65	29.53	36.58	45.54
ENSG00000198160	11.79	1.04	2.05	0.1	0	0	MIER1	mesoderm induction early response 1, transcriptional regulator [Source:HGNC Symbol;Acc:HGNC:29657]	2677	2218	2212	5319	3430	5679	2321.4	2258.66	2332.64	4908.8	4182.22	5277.68
ENSG00000223356	5.07	1.04	2.05	0.3	0.0026269	0.0138447	RP11-66D17.5		28	15	18	75	34	35	24.28	15.28	18.98	69.22	41.46	32.53
ENSG00000250846	4.84	1.04	2.05	0.3	0.00231976	0.0124307	EPHA5-AS1	EPHA5 antisense RNA 1 [Source:HGNC Symbol;Acc:HGNC:50602]	16	21	14	41	41	36	13.87	21.39	14.76	37.84	49.99	33.46
ENSG00000253846	5.13	1.03	2.05	0.3	0.00307713	0.0158761	PCDHGA10	protocadherin gamma subfamily A, 10 [Source:HGNC Symbol;Acc:HGNC:8697]	11	30	20	55	48	43	9.54	30.55	21.09	50.76	58.53	39.96
ENSG00000257702	7.13	1.04	2.05	0.2	2.9e-07	3.82e-06	LBX2-AS1	LBX2 antisense RNA 1 [Source:HGNC Symbol;Acc:HGNC:25136]	90	108	76	200	155	215	78.04	109.98	80.14	184.58	188.99	199.81
ENSG00000272604	9.04	1.03	2.05	0.2	0	0	RP11-251G23.5		397	280	371	812	534	789	344.26	285.13	391.23	749.38	651.11	733.24
ENSG00000276488	1.39	1.04	2.05	0.4	0.00884742	0.0394069	CTD-2537I9.18		0	0	0	5	3	8	0	0	0	4.61	3.66	7.43
ENSG00000278611	5.64	1.04	2.05	0.3	0.00031756	0.00214671	CTC-543D15.8		37	28	29	55	66	83	32.09	28.51	30.58	50.76	80.47	77.13
ENSG00000006468	10.23	1.04	2.06	0.2	0	1e-08	ETV1	ets variant 1 [Source:HGNC Symbol;Acc:HGNC:3490]	997	672	716	2038	1019	1889	864.56	684.32	755.05	1880.83	1242.47	1755.51
ENSG00000063127	7.58	1.04	2.06	0.2	1.63e-06	1.846e-05	SLC6A16	solute carrier family 6, member 16 [Source:HGNC Symbol;Acc:HGNC:13622]	135	137	100	228	283	248	117.07	139.51	105.45	210.42	345.06	230.47
ENSG00000116604	10.92	1.04	2.06	0.1	0	0	MEF2D	myocyte enhancer factor 2D [Source:HGNC Symbol;Acc:HGNC:6997]	1555	1249	1085	2843	2050	2924	1348.44	1271.9	1144.17	2623.75	2499.58	2717.37
ENSG00000158373	8.6	1.04	2.06	0.4	0.00475544	0.0231415	HIST1H2BD	histone cluster 1, H2bd [Source:HGNC Symbol;Acc:HGNC:4747]	266	163	241	727	211	799	230.67	165.99	254.14	670.93	257.27	742.54
ENSG00000165895	8.94	1.04	2.06	0.1	0	0	ARHGAP42	Rho GTPase activating protein 42 [Source:HGNC Symbol;Acc:HGNC:26545]	339	334	303	742	526	719	293.97	340.12	319.52	684.78	641.36	668.19
ENSG00000172167	10.19	1.04	2.06	0.1	0	0	MTBP	MDM2 binding protein [Source:HGNC Symbol;Acc:HGNC:7417]	846	776	713	1781	1287	1649	733.62	790.23	751.89	1643.65	1569.25	1532.47
ENSG00000183785	5.61	1.05	2.06	0.3	0.00030414	0.00206913	TUBA8	tubulin, alpha 8 [Source:HGNC Symbol;Acc:HGNC:12410]	42	27	24	85	44	78	36.42	27.5	25.31	78.44	53.65	72.49
ENSG00000184451	5.35	1.04	2.06	0.3	0.00096675	0.00577715	CCR10	chemokine (C-C motif) receptor 10 [Source:HGNC Symbol;Acc:HGNC:4474]	25	33	17	50	57	61	21.68	33.61	17.93	46.14	69.5	56.69
ENSG00000188659	7.84	1.04	2.06	0.2	2e-08	3.3e-07	SAXO2	stabilizer of axonemal microtubules 2 [Source:HGNC Symbol;Acc:HGNC:33727]	163	127	159	318	222	399	141.35	129.33	167.67	293.48	270.69	370.8
ENSG00000198538	10.44	1.04	2.06	0.1	0	0	ZNF28	zinc finger protein 28 [Source:HGNC Symbol;Acc:HGNC:13073]	1069	807	894	2143	1327	2199	927	821.8	942.76	1977.73	1618.02	2043.6
ENSG00000266921	7.39	1.04	2.06	0.2	8.2e-07	9.84e-06	RP11-15A1.7		91	101	130	231	195	252	78.91	102.85	137.09	213.19	237.76	234.19
ENSG00000271127	6.6	1.04	2.06	0.2	3.41e-06	3.622e-05	LL22NC03-N64E9.1		73	47	68	144	107	145	63.3	47.86	71.71	132.89	130.47	134.75
ENSG00000089327	11.55	1.05	2.07	0.2	2e-08	3.6e-07	FXYD5	FXYD domain containing ion transport regulator 5 [Source:HGNC Symbol;Acc:HGNC:4029]	2837	1302	1811	3832	3333	4998	2460.14	1325.87	1909.77	3536.48	4063.95	4644.8
ENSG00000115827	11.12	1.05	2.07	0.1	0	0	DCAF17	DDB1 and CUL4 associated factor 17 [Source:HGNC Symbol;Acc:HGNC:25784]	1489	1522	1382	3522	2433	3021	1291.21	1549.9	1457.37	3250.38	2966.57	2807.51
ENSG00000127364	6.24	1.05	2.07	0.3	0.00055531	0.00353456	TAS2R4	taste receptor, type 2, member 4 [Source:HGNC Symbol;Acc:HGNC:14911]	45	55	38	125	119	61	39.02	56.01	40.07	115.36	145.1	56.69
ENSG00000136099	4.48	1.05	2.07	0.4	0.00542447	0.0258741	PCDH8	protocadherin 8 [Source:HGNC Symbol;Acc:HGNC:8660]	7	18	12	31	23	43	6.07	18.33	12.65	28.61	28.04	39.96
ENSG00000174332	6.59	1.05	2.07	0.3	3.953e-05	0.00033179	GLIS1	GLIS family zinc finger 1 [Source:HGNC Symbol;Acc:HGNC:29525]	47	82	52	137	105	154	40.76	83.5	54.84	126.43	128.03	143.12
ENSG00000205464	8.38	1.05	2.07	0.2	0	2e-08	ATP6AP1L	ATPase, H+ transporting, lysosomal accessory protein 1-like [Source:HGNC Symbol;Acc:HGNC:28091]	202	259	188	498	381	468	175.17	263.75	198.25	459.59	464.56	434.93
ENSG00000206561	7.53	1.05	2.07	0.2	0	1e-08	COLQ	collagen-like tail subunit (single strand of homotrimer) of asymmetric acetylcholinesterase [Source:HGNC Symbol;Acc:HGNC:2226]	132	118	113	282	203	264	114.47	120.16	119.16	260.25	247.52	245.34
ENSG00000260735	4.32	1.05	2.07	0.4	0.00443882	0.0218319	RP11-72I8.1		10	14	10	31	27	27	8.67	14.26	10.55	28.61	32.92	25.09
ENSG00000261101	4.72	1.05	2.07	0.3	0.00249695	0.0132756	RP4-545K15.5		18	18	11	33	30	49	15.61	18.33	11.6	30.46	36.58	45.54
ENSG00000267248	6.49	1.05	2.07	0.2	1.081e-05	0.00010328	CTD-2319I12.4		53	65	54	117	119	128	45.96	66.19	56.95	107.98	145.1	118.95
ENSG00000267745	4.49	1.05	2.07	0.4	0.00344437	0.0175457	RP11-686D22.8		13	10	16	32	29	34	11.27	10.18	16.87	29.53	35.36	31.6
ENSG00000273450	4.6	1.05	2.07	0.4	0.00582596	0.0275367	RP11-76P2.4		21	13	8	49	15	45	18.21	13.24	8.44	45.22	18.29	41.82
ENSG00000010310	5.71	1.06	2.08	0.3	0.00044599	0.00290136	GIPR	gastric inhibitory polypeptide receptor [Source:HGNC Symbol;Acc:HGNC:4271]	30	34	31	56	83	72	26.01	34.62	32.69	51.68	101.2	66.91
ENSG00000087589	6.35	1.06	2.08	0.3	6.221e-05	0.00049821	CASS4	Cas scaffolding protein family member 4 [Source:HGNC Symbol;Acc:HGNC:15878]	52	43	59	119	69	156	45.09	43.79	62.22	109.82	84.13	144.98
ENSG00000111816	6.72	1.06	2.08	0.2	1.5e-06	1.721e-05	FRK	fyn-related Src family tyrosine kinase [Source:HGNC Symbol;Acc:HGNC:3955]	73	75	55	143	137	147	63.3	76.38	58	131.97	167.05	136.61
ENSG00000157741	12.34	1.05	2.08	0.1	0	0	UBN2	ubinuclein 2 [Source:HGNC Symbol;Acc:HGNC:21931]	4087	3143	3142	8269	5509	7292	3544.1	3200.62	3313.36	7631.29	6717.16	6776.69
ENSG00000158023	5.87	1.06	2.08	0.3	0.00088444	0.00533026	WDR66	WD repeat domain 66 [Source:HGNC Symbol;Acc:HGNC:28506]	54	34	21	111	40	103	46.83	34.62	22.15	102.44	48.77	95.72
ENSG00000171724	6.06	1.06	2.08	0.3	2.809e-05	0.00024457	VAT1L	vesicle amine transport 1-like [Source:HGNC Symbol;Acc:HGNC:29315]	39	46	41	99	82	92	33.82	46.84	43.24	91.37	99.98	85.5
ENSG00000174448	4.06	1.06	2.08	0.4	0.00615637	0.0288441	STARD6	StAR-related lipid transfer (START) domain containing 6 [Source:HGNC Symbol;Acc:HGNC:18066]	14	6	8	28	20	25	12.14	6.11	8.44	25.84	24.39	23.23
ENSG00000178773	3.86	1.06	2.08	0.4	0.0081206	0.036584	CPNE7	copine VII [Source:HGNC Symbol;Acc:HGNC:2320]	7	6	10	23	14	28	6.07	6.11	10.55	21.23	17.07	26.02
ENSG00000225355	8.94	1.06	2.08	0.2	5e-08	8.3e-07	ARL6IP1P2	ADP-ribosylation factor-like 6 interacting protein 1 pseudogene 2 [Source:HGNC Symbol;Acc:HGNC:44971]	444	267	261	805	409	842	385.02	271.9	275.23	742.92	498.7	782.5
ENSG00000230495	1.47	1.06	2.08	0.4	0.00780951	0.0353989	RP11-462D18.2		0	0	0	7	6	3	0	0	0	6.46	7.32	2.79
ENSG00000261404	4.38	1.05	2.08	0.4	0.00517047	0.0248535	AC009120.4		13	6	16	34	28	27	11.27	6.11	16.87	31.38	34.14	25.09
ENSG00000271329	3.5	1.06	2.08	0.4	0.0106069	0.0459651	RP5-891H21.5		6	4	7	18	13	20	5.2	4.07	7.38	16.61	15.85	18.59
ENSG00000276292	5.82	1.06	2.08	0.3	0.00015606	0.00114179	RP11-33N14.5		42	26	38	97	50	91	36.42	26.48	40.07	89.52	60.97	84.57
ENSG00000077721	12.94	1.07	2.09	0.2	0	0	UBE2A	ubiquitin-conjugating enzyme E2A [Source:HGNC Symbol;Acc:HGNC:12472]	5576	4606	5182	12978	6577	13115	4835.31	4690.44	5464.61	11977.1	8019.38	12188.2
ENSG00000083290	9.81	1.06	2.09	0.1	0	0	ULK2	unc-51 like autophagy activating kinase 2 [Source:HGNC Symbol;Acc:HGNC:13480]	610	606	547	1228	1054	1324	528.97	617.11	576.83	1133.3	1285.15	1230.44
ENSG00000142694	6.64	1.06	2.09	0.2	9.23e-06	8.947e-05	EVA1B	eva-1 homolog B (C. elegans) [Source:HGNC Symbol;Acc:HGNC:25558]	69	60	61	109	121	178	59.83	61.1	64.33	100.59	147.54	165.42
ENSG00000170381	9.29	1.06	2.09	0.2	5e-08	8e-07	SEMA3E	sema domain, immunoglobulin domain (Ig), short basic domain, secreted, (semaphorin) 3E [Source:HGNC Symbol;Acc:HGNC:10727]	494	400	330	800	959	723	428.38	407.33	348	738.3	1169.32	671.91
ENSG00000172667	11.66	1.06	2.09	0.1	0	0	ZMAT3	zinc finger, matrin-type 3 [Source:HGNC Symbol;Acc:HGNC:29983]	2350	1888	2101	5736	2900	4699	2037.84	1922.61	2215.58	5293.64	3535.99	4366.93
ENSG00000185869	12.05	1.07	2.09	0.1	0	0	ZNF829	zinc finger protein 829 [Source:HGNC Symbol;Acc:HGNC:34032]	2985	2777	2598	6274	4251	6795	2588.48	2827.91	2739.69	5790.15	5183.27	6314.81
ENSG00000188013	6.79	1.06	2.09	0.2	6.6e-07	8.14e-06	MEIS3P2	Meis homeobox 3 pseudogene 2 [Source:HGNC Symbol;Acc:HGNC:17638]	79	74	60	143	142	163	68.51	75.36	63.27	131.97	173.14	151.48
ENSG00000233836	7.63	1.07	2.09	0.2	0	7e-08	RP11-255H23.2		126	147	112	284	218	309	109.26	149.7	118.11	262.1	265.81	287.16
ENSG00000237307	8.95	1.06	2.09	0.2	0	0	SRRM1P3	serine/arginine repetitive matrix 1 pseudogene 3 [Source:HGNC Symbol;Acc:HGNC:38164]	387	296	293	819	450	778	335.59	301.43	308.98	755.84	548.69	723.02
ENSG00000237440	6.9	1.06	2.09	0.2	1.7e-07	2.3e-06	ZNF737	zinc finger protein 737 [Source:HGNC Symbol;Acc:HGNC:32468]	94	64	74	166	140	181	81.51	65.17	78.04	153.2	170.7	168.21
ENSG00000260625	5.02	1.06	2.09	0.3	0.00085184	0.00515402	RP11-452L6.7		22	20	17	46	44	45	19.08	20.37	17.93	42.45	53.65	41.82
ENSG00000265939	3.9	1.06	2.09	0.4	0.00745495	0.0340008	UBE2CP2	ubiquitin-conjugating enzyme E2C pseudogene 2 [Source:HGNC Symbol;Acc:HGNC:43551]	11	7	6	27	21	17	9.54	7.13	6.33	24.92	25.61	15.8
ENSG00000265960	1.41	1.07	2.09	0.4	0.00754305	0.034362	AL365181.1		0	0	0	5	4	7	0	0	0	4.61	4.88	6.51
ENSG00000275223	5.92	1.06	2.09	0.3	0.00013106	0.00097483	RP1-63M2.7		37	37	39	108	49	100	32.09	37.68	41.13	99.67	59.75	92.93
ENSG00000279568	4.05	1.07	2.09	0.4	0.00676773	0.031331	RP11-20I23.5		11	9	7	30	12	33	9.54	9.17	7.38	27.69	14.63	30.67
ENSG00000047365	10.37	1.07	2.1	0.1	0	0	ARAP2	ArfGAP with RhoGAP domain, ankyrin repeat and PH domain 2 [Source:HGNC Symbol;Acc:HGNC:16924]	979	790	838	2213	1357	1846	848.95	804.48	883.7	2042.33	1654.6	1715.55
ENSG00000114019	10.19	1.07	2.1	0.2	1.2e-07	1.67e-06	AMOTL2	angiomotin like 2 [Source:HGNC Symbol;Acc:HGNC:17812]	929	672	659	2307	853	1757	805.6	684.32	694.94	2129.08	1040.07	1632.84
ENSG00000115295	10.1	1.07	2.1	0.1	0	0	CLIP4	CAP-GLY domain containing linker protein family, member 4 [Source:HGNC Symbol;Acc:HGNC:26108]	760	760	635	1634	1197	1613	659.04	773.93	669.63	1507.99	1459.51	1499.01
ENSG00000138650	7.75	1.07	2.1	0.2	0	3e-08	PCDH10	protocadherin 10 [Source:HGNC Symbol;Acc:HGNC:13404]	132	144	139	290	248	335	114.47	146.64	146.58	267.64	302.39	311.33
ENSG00000141052	3.29	1.07	2.1	0.4	0.0117028	0.0499134	MYOCD	myocardin [Source:HGNC Symbol;Acc:HGNC:16067]	7	5	2	17	13	15	6.07	5.09	2.11	15.69	15.85	13.94
ENSG00000143369	6.32	1.07	2.1	0.3	0.00012977	0.00096647	ECM1	extracellular matrix protein 1 [Source:HGNC Symbol;Acc:HGNC:3153]	42	58	47	82	120	122	36.42	59.06	49.56	75.68	146.32	113.38
ENSG00000167964	7.62	1.07	2.1	0.3	0.0001946	0.00138962	RAB26	RAB26, member RAS oncogene family [Source:HGNC Symbol;Acc:HGNC:14259]	93	181	85	216	328	245	80.65	184.32	89.64	199.34	399.93	227.69
ENSG00000183580	3.8	1.07	2.1	0.4	0.00783669	0.035513	FBXL7	F-box and leucine-rich repeat protein 7 [Source:HGNC Symbol;Acc:HGNC:13604]	8	10	4	22	17	23	6.94	10.18	4.22	20.3	20.73	21.37
ENSG00000214357	8.33	1.07	2.1	0.3	3.896e-05	0.00032766	NEURL1B	neuralized E3 ubiquitin protein ligase 1B [Source:HGNC Symbol;Acc:HGNC:35422]	174	252	170	357	562	348	150.89	256.62	179.27	329.47	685.25	323.41
ENSG00000237451	3.98	1.07	2.1	0.4	0.00716319	0.0328437	CDK2AP2P2	cyclin-dependent kinase 2 associated protein 2 pseudogene 2 [Source:HGNC Symbol;Acc:HGNC:38493]	6	11	8	26	14	31	5.2	11.2	8.44	23.99	17.07	28.81
ENSG00000273297	5.55	1.07	2.1	0.3	0.00016511	0.00119986	RP11-38M8.1		33	24	30	61	56	78	28.62	24.44	31.64	56.3	68.28	72.49
ENSG00000021488	5.28	1.08	2.11	0.3	0.00045361	0.00294606	SLC7A9	solute carrier family 7 (amino acid transporter light chain, bo,+ system), member 9 [Source:HGNC Symbol;Acc:HGNC:11067]	26	25	20	56	37	73	22.55	25.46	21.09	51.68	45.11	67.84
ENSG00000039987	3.79	1.08	2.11	0.4	0.0108846	0.0469672	BEST2	bestrophin 2 [Source:HGNC Symbol;Acc:HGNC:17107]	3	4	12	19	12	34	2.6	4.07	12.65	17.53	14.63	31.6
ENSG00000080031	5.75	1.07	2.11	0.3	0.00188167	0.0103144	PTPRH	protein tyrosine phosphatase, receptor type, H [Source:HGNC Symbol;Acc:HGNC:9672]	22	55	16	66	65	98	19.08	56.01	16.87	60.91	79.25	91.07
ENSG00000081148	3.63	1.08	2.11	0.4	0.00915516	0.0405885	IMPG2	interphotoreceptor matrix proteoglycan 2 [Source:HGNC Symbol;Acc:HGNC:18362]	4	5	9	20	18	17	3.47	5.09	9.49	18.46	21.95	15.8
ENSG00000099957	3.46	1.08	2.11	0.4	0.0104387	0.0453557	P2RX6	purinergic receptor P2X, ligand gated ion channel, 6 [Source:HGNC Symbol;Acc:HGNC:8538]	7	4	5	14	11	26	6.07	4.07	5.27	12.92	13.41	24.16
ENSG00000123496	1.47	1.08	2.11	0.4	0.00695652	0.0320582	IL13RA2	interleukin 13 receptor, alpha 2 [Source:HGNC Symbol;Acc:HGNC:5975]	0	0	0	4	6	6	0	0	0	3.69	7.32	5.58
ENSG00000148677	8.34	1.08	2.11	0.4	0.0115079	0.0492066	ANKRD1	ankyrin repeat domain 1 (cardiac muscle) [Source:HGNC Symbol;Acc:HGNC:15819]	251	105	108	906	135	545	217.66	106.93	113.89	836.13	164.61	506.49
ENSG00000161958	5.43	1.08	2.11	0.3	0.00020463	0.0014527	FGF11	fibroblast growth factor 11 [Source:HGNC Symbol;Acc:HGNC:3667]	36	22	22	67	49	65	31.22	22.4	23.2	61.83	59.75	60.41
ENSG00000164117	9.74	1.08	2.11	0.1	0	0	FBXO8	F-box protein 8 [Source:HGNC Symbol;Acc:HGNC:13587]	653	499	530	1365	812	1358	566.26	508.15	558.9	1259.73	990.08	1262.03
ENSG00000243335	10.14	1.08	2.11	0.2	0	0	KCTD7	potassium channel tetramerization domain containing 7 [Source:HGNC Symbol;Acc:HGNC:21957]	748	732	712	1419	1544	1563	648.64	745.42	750.83	1309.57	1882.61	1452.55
ENSG00000247775	3.82	1.08	2.11	0.4	0.00976037	0.0428601	SNCA-AS1	SNCA antisense RNA 1 [Source:HGNC Symbol;Acc:HGNC:50600]	9	9	3	16	28	17	7.8	9.17	3.16	14.77	34.14	15.8
ENSG00000257446	4.96	1.07	2.11	0.3	0.00087568	0.00528107	ZNF878	zinc finger protein 878 [Source:HGNC Symbol;Acc:HGNC:37246]	23	16	17	45	33	54	19.94	16.29	17.93	41.53	40.24	50.18
ENSG00000263567	3.43	1.08	2.11	0.4	0.0116652	0.0497769	RP11-805L22.3		8	2	5	23	7	22	6.94	2.04	5.27	21.23	8.54	20.45
ENSG00000279519	7.6	1.07	2.11	0.2	4e-08	5.8e-07	RP11-288C18.1		144	130	100	274	264	241	124.87	132.38	105.45	252.87	321.9	223.97
ENSG00000085433	10.72	1.08	2.12	0.1	0	0	WDR47	WD repeat domain 47 [Source:HGNC Symbol;Acc:HGNC:29141]	1312	992	993	2590	1580	2782	1137.72	1010.19	1047.16	2390.26	1926.51	2585.4
ENSG00000152291	13.58	1.08	2.12	0.1	0	0	TGOLN2	trans-golgi network protein 2 [Source:HGNC Symbol;Acc:HGNC:15450]	10069	6741	7382	19381	12973	17873	8731.47	6864.59	7784.6	17886.3	15818.1	16610
ENSG00000165244	11.04	1.08	2.12	0.1	0	0	ZNF367	zinc finger protein 367 [Source:HGNC Symbol;Acc:HGNC:18320]	1509	1307	1300	3122	2177	3299	1308.55	1330.96	1370.9	2881.23	2654.43	3065.87
ENSG00000166763	4.71	1.08	2.12	0.3	0.00188997	0.0103567	STRCP1	stereocilin pseudogene 1 [Source:HGNC Symbol;Acc:HGNC:33915]	14	12	19	34	31	47	12.14	12.22	20.04	31.38	37.8	43.68
ENSG00000173083	9.06	1.08	2.12	0.1	0	0	HPSE	heparanase [Source:HGNC Symbol;Acc:HGNC:5164]	390	335	315	812	637	709	338.19	341.14	332.18	749.38	776.7	658.9
ENSG00000188993	6.56	1.09	2.12	0.2	1.33e-06	1.541e-05	LRRC66	leucine rich repeat containing 66 [Source:HGNC Symbol;Acc:HGNC:34299]	60	69	50	143	101	148	52.03	70.27	52.73	131.97	123.15	137.54
ENSG00000202058	4.86	1.08	2.12	0.4	0.00205344	0.0111488	RN7SKP80	RNA, 7SK small nuclear pseudogene 80 [Source:HGNC Symbol;Acc:HGNC:45804]	15	23	12	55	37	32	13.01	23.42	12.65	50.76	45.11	29.74
ENSG00000224609	1.47	1.09	2.12	0.4	0.00671088	0.0311289	HSD52	uncharacterized LOC729467 [Source:EntrezGene;Acc:729467]	0	0	0	5	6	5	0	0	0	4.61	7.32	4.65
ENSG00000263214	5.64	1.08	2.12	0.3	0.00010887	0.00082521	ZNF205-AS1	ZNF205 antisense RNA 1 [Source:HGNC Symbol;Acc:HGNC:28586]	42	23	28	79	56	74	36.42	23.42	29.53	72.91	68.28	68.77
ENSG00000052841	11.91	1.09	2.13	0.1	0	0	TTC17	tetratricopeptide repeat domain 17 [Source:HGNC Symbol;Acc:HGNC:25596]	3031	2238	2274	5765	4115	5794	2628.37	2279.03	2398.02	5320.4	5017.45	5384.55
ENSG00000071282	10	1.09	2.13	0.2	2e-08	2.7e-07	LMCD1	LIM and cysteine-rich domains 1 [Source:HGNC Symbol;Acc:HGNC:6633]	605	864	474	1362	1271	1520	524.63	879.84	499.85	1256.96	1549.74	1412.58
ENSG00000072954	9.15	1.09	2.13	0.1	0	0	TMEM38A	transmembrane protein 38A [Source:HGNC Symbol;Acc:HGNC:28462]	382	381	339	871	654	788	331.26	387.99	357.49	803.83	797.43	732.31
ENSG00000125733	9	1.09	2.13	0.2	1.8e-07	2.43e-06	TRIP10	thyroid hormone receptor interactor 10 [Source:HGNC Symbol;Acc:HGNC:12304]	304	412	251	661	744	646	263.62	419.55	264.69	610.02	907.16	600.35
ENSG00000130176	5.24	1.09	2.13	0.3	0.00096372	0.00575999	CNN1	calponin 1, basic, smooth muscle [Source:HGNC Symbol;Acc:HGNC:2155]	20	33	13	51	46	63	17.34	33.61	13.71	47.07	56.09	58.55
ENSG00000138346	12.03	1.09	2.13	0.1	0	0	DNA2	DNA replication helicase/nuclease 2 [Source:HGNC Symbol;Acc:HGNC:2939]	3080	2644	2441	6910	4096	6244	2670.86	2692.47	2574.13	6377.1	4994.28	5802.75
ENSG00000144031	2.97	1.09	2.13	0.4	0.0115238	0.0492626	ANKRD53	ankyrin repeat domain 53 [Source:HGNC Symbol;Acc:HGNC:25691]	4	3	3	12	10	15	3.47	3.06	3.16	11.07	12.19	13.94
ENSG00000166268	3.43	1.09	2.13	0.4	0.0108187	0.046734	MYRFL	myelin regulatory factor-like [Source:HGNC Symbol;Acc:HGNC:26316]	9	1	5	19	11	21	7.8	1.02	5.27	17.53	13.41	19.52
ENSG00000166866	4.02	1.09	2.13	0.4	0.00618741	0.0289665	MYO1A	myosin IA [Source:HGNC Symbol;Acc:HGNC:7595]	6	10	9	19	17	37	5.2	10.18	9.49	17.53	20.73	34.39
ENSG00000180530	10.94	1.09	2.13	0.1	0	0	NRIP1	nuclear receptor interacting protein 1 [Source:HGNC Symbol;Acc:HGNC:8001]	1403	1162	1264	2822	2279	2877	1216.63	1183.3	1332.94	2604.37	2778.8	2673.69
ENSG00000196275	6.52	1.09	2.13	0.3	1.789e-05	0.00016242	GTF2IRD2	GTF2I repeat domain containing 2 [Source:HGNC Symbol;Acc:HGNC:30775]	74	44	55	150	75	165	64.17	44.81	58	138.43	91.45	153.34
ENSG00000234129	3.7	1.09	2.13	0.4	0.00715087	0.0328085	RP11-120D5.1		8	5	7	24	13	22	6.94	5.09	7.38	22.15	15.85	20.45
ENSG00000255031	3.61	1.09	2.13	0.4	0.0092917	0.0411048	RP11-802E16.3		9	7	2	25	11	21	7.8	7.13	2.11	23.07	13.41	19.52
ENSG00000259449	1.95	1.09	2.13	0.4	0.0100247	0.0438285	NIFKP8	nucleolar protein interacting with the FHA domain of MKI67 pseudogene 8 [Source:HGNC Symbol;Acc:HGNC:44956]	1	1	0	9	3	10	0.87	1.02	0	8.31	3.66	9.29
ENSG00000261773	3.58	1.09	2.13	0.4	0.00801981	0.0361945	WI2-89031B12.1		7	6	5	25	12	18	6.07	6.11	5.27	23.07	14.63	16.73
ENSG00000006283	7.07	1.1	2.14	0.3	1.987e-05	0.00017877	CACNA1G	calcium channel, voltage-dependent, T type, alpha 1G subunit [Source:HGNC Symbol;Acc:HGNC:1394]	81	105	61	166	212	162	70.24	106.93	64.33	153.2	258.49	150.55
ENSG00000104859	10.33	1.1	2.14	0.2	4e-07	5.09e-06	CLASRP	CLK4-associating serine/arginine rich protein [Source:HGNC Symbol;Acc:HGNC:17731]	925	686	823	1470	1100	2852	802.13	698.58	867.88	1356.63	1341.24	2650.46
ENSG00000129646	8.34	1.1	2.14	0.2	0	0	QRICH2	glutamine rich 2 [Source:HGNC Symbol;Acc:HGNC:25326]	242	172	213	471	326	546	209.85	175.15	224.62	434.68	397.49	507.42
ENSG00000137033	2.77	1.1	2.14	0.4	0.00909704	0.0403967	IL33	interleukin 33 [Source:HGNC Symbol;Acc:HGNC:16028]	0	3	0	3	25	5	0	3.06	0	2.77	30.48	4.65
ENSG00000139329	6.37	1.1	2.14	0.3	0.00142954	0.00813466	LUM	lumican [Source:HGNC Symbol;Acc:HGNC:6724]	53	71	20	113	152	74	45.96	72.3	21.09	104.29	185.33	68.77
ENSG00000183914	5.25	1.1	2.14	0.3	0.00027566	0.00189758	DNAH2	dynein, axonemal, heavy chain 2 [Source:HGNC Symbol;Acc:HGNC:2948]	30	20	19	63	43	55	26.01	20.37	20.04	58.14	52.43	51.11
ENSG00000207636	3.49	1.1	2.14	0.4	0.00868392	0.038747	MIR631	microRNA 631 [Source:HGNC Symbol;Acc:HGNC:32887]	4	6	6	14	15	22	3.47	6.11	6.33	12.92	18.29	20.45
ENSG00000215440	5.97	1.1	2.14	0.3	0.00030644	0.00208277	NPEPL1	aminopeptidase-like 1 [Source:HGNC Symbol;Acc:HGNC:16244]	43	35	35	70	54	145	37.29	35.64	36.91	64.6	65.84	134.75
ENSG00000221983	13.54	1.1	2.14	0.1	0	0	UBA52	ubiquitin A-52 residue ribosomal protein fusion product 1 [Source:HGNC Symbol;Acc:HGNC:12458]	8734	6814	7531	14299	15778	17830	7573.81	6938.92	7941.72	13196.3	19238.2	16570
ENSG00000225376	1.73	1.1	2.14	0.4	0.00804034	0.0362642	TMEM246-AS1	TMEM246 antisense RNA 1 [Source:HGNC Symbol;Acc:HGNC:51191]	1	0	0	5	5	9	0.87	0	0	4.61	6.1	8.36
ENSG00000228544	8.22	1.1	2.14	0.2	0	1e-08	CCDC183-AS1	CCDC183 antisense RNA 1 [Source:HGNC Symbol;Acc:HGNC:44105]	243	145	187	432	305	492	210.72	147.66	197.2	398.68	371.89	457.23
ENSG00000235121	5.15	1.1	2.14	0.3	0.00138382	0.00791014	RP11-90L20.2		21	15	25	63	24	70	18.21	15.28	26.36	58.14	29.26	65.05
ENSG00000244567	8.76	1.1	2.14	0.1	0	0	AC096772.6		324	271	244	702	492	571	280.96	275.97	257.31	647.86	599.9	530.65
ENSG00000279187	3.42	1.1	2.14	0.4	0.0106648	0.0461932	RP11-455O6.5		6	3	5	29	5	19	5.2	3.06	5.27	26.76	6.1	17.66
ENSG00000087087	13.85	1.11	2.15	0.1	0	0	SRRT	serrate, RNA effector molecule [Source:HGNC Symbol;Acc:HGNC:24101]	11443	8239	8792	23958	13054	24490	9922.96	8390.05	9271.49	22110.3	15916.8	22759.3
ENSG00000131480	9.72	1.11	2.15	0.1	0	0	AOC2	amine oxidase, copper containing 2 (retina-specific) [Source:HGNC Symbol;Acc:HGNC:549]	631	485	509	1304	775	1429	547.18	493.89	536.76	1203.44	944.96	1328.02
ENSG00000132205	8.43	1.1	2.15	0.2	0	0	EMILIN2	elastin microfibril interfacer 2 [Source:HGNC Symbol;Acc:HGNC:19881]	290	203	176	454	419	537	251.48	206.72	185.6	418.99	510.89	499.05
ENSG00000139793	10.89	1.1	2.15	0.2	0	0	MBNL2	muscleblind-like splicing regulator 2 [Source:HGNC Symbol;Acc:HGNC:16746]	1112	1464	1040	2535	2408	2765	964.29	1490.84	1096.72	2339.5	2936.09	2569.6
ENSG00000145217	4.01	1.1	2.15	0.4	0.00489411	0.0236925	SLC26A1	solute carrier family 26 (anion exchanger), member 1 [Source:HGNC Symbol;Acc:HGNC:10993]	6	8	11	29	17	26	5.2	8.15	11.6	26.76	20.73	24.16
ENSG00000154917	10.06	1.1	2.15	0.2	0	0	RAB6B	RAB6B, member RAS oncogene family [Source:HGNC Symbol;Acc:HGNC:14902]	690	781	572	1414	1447	1450	598.34	795.32	603.2	1304.95	1764.34	1347.53
ENSG00000156671	12.44	1.11	2.15	0.1	0	0	SAMD8	sterile alpha motif domain containing 8 [Source:HGNC Symbol;Acc:HGNC:26320]	3938	3448	3407	8100	6432	8097	3414.89	3511.21	3592.81	7475.33	7842.58	7524.8
ENSG00000159409	5.5	1.1	2.15	0.4	0.00260108	0.0137364	CELF3	CUGBP, Elav-like family member 3 [Source:HGNC Symbol;Acc:HGNC:11967]	9	41	23	51	63	80	7.8	41.75	24.25	47.07	76.82	74.35
ENSG00000164889	13.1	1.1	2.15	0.1	0	0	SLC4A2	solute carrier family 4 (anion exchanger), member 2 [Source:HGNC Symbol;Acc:HGNC:11028]	6757	5352	5017	12645	10124	12884	5859.43	5450.12	5290.62	11669.8	12344.3	11973.5
ENSG00000169902	9.57	1.11	2.15	0.1	0	0	TPST1	tyrosylprotein sulfotransferase 1 [Source:HGNC Symbol;Acc:HGNC:12020]	638	427	418	1160	851	1107	553.25	434.83	440.8	1070.54	1037.63	1028.77
ENSG00000176788	12.4	1.1	2.15	0.1	0	0	BASP1	brain abundant, membrane attached signal protein 1 [Source:HGNC Symbol;Acc:HGNC:957]	3740	3592	3176	8230	5739	8253	3243.19	3657.85	3349.21	7595.3	6997.6	7669.78
ENSG00000184408	3.27	1.1	2.15	0.4	0.00992111	0.0434669	KCND2	potassium channel, voltage gated Shal related subfamily D, member 2 [Source:HGNC Symbol;Acc:HGNC:6238]	5	6	2	20	13	12	4.34	6.11	2.11	18.46	15.85	11.15
ENSG00000186676	2.34	1.11	2.15	0.4	0.0109614	0.0472451	EEF1GP1	eukaryotic translation elongation factor 1 gamma pseudogene 1 [Source:HGNC Symbol;Acc:HGNC:44556]	1	2	1	8	11	6	0.87	2.04	1.05	7.38	13.41	5.58
ENSG00000226711	8.02	1.1	2.15	0.2	0	0	FAM66C	family with sequence similarity 66, member C [Source:HGNC Symbol;Acc:HGNC:21644]	207	157	137	344	327	386	179.5	159.88	144.47	317.47	398.71	358.72
ENSG00000228874	1.71	1.1	2.15	0.4	0.0059653	0.028079	AC090954.5		0	0	0	6	10	2	0	0	0	5.54	12.19	1.86
ENSG00000234456	11.6	1.1	2.15	0.1	0	0	MAGI2-AS3	MAGI2 antisense RNA 3 [Source:HGNC Symbol;Acc:HGNC:40862]	2222	1898	1926	4777	3315	4646	1926.84	1932.8	2031.04	4408.6	4042	4317.68
ENSG00000240270	2.27	1.1	2.15	0.4	0.0101998	0.0444565	RPL12P37	ribosomal protein L12 pseudogene 37 [Source:HGNC Symbol;Acc:HGNC:35565]	0	2	1	9	3	15	0	2.04	1.05	8.31	3.66	13.94
ENSG00000253559	5.84	1.1	2.15	0.3	4.124e-05	0.00034415	OSGEPL1-AS1	OSGEPL1 antisense RNA 1 [Source:HGNC Symbol;Acc:HGNC:41009]	47	35	25	92	61	89	40.76	35.64	26.36	84.9	74.38	82.71
ENSG00000262943	8.23	1.1	2.15	0.2	0	0	ALOX12P2	arachidonate 12-lipoxygenase pseudogene 2 [Source:HGNC Symbol;Acc:HGNC:432]	203	167	204	454	310	471	176.03	170.06	215.13	418.99	377.99	437.72
ENSG00000267122	3.41	1.1	2.15	0.4	0.00874799	0.039018	AC004490.1		5	5	5	21	9	20	4.34	5.09	5.27	19.38	10.97	18.59
ENSG00000074966	4.91	1.11	2.16	0.3	0.00074109	0.00456032	TXK	TXK tyrosine kinase [Source:HGNC Symbol;Acc:HGNC:12434]	24	13	16	48	33	48	20.81	13.24	16.87	44.3	40.24	44.61
ENSG00000099617	5.32	1.11	2.16	0.4	0.0020445	0.0111054	EFNA2	ephrin-A2 [Source:HGNC Symbol;Acc:HGNC:3222]	15	34	17	34	59	77	13.01	34.62	17.93	31.38	71.94	71.56
ENSG00000105668	3.87	1.11	2.16	0.4	0.0055496	0.0263962	UPK1A	uroplakin 1A [Source:HGNC Symbol;Acc:HGNC:12577]	6	11	5	21	19	25	5.2	11.2	5.27	19.38	23.17	23.23
ENSG00000122042	11.63	1.11	2.16	0.1	0	0	UBL3	ubiquitin-like 3 [Source:HGNC Symbol;Acc:HGNC:12504]	2393	1692	2026	4685	3284	5070	2075.12	1723.02	2136.49	4323.69	4004.2	4711.71
ENSG00000124215	5.94	1.11	2.16	0.3	9.126e-05	0.00070168	CDH26	cadherin 26 [Source:HGNC Symbol;Acc:HGNC:15902]	47	35	30	84	96	71	40.76	35.64	31.64	77.52	117.05	65.98
ENSG00000128016	9.72	1.11	2.16	0.2	0	0	ZFP36	ZFP36 ring finger protein [Source:HGNC Symbol;Acc:HGNC:12862]	513	599	491	1129	842	1541	444.86	609.98	517.78	1041.93	1026.66	1432.1
ENSG00000140623	2.71	1.11	2.16	0.4	0.0109696	0.0472645	SEPT12	septin 12 [Source:HGNC Symbol;Acc:HGNC:26348]	4	1	2	8	10	14	3.47	1.02	2.11	7.38	12.19	13.01
ENSG00000177628	11.19	1.11	2.16	0.1	0	0	GBA	glucosidase, beta, acid [Source:HGNC Symbol;Acc:HGNC:4177]	2017	1252	1261	3873	2325	3460	1749.07	1274.95	1329.77	3574.31	2834.89	3215.49
ENSG00000251209	1.55	1.11	2.16	0.4	0.00585679	0.0276566	LINC00923	long intergenic non-protein coding RNA 923 [Source:HGNC Symbol;Acc:HGNC:28088]	0	0	0	5	3	10	0	0	0	4.61	3.66	9.29
ENSG00000266983	4.53	1.11	2.16	0.4	0.00230162	0.0123429	CTC-232P5.1		10	17	11	30	26	45	8.67	17.31	11.6	27.69	31.7	41.82
ENSG00000276077	6.63	1.11	2.16	0.2	4.67e-06	4.84e-05	CH507-254M2.2		66	68	50	144	88	186	57.23	69.25	52.73	132.89	107.3	172.86
ENSG00000279329	9	1.11	2.16	0.1	0	0	CTD-2553L13.9		344	317	321	769	587	736	298.3	322.81	338.51	709.69	715.73	683.99
ENSG00000060709	2.33	1.12	2.17	0.4	0.0102319	0.044569	RIMBP2	RIMS binding protein 2 [Source:HGNC Symbol;Acc:HGNC:30339]	1	2	1	13	4	10	0.87	2.04	1.05	12	4.88	9.29
ENSG00000067191	9.43	1.12	2.17	0.2	3.7e-07	4.82e-06	CACNB1	calcium channel, voltage-dependent, beta 1 subunit [Source:HGNC Symbol;Acc:HGNC:1401]	413	516	352	766	1119	881	358.14	525.46	371.2	706.93	1364.4	818.74
ENSG00000095951	11.1	1.12	2.17	0.1	0	0	HIVEP1	human immunodeficiency virus type I enhancer binding protein 1 [Source:HGNC Symbol;Acc:HGNC:4920]	1522	1402	1308	3252	2420	3324	1319.82	1427.7	1379.34	3001.2	2950.72	3089.1
ENSG00000112077	1.73	1.12	2.17	0.4	0.00736393	0.0336421	RHAG	Rh-associated glycoprotein [Source:HGNC Symbol;Acc:HGNC:10006]	1	0	0	7	5	7	0.87	0	0	6.46	6.1	6.51
ENSG00000135077	3.13	1.12	2.17	0.4	0.00995843	0.0436088	HAVCR2	hepatitis A virus cellular receptor 2 [Source:HGNC Symbol;Acc:HGNC:18437]	6	4	1	11	14	16	5.2	4.07	1.05	10.15	17.07	14.87
ENSG00000141505	6.42	1.12	2.17	0.3	1.92e-05	0.00017314	ASGR1	asialoglycoprotein receptor 1 [Source:HGNC Symbol;Acc:HGNC:742]	43	63	49	124	79	160	37.29	64.16	51.67	114.44	96.33	148.69
ENSG00000158077	5.05	1.12	2.17	0.3	0.00065953	0.00410919	NLRP14	NLR family, pyrin domain containing 14 [Source:HGNC Symbol;Acc:HGNC:22939]	25	17	16	61	43	37	21.68	17.31	16.87	56.3	52.43	34.39
ENSG00000158158	11.08	1.12	2.17	0.1	0	0	CNNM4	cyclin and CBS domain divalent metal cation transport mediator 4 [Source:HGNC Symbol;Acc:HGNC:105]	1640	1306	1230	3113	2663	3012	1422.15	1329.94	1297.08	2872.92	3247.01	2799.15
ENSG00000162998	5.32	1.12	2.17	0.3	0.00020175	0.0014343	FRZB	frizzled-related protein [Source:HGNC Symbol;Acc:HGNC:3959]	28	23	20	64	53	50	24.28	23.42	21.09	59.06	64.62	46.47
ENSG00000166317	3.88	1.12	2.17	0.4	0.00537634	0.0256722	SYNPO2L	synaptopodin 2-like [Source:HGNC Symbol;Acc:HGNC:23532]	5	7	10	29	15	23	4.34	7.13	10.55	26.76	18.29	21.37
ENSG00000174871	6.52	1.12	2.17	0.3	9.41e-06	9.11e-05	CNIH2	cornichon family AMPA receptor auxiliary protein 2 [Source:HGNC Symbol;Acc:HGNC:28744]	58	58	53	175	74	144	50.3	59.06	55.89	161.5	90.23	133.82
ENSG00000186594	7.82	1.12	2.17	0.2	6.39e-06	6.428e-05	MIR22HG	MIR22 host gene [Source:HGNC Symbol;Acc:HGNC:28219]	188	93	141	416	164	393	163.03	94.71	148.69	383.92	199.97	365.23
ENSG00000204524	9.09	1.12	2.17	0.1	0	0	ZNF805	zinc finger protein 805 [Source:HGNC Symbol;Acc:HGNC:23272]	425	298	326	878	536	851	368.54	303.46	343.78	810.29	653.55	790.86
ENSG00000214783	7.41	1.12	2.17	0.2	1e-08	1.7e-07	POLR2J4	polymerase (RNA) II (DNA directed) polypeptide J4, pseudogene [Source:HGNC Symbol;Acc:HGNC:28195]	125	94	103	273	156	284	108.4	95.72	108.62	251.95	190.21	263.93
ENSG00000228242	4.72	1.12	2.17	0.4	0.0014464	0.00821738	AC093495.4		19	17	9	36	28	51	16.48	17.31	9.49	33.22	34.14	47.4
ENSG00000247151	3.02	1.12	2.17	0.4	0.0101643	0.0443265	CSTF3-AS1	CSTF3 antisense RNA 1 (head to head) [Source:HGNC Symbol;Acc:HGNC:27882]	1	6	2	16	12	11	0.87	6.11	2.11	14.77	14.63	10.22
ENSG00000250948	2.67	1.12	2.17	0.4	0.0104394	0.0453557	RP11-1079K10.2		2	4	0	14	9	9	1.73	4.07	0	12.92	10.97	8.36
ENSG00000251161	6.62	1.12	2.17	0.3	2.46e-05	0.00021698	RP11-540O11.1		76	36	69	172	86	162	65.9	36.66	72.76	158.74	104.86	150.55
ENSG00000261628	2.81	1.12	2.17	0.4	0.0102166	0.0445188	RP11-540B6.3		4	3	1	13	10	11	3.47	3.06	1.05	12	12.19	10.22
ENSG00000273237	7.34	1.12	2.17	0.2	1.1e-07	1.57e-06	CTB-119C2.1		144	95	70	265	170	242	124.87	96.74	73.82	244.56	207.28	224.9
ENSG00000130656	2.71	1.13	2.18	0.4	0.0100009	0.0437624	HBZ	hemoglobin, zeta [Source:HGNC Symbol;Acc:HGNC:4835]	2	3	1	6	16	9	1.73	3.06	1.05	5.54	19.51	8.36
ENSG00000153902	4.94	1.12	2.18	0.4	0.00167631	0.00932742	LGI4	leucine-rich repeat LGI family, member 4 [Source:HGNC Symbol;Acc:HGNC:18712]	16	22	13	38	26	72	13.87	22.4	13.71	35.07	31.7	66.91
ENSG00000157680	2.61	1.12	2.18	0.4	0.0103129	0.0448612	DGKI	diacylglycerol kinase, iota [Source:HGNC Symbol;Acc:HGNC:2855]	4	1	1	12	5	15	3.47	1.02	1.05	11.07	6.1	13.94
ENSG00000181029	6.22	1.13	2.18	0.3	4.824e-05	0.00039664	TRAPPC5	trafficking protein particle complex 5 [Source:HGNC Symbol;Acc:HGNC:23067]	59	36	40	78	113	114	51.16	36.66	42.18	71.98	137.78	105.94
ENSG00000185203	4.17	1.12	2.18	0.4	0.00391795	0.0195969	WASIR1	WASH and IL9R antisense RNA 1 [Source:HGNC Symbol;Acc:HGNC:38513]	8	13	7	24	18	39	6.94	13.24	7.38	22.15	21.95	36.24
ENSG00000227953	6.34	1.13	2.18	0.2	5.73e-06	5.825e-05	LINC01341	long intergenic non-protein coding RNA 1341 [Source:HGNC Symbol;Acc:HGNC:49457]	44	60	44	128	102	107	38.16	61.1	46.4	118.13	124.37	99.44
ENSG00000238057	2.65	1.13	2.18	0.4	0.0101458	0.0442596	ZEB2-AS1	ZEB2 antisense RNA 1 [Source:HGNC Symbol;Acc:HGNC:37149]	3	0	3	10	11	10	2.6	0	3.16	9.23	13.41	9.29
ENSG00000250608	3.76	1.13	2.18	0.4	0.00769107	0.0349561	RP11-933H2.4		3	12	3	16	19	27	2.6	12.22	3.16	14.77	23.17	25.09
ENSG00000255202	2.93	1.13	2.18	0.4	0.00968741	0.0426066	RP4-541C22.5		5	3	1	16	10	11	4.34	3.06	1.05	14.77	12.19	10.22
ENSG00000271754	7.06	1.13	2.18	0.2	0	7e-08	RP3-337H4.9		95	79	77	202	143	208	82.38	80.45	81.2	186.42	174.36	193.3
ENSG00000279118	3.09	1.12	2.18	0.4	0.00970463	0.0426716	RP11-517I3.2		2	2	6	14	14	12	1.73	2.04	6.33	12.92	17.07	11.15
ENSG00000058091	10.74	1.13	2.19	0.1	0	0	CDK14	cyclin-dependent kinase 14 [Source:HGNC Symbol;Acc:HGNC:8883]	1177	1095	998	2683	1834	2520	1020.65	1115.08	1052.43	2476.09	2236.21	2341.92
ENSG00000106479	9.52	1.13	2.19	0.1	0	0	ZNF862	zinc finger protein 862 [Source:HGNC Symbol;Acc:HGNC:34519]	461	514	418	1011	925	1069	399.76	523.42	440.8	933.03	1127.86	993.46
ENSG00000113389	5.69	1.13	2.19	0.3	4.445e-05	0.00036796	NPR3	natriuretic peptide receptor 3 [Source:HGNC Symbol;Acc:HGNC:7945]	28	34	30	86	53	80	24.28	34.62	31.64	79.37	64.62	74.35
ENSG00000117586	6.18	1.13	2.19	0.2	4.1e-06	4.29e-05	TNFSF4	tumor necrosis factor (ligand) superfamily, member 4 [Source:HGNC Symbol;Acc:HGNC:11934]	46	45	42	124	71	112	39.89	45.83	44.29	114.44	86.57	104.09
ENSG00000135913	11.7	1.13	2.19	0.1	0	0	USP37	ubiquitin specific peptidase 37 [Source:HGNC Symbol;Acc:HGNC:20063]	2459	1941	1993	5322	3594	4779	2132.36	1976.59	2101.69	4911.57	4382.19	4441.28
ENSG00000136161	9.14	1.13	2.19	0.2	0	6e-08	RCBTB2	regulator of chromosome condensation (RCC1) and BTB (POZ) domain containing protein 2 [Source:HGNC Symbol;Acc:HGNC:1914]	447	255	361	969	489	926	387.62	259.68	380.69	894.27	596.24	860.56
ENSG00000144339	7.53	1.13	2.19	0.2	0	5e-08	TMEFF2	transmembrane protein with EGF-like and two follistatin-like domains 2 [Source:HGNC Symbol;Acc:HGNC:11867]	145	114	90	317	200	250	125.74	116.09	94.91	292.55	243.86	232.33
ENSG00000173867	3.56	1.13	2.19	0.4	0.00596713	0.0280839	RP11-97O12.7		6	5	6	23	15	16	5.2	5.09	6.33	21.23	18.29	14.87
ENSG00000204514	8.91	1.13	2.19	0.1	0	0	ZNF814	zinc finger protein 814 [Source:HGNC Symbol;Acc:HGNC:33258]	339	311	265	781	527	671	293.97	316.7	279.45	720.77	642.57	623.58
ENSG00000224460	3.64	1.13	2.19	0.4	0.00590781	0.0278418	RP11-439L18.2		6	7	5	15	18	23	5.2	7.13	5.27	13.84	21.95	21.37
ENSG00000234776	4.27	1.13	2.19	0.4	0.00246015	0.0130977	C11orf94	chromosome 11 open reading frame 94 [Source:HGNC Symbol;Acc:HGNC:37213]	11	8	12	31	19	36	9.54	8.15	12.65	28.61	23.17	33.46
ENSG00000267904	6.75	1.13	2.19	0.2	9e-08	1.28e-06	CTC-429P9.5		86	60	57	166	116	169	74.58	61.1	60.11	153.2	141.44	157.06
ENSG00000103196	6.51	1.14	2.2	0.3	0.00062231	0.00389997	CRISPLD2	cysteine-rich secretory protein LCCL domain containing 2 [Source:HGNC Symbol;Acc:HGNC:25248]	79	30	50	177	46	188	68.51	30.55	52.73	163.35	56.09	174.71
ENSG00000113742	11.45	1.14	2.2	0.1	0	0	CPEB4	cytoplasmic polyadenylation element binding protein 4 [Source:HGNC Symbol;Acc:HGNC:21747]	2092	1542	1690	4739	2594	4372	1814.11	1570.27	1782.17	4373.53	3162.88	4063.04
ENSG00000143199	4.79	1.14	2.2	0.3	0.00068183	0.00423623	ADCY10	adenylate cyclase 10 (soluble) [Source:HGNC Symbol;Acc:HGNC:21285]	17	14	16	40	30	50	14.74	14.26	16.87	36.92	36.58	46.47
ENSG00000182310	7.54	1.14	2.2	0.3	7.585e-05	0.00059481	SPACA6P	sperm acrosome associated 6, pseudogene [Source:HGNC Symbol;Acc:HGNC:27113]	79	142	104	155	291	318	68.51	144.6	109.67	143.05	354.82	295.53
ENSG00000182759	6.5	1.14	2.2	0.2	1.24e-06	1.449e-05	MAFA	v-maf avian musculoaponeurotic fibrosarcoma oncogene homolog A [Source:HGNC Symbol;Acc:HGNC:23145]	50	57	58	119	112	145	43.36	58.05	61.16	109.82	136.56	134.75
ENSG00000187902	3.75	1.14	2.2	0.4	0.00638278	0.0297512	SHISA7	shisa family member 7 [Source:HGNC Symbol;Acc:HGNC:35409]	2	8	8	16	20	25	1.73	8.15	8.44	14.77	24.39	23.23
ENSG00000204442	3.96	1.14	2.2	0.4	0.00490823	0.0237381	FAM155A	family with sequence similarity 155, member A [Source:HGNC Symbol;Acc:HGNC:33877]	8	12	3	20	21	29	6.94	12.22	3.16	18.46	25.61	26.95
ENSG00000215788	7.4	1.14	2.2	0.3	3.022e-05	0.00026085	TNFRSF25	tumor necrosis factor receptor superfamily, member 25 [Source:HGNC Symbol;Acc:HGNC:11910]	94	135	73	174	286	227	81.51	137.48	76.98	160.58	348.72	210.96
ENSG00000217128	11.02	1.13	2.2	0.1	0	0	FNIP1	folliculin interacting protein 1 [Source:HGNC Symbol;Acc:HGNC:29418]	1447	1267	1233	3418	1965	3270	1254.79	1290.23	1300.24	3154.4	2395.94	3038.92
ENSG00000236056	3.19	1.14	2.2	0.4	0.00846471	0.0379027	GAPDHP14	glyceraldehyde-3-phosphate dehydrogenase pseudogene 14 [Source:HGNC Symbol;Acc:HGNC:4160]	2	5	4	20	13	10	1.73	5.09	4.22	18.46	15.85	9.29
ENSG00000239774	3.74	1.14	2.2	0.4	0.00479637	0.0233086	RP11-496B10.3		9	7	4	23	15	23	7.8	7.13	4.22	21.23	18.29	21.37
ENSG00000242687	8.68	1.14	2.2	0.2	0	0	AC004893.11		310	241	229	662	399	649	268.82	245.42	241.49	610.95	486.5	603.14
ENSG00000245146	8.08	1.14	2.2	0.2	0	0	LINC01024	long intergenic non-protein coding RNA 1024 [Source:HGNC Symbol;Acc:HGNC:49009]	200	155	155	439	243	457	173.43	157.84	163.45	405.14	296.29	424.7
ENSG00000251143	4.87	1.14	2.2	0.3	0.00076355	0.0046839	RP11-849H4.4		21	16	13	55	37	34	18.21	16.29	13.71	50.76	45.11	31.6
ENSG00000275294	4.93	1.14	2.2	0.3	0.00074625	0.00458732	RP11-428O18.6		12	18	21	46	34	52	10.41	18.33	22.15	42.45	41.46	48.33
ENSG00000276302	3.06	1.14	2.2	0.4	0.0085489	0.0382264	RP5-874C20.8	Uncharacterized protein [Source:UniProtKB/TrEMBL;Acc:A0A087WXM4]	2	5	3	14	10	16	1.73	5.09	3.16	12.92	12.19	14.87
ENSG00000278601	3.65	1.14	2.2	0.4	0.00588062	0.0277395	RP11-348N5.9		7	3	8	25	14	19	6.07	3.06	8.44	23.07	17.07	17.66
ENSG00000279633	3.46	1.14	2.2	0.4	0.00916943	0.0406467	RP11-442G21.2		1	10	1	18	19	15	0.87	10.18	1.05	16.61	23.17	13.94
ENSG00000068976	5.41	1.15	2.21	0.3	0.00026092	0.00180809	PYGM	phosphorylase, glycogen, muscle [Source:HGNC Symbol;Acc:HGNC:9726]	27	19	28	68	35	84	23.41	19.35	29.53	62.76	42.68	78.06
ENSG00000120129	10.54	1.14	2.21	0.1	0	0	DUSP1	dual specificity phosphatase 1 [Source:HGNC Symbol;Acc:HGNC:3064]	997	1030	790	2054	1764	2297	864.56	1048.88	833.08	1895.59	2150.86	2134.68
ENSG00000131379	6.14	1.15	2.21	0.3	1.512e-05	0.00013952	C3orf20	chromosome 3 open reading frame 20 [Source:HGNC Symbol;Acc:HGNC:25320]	62	33	34	112	68	122	53.76	33.61	35.85	103.36	82.91	113.38
ENSG00000154734	14.23	1.15	2.21	0.2	0	0	ADAMTS1	ADAM metallopeptidase with thrombospondin type 1 motif, 1 [Source:HGNC Symbol;Acc:HGNC:217]	12305	13478	10145	26197	27519	23938	10670.5	13725.1	10698.3	24176.7	33554.1	22246.3
ENSG00000168702	8.66	1.14	2.21	0.2	0	6e-08	LRP1B	low density lipoprotein receptor-related protein 1B [Source:HGNC Symbol;Acc:HGNC:6693]	291	222	244	664	561	429	252.34	226.07	257.31	612.79	684.03	398.68
ENSG00000176076	2.74	1.15	2.21	0.4	0.00879759	0.0392096	KCNE5	potassium channel, voltage gated subfamily E regulatory beta subunit 5 [Source:HGNC Symbol;Acc:HGNC:6241]	2	2	3	14	6	14	1.73	2.04	3.16	12.92	7.32	13.01
ENSG00000176593	10.46	1.14	2.21	0.1	0	0	CTD-2368P22.1		971	881	816	1788	1841	2105	842.02	897.15	860.5	1650.11	2244.74	1956.24
ENSG00000188277	6.31	1.15	2.21	0.3	1.188e-05	0.00011274	C15orf62	chromosome 15 open reading frame 62 [Source:HGNC Symbol;Acc:HGNC:34489]	46	41	55	127	111	91	39.89	41.75	58	117.21	135.34	84.57
ENSG00000263432	4.9	1.15	2.21	0.3	0.00051527	0.00330585	RN7SL689P	RNA, 7SL, cytoplasmic 689, pseudogene [Source:HGNC Symbol;Acc:HGNC:46705]	22	14	15	46	41	40	19.08	14.26	15.82	42.45	49.99	37.17
ENSG00000266313	3.33	1.15	2.21	0.4	0.00700132	0.0322143	RP11-173M1.4		3	7	3	15	14	18	2.6	7.13	3.16	13.84	17.07	16.73
ENSG00000269397	6.87	1.14	2.21	0.3	5.11e-06	5.266e-05	CTB-92J24.2		68	91	52	137	165	178	58.97	92.67	54.84	126.43	201.19	165.42
ENSG00000087494	7.24	1.15	2.22	0.2	4e-08	5.7e-07	PTHLH	parathyroid hormone-like hormone [Source:HGNC Symbol;Acc:HGNC:9607]	98	112	69	212	195	219	84.98	114.05	72.76	195.65	237.76	203.52
ENSG00000092969	7.78	1.15	2.22	0.2	0	1e-08	TGFB2	transforming growth factor, beta 2 [Source:HGNC Symbol;Acc:HGNC:11768]	136	160	111	358	246	308	117.93	162.93	117.05	330.39	299.95	286.23
ENSG00000112530	3.81	1.15	2.22	0.4	0.00530522	0.0253943	PACRG	PARK2 co-regulated [Source:HGNC Symbol;Acc:HGNC:19152]	7	11	2	24	16	25	6.07	11.2	2.11	22.15	19.51	23.23
ENSG00000114841	8.68	1.15	2.22	0.2	0	0	DNAH1	dynein, axonemal, heavy chain 1 [Source:HGNC Symbol;Acc:HGNC:2940]	246	257	262	588	457	655	213.32	261.71	276.29	542.65	557.22	608.71
ENSG00000159450	8.21	1.15	2.22	0.2	5.9e-07	7.35e-06	TCHH	trichohyalin [Source:HGNC Symbol;Acc:HGNC:11791]	172	242	124	372	430	406	149.15	246.44	130.76	343.31	524.3	377.31
ENSG00000163281	10.37	1.15	2.22	0.1	0	0	GNPDA2	glucosamine-6-phosphate deaminase 2 [Source:HGNC Symbol;Acc:HGNC:21526]	1024	698	783	2157	1270	2108	887.98	710.8	825.7	1990.65	1548.52	1959.03
ENSG00000166924	6.82	1.15	2.22	0.3	0.00045622	0.00295921	NYAP1	neuronal tyrosine-phosphorylated phosphoinositide-3-kinase adaptor 1 [Source:HGNC Symbol;Acc:HGNC:22009]	43	99	47	102	209	153	37.29	100.82	49.56	94.13	254.84	142.19
ENSG00000198346	9.8	1.15	2.22	0.1	0	0	ZNF813	zinc finger protein 813 [Source:HGNC Symbol;Acc:HGNC:33257]	618	567	501	1368	994	1314	535.91	577.4	528.32	1262.5	1211.99	1221.14
ENSG00000236204	4.67	1.15	2.22	0.4	0.00174288	0.00964775	LINC01376	long intergenic non-protein coding RNA 1376 [Source:HGNC Symbol;Acc:HGNC:50637]	14	17	10	28	45	35	12.14	17.31	10.55	25.84	54.87	32.53
ENSG00000273033	9.18	1.15	2.22	0.2	0	0	RP11-67L2.2		410	402	278	895	748	737	355.54	409.37	293.16	825.98	912.04	684.92
ENSG00000273238	5.38	1.15	2.22	0.4	0.00101974	0.00605493	RP11-1263C18.1		19	32	17	55	77	41	16.48	32.59	17.93	50.76	93.89	38.1
ENSG00000279086	4.15	1.15	2.22	0.4	0.00273798	0.0143587	RP11-667F14.1		12	10	6	35	18	27	10.41	10.18	6.33	32.3	21.95	25.09
ENSG00000279894	4.45	1.15	2.22	0.4	0.00152927	0.00861009	GHc-857G6.7		15	10	11	40	20	38	13.01	10.18	11.6	36.92	24.39	35.31
ENSG00000280213	3.05	1.15	2.22	0.4	0.00776085	0.035219	UCKL1-AS1	UCKL1 antisense RNA 1 [Source:HGNC Symbol;Acc:HGNC:31967]	3	3	4	14	13	12	2.6	3.06	4.22	12.92	15.85	11.15
ENSG00000116299	4.87	1.16	2.23	0.4	0.00197544	0.0107754	KIAA1324	KIAA1324 [Source:HGNC Symbol;Acc:HGNC:29618]	12	19	15	57	16	62	10.41	19.35	15.82	52.6	19.51	57.62
ENSG00000121871	5.81	1.16	2.23	0.3	4.651e-05	0.00038344	SLITRK3	SLIT and NTRK-like family, member 3 [Source:HGNC Symbol;Acc:HGNC:23501]	43	37	20	84	76	76	37.29	37.68	21.09	77.52	92.67	70.63
ENSG00000129355	9.12	1.16	2.23	0.2	0	0	CDKN2D	cyclin-dependent kinase inhibitor 2D (p19, inhibits CDK4) [Source:HGNC Symbol;Acc:HGNC:1790]	393	315	333	883	485	998	340.8	320.78	351.16	814.9	591.36	927.47
ENSG00000137270	4.02	1.16	2.23	0.4	0.0035402	0.0179537	GCM1	glial cells missing homolog 1 (Drosophila) [Source:HGNC Symbol;Acc:HGNC:4197]	8	11	5	22	27	22	6.94	11.2	5.27	20.3	32.92	20.45
ENSG00000168356	5.24	1.16	2.23	0.3	0.00039852	0.00262542	SCN11A	sodium channel, voltage gated, type XI alpha subunit [Source:HGNC Symbol;Acc:HGNC:10583]	22	23	19	45	37	83	19.08	23.42	20.04	41.53	45.11	77.13
ENSG00000177679	8.18	1.16	2.23	0.2	3.9e-07	4.98e-06	SRRM3	serine/arginine repetitive matrix 3 [Source:HGNC Symbol;Acc:HGNC:26729]	154	223	146	354	446	381	133.54	227.09	153.96	326.7	543.81	354.08
ENSG00000186567	9.62	1.16	2.23	0.1	0	0	CEACAM19	carcinoembryonic antigen-related cell adhesion molecule 19 [Source:HGNC Symbol;Acc:HGNC:31951]	541	535	406	1149	976	1114	469.14	544.81	428.14	1060.39	1190.04	1035.28
ENSG00000235720	10.73	1.15	2.23	0.1	0	0	RP11-340I6.6		1272	876	1055	2688	1667	2742	1103.03	892.06	1112.54	2480.7	2032.59	2548.23
ENSG00000238273	2.26	1.16	2.23	0.4	0.00746015	0.0340202	AC012360.6		1	0	2	10	9	6	0.87	0	2.11	9.23	10.97	5.58
ENSG00000260693	4.3	1.16	2.23	0.4	0.00324774	0.0166374	AC026150.8		12	13	5	19	34	33	10.41	13.24	5.27	17.53	41.46	30.67
ENSG00000273002	5.64	1.16	2.23	0.3	0.00035105	0.00234982	RP11-336K24.12		25	37	22	49	83	76	21.68	37.68	23.2	45.22	101.2	70.63
ENSG00000276724	4.89	1.16	2.23	0.4	0.00130953	0.00753297	RP11-1000B6.7		14	24	10	32	43	53	12.14	24.44	10.55	29.53	52.43	49.25
ENSG00000114933	11.1	1.16	2.24	0.1	0	0	INO80D	INO80 complex subunit D [Source:HGNC Symbol;Acc:HGNC:25997]	1561	1256	1319	3750	2253	3159	1353.64	1279.03	1390.94	3460.8	2747.1	2935.76
ENSG00000130224	10.56	1.16	2.24	0.1	0	0	LRCH2	leucine-rich repeats and calponin homology (CH) domain containing 2 [Source:HGNC Symbol;Acc:HGNC:29292]	1074	915	866	2430	1573	2303	931.33	931.78	913.23	2242.6	1917.97	2140.25
ENSG00000197948	8.44	1.16	2.24	0.2	0	0	FCHSD1	FCH and double SH3 domains 1 [Source:HGNC Symbol;Acc:HGNC:25463]	224	234	187	436	464	530	194.24	238.29	197.2	402.38	565.76	492.55
ENSG00000225828	10.27	1.16	2.24	0.2	0	0	FAM229A	family with sequence similarity 229, member A [Source:HGNC Symbol;Acc:HGNC:44652]	853	875	585	1635	1672	1763	739.69	891.04	616.9	1508.91	2038.68	1638.41
ENSG00000254122	4.04	1.16	2.24	0.4	0.00496378	0.0239936	PCDHGB7	protocadherin gamma subfamily B, 7 [Source:HGNC Symbol;Acc:HGNC:8714]	8	11	4	39	24	12	6.94	11.2	4.22	35.99	29.26	11.15
ENSG00000260941	4.77	1.16	2.24	0.4	0.00122691	0.00711668	LINC00622	long intergenic non-protein coding RNA 622 [Source:HGNC Symbol;Acc:HGNC:44251]	12	23	9	48	27	47	10.41	23.42	9.49	44.3	32.92	43.68
ENSG00000007968	12.4	1.17	2.25	0.1	0	0	E2F2	E2F transcription factor 2 [Source:HGNC Symbol;Acc:HGNC:3114]	3395	4011	2685	8317	5753	8596	2944.02	4084.54	2831.43	7675.59	7014.67	7988.54
ENSG00000085563	11.23	1.17	2.25	0.1	0	0	ABCB1	ATP-binding cassette, sub-family B (MDR/TAP), member 1 [Source:HGNC Symbol;Acc:HGNC:40]	1769	1399	1370	3517	2814	3571	1534.01	1424.65	1444.72	3245.77	3431.13	3318.64
ENSG00000105989	3.58	1.17	2.25	0.4	0.00503338	0.024277	WNT2	wingless-type MMTV integration site family member 2 [Source:HGNC Symbol;Acc:HGNC:12780]	5	6	5	26	17	12	4.34	6.11	5.27	23.99	20.73	11.15
ENSG00000109063	8.71	1.17	2.25	0.2	0	0	MYH3	myosin, heavy chain 3, skeletal muscle, embryonic [Source:HGNC Symbol;Acc:HGNC:7573]	270	281	224	615	530	577	234.13	286.15	236.22	567.57	646.23	536.22
ENSG00000134594	3.92	1.17	2.25	0.4	0.00427391	0.0211295	RAB33A	RAB33A, member RAS oncogene family [Source:HGNC Symbol;Acc:HGNC:9773]	11	6	5	28	10	34	9.54	6.11	5.27	25.84	12.19	31.6
ENSG00000143226	4.03	1.17	2.25	0.4	0.00627625	0.0293242	FCGR2A	Fc fragment of IgG, low affinity IIa, receptor (CD32) [Source:HGNC Symbol;Acc:HGNC:3616]	5	9	6	19	43	9	4.34	9.17	6.33	17.53	52.43	8.36
ENSG00000149294	11.71	1.17	2.25	0.1	0	0	NCAM1	neural cell adhesion molecule 1 [Source:HGNC Symbol;Acc:HGNC:7656]	2642	1919	1794	5298	3923	4651	2291.05	1954.18	1891.84	4889.42	4783.34	4322.32
ENSG00000154258	2.04	1.17	2.25	0.4	0.00621473	0.0290598	ABCA9	ATP-binding cassette, sub-family A (ABC1), member 9 [Source:HGNC Symbol;Acc:HGNC:39]	1	1	0	7	8	7	0.87	1.02	0	6.46	9.75	6.51
ENSG00000155980	10.33	1.17	2.25	0.1	0	0	KIF5A	kinesin family member 5A [Source:HGNC Symbol;Acc:HGNC:6323]	892	761	753	1666	1717	1875	773.51	774.95	794.07	1537.52	2093.55	1742.5
ENSG00000160117	7.51	1.17	2.25	0.2	0	0	ANKLE1	ankyrin repeat and LEM domain containing 1 [Source:HGNC Symbol;Acc:HGNC:26812]	128	101	110	278	201	286	111	102.85	116	256.56	245.08	265.79
ENSG00000213199	7.56	1.17	2.25	0.2	7.7e-07	9.32e-06	ASIC3	acid sensing (proton gated) ion channel 3 [Source:HGNC Symbol;Acc:HGNC:101]	86	149	101	239	217	342	74.58	151.73	106.51	220.57	264.59	317.83
ENSG00000231194	2.57	1.17	2.25	0.4	0.00754978	0.0343802	FARP1-AS1	FARP1 antisense RNA 1 [Source:HGNC Symbol;Acc:HGNC:40229]	2	1	2	18	4	10	1.73	1.02	2.11	16.61	4.88	9.29
ENSG00000251463	2.3	1.17	2.25	0.4	0.00688031	0.0317773	FKBP4P1	FK506 binding protein 4, 59kDa pseudogene 1 [Source:HGNC Symbol;Acc:HGNC:44038]	0	2	1	6	8	12	0	2.04	1.05	5.54	9.75	11.15
ENSG00000258430	5.12	1.17	2.25	0.3	0.00019175	0.00137178	RP11-982M15.2		27	15	18	55	41	54	23.41	15.28	18.98	50.76	49.99	50.18
ENSG00000260613	3.16	1.17	2.25	0.4	0.00693152	0.0319763	RP3-522J7.6		3	3	4	7	16	19	2.6	3.06	4.22	6.46	19.51	17.66
ENSG00000274272	5.06	1.17	2.25	0.3	0.00049006	0.00316133	RP11-44M6.7		23	17	16	35	41	69	19.94	17.31	16.87	32.3	49.99	64.12
ENSG00000099250	12.84	1.18	2.26	0.1	0	0	NRP1	neuropilin 1 [Source:HGNC Symbol;Acc:HGNC:8004]	5589	3548	4515	12319	7176	11337	4846.58	3613.05	4761.24	11369	8749.75	10535.8
ENSG00000105048	8.73	1.18	2.26	0.3	2.98e-06	3.208e-05	TNNT1	troponin T type 1 (skeletal, slow) [Source:HGNC Symbol;Acc:HGNC:11948]	182	372	192	688	374	771	157.82	378.82	202.47	634.94	456.02	716.52
ENSG00000164411	3.8	1.18	2.26	0.4	0.0036867	0.0185954	GJB7	gap junction protein, beta 7, 25kDa [Source:HGNC Symbol;Acc:HGNC:16690]	9	4	7	17	20	26	7.8	4.07	7.38	15.69	24.39	24.16
ENSG00000167483	3.75	1.18	2.26	0.4	0.00459997	0.0224942	FAM129C	family with sequence similarity 129, member C [Source:HGNC Symbol;Acc:HGNC:24130]	3	10	5	19	15	29	2.6	10.18	5.27	17.53	18.29	26.95
ENSG00000223764	10.25	1.18	2.26	0.1	0	0	RP11-54O7.3		867	577	817	1811	1345	1929	751.83	587.58	861.56	1671.34	1639.97	1792.68
ENSG00000272217	5.31	1.18	2.26	0.3	0.0004753	0.00307172	XXbac-BPG157A10.21		25	16	25	42	41	92	21.68	16.29	26.36	38.76	49.99	85.5
ENSG00000273056	5.05	1.18	2.26	0.3	0.00077326	0.00473606	RP11-77E14.2		20	11	23	67	25	57	17.34	11.2	24.25	61.83	30.48	52.97
ENSG00000273356	5.31	1.17	2.26	0.3	0.00010001	0.00076322	RP11-804H8.6		30	19	20	67	50	53	26.01	19.35	21.09	61.83	60.97	49.25
ENSG00000033100	12.06	1.19	2.27	0.2	0	0	CHPF2	chondroitin polymerizing factor 2 [Source:HGNC Symbol;Acc:HGNC:29270]	3485	1963	2549	6949	4509	6546	3022.07	1998.99	2688.02	6413.09	5497.86	6083.41
ENSG00000068697	11.9	1.18	2.27	0.2	0	0	LAPTM4A	lysosomal protein transmembrane 4 alpha [Source:HGNC Symbol;Acc:HGNC:6924]	3087	1910	2127	6973	3825	5274	2676.93	1945.02	2243	6435.24	4663.85	4901.3
ENSG00000168916	12.12	1.19	2.27	0.1	0	0	ZNF608	zinc finger protein 608 [Source:HGNC Symbol;Acc:HGNC:29238]	3001	2870	2457	6754	4880	6992	2602.36	2922.62	2591	6233.13	5950.22	6497.89
ENSG00000177791	1.91	1.18	2.27	0.4	0.00485166	0.0235321	MYOZ1	myozenin 1 [Source:HGNC Symbol;Acc:HGNC:13752]	0	0	1	11	4	7	0	0	1.05	10.15	4.88	6.51
ENSG00000186446	9.35	1.18	2.27	0.1	0	0	ZNF501	zinc finger protein 501 [Source:HGNC Symbol;Acc:HGNC:23717]	391	409	401	938	725	1056	339.06	416.5	422.87	865.66	884	981.37
ENSG00000204516	10.63	1.18	2.27	0.1	0	0	MICB	MHC class I polypeptide-related sequence B [Source:HGNC Symbol;Acc:HGNC:7091]	1165	901	897	2410	1639	2576	1010.25	917.52	945.92	2224.14	1998.44	2393.96
ENSG00000225077	6.07	1.18	2.27	0.3	4.06e-06	4.258e-05	LINC00337	long intergenic non-protein coding RNA 337 [Source:HGNC Symbol;Acc:HGNC:28620]	39	32	47	104	80	100	33.82	32.59	49.56	95.98	97.54	92.93
ENSG00000257252	4.44	1.18	2.27	0.4	0.00114091	0.00668355	RP11-486A14.2		17	8	10	36	24	37	14.74	8.15	10.55	33.22	29.26	34.39
ENSG00000257322	2.72	1.19	2.27	0.4	0.00674602	0.0312591	RP11-511B23.2		2	1	3	9	14	9	1.73	1.02	3.16	8.31	17.07	8.36
ENSG00000261371	2.73	1.18	2.27	0.4	0.0069935	0.0321908	PECAM1	platelet/endothelial cell adhesion molecule 1 [Source:HGNC Symbol;Acc:HGNC:8823]	5	1	0	14	7	14	4.34	1.02	0	12.92	8.54	13.01
ENSG00000261533	6.91	1.18	2.27	0.3	5.46e-06	5.588e-05	RP11-15N24.4		101	48	67	218	95	212	87.58	48.88	70.65	201.19	115.83	197.02
ENSG00000262484	5.79	1.18	2.27	0.3	7.212e-05	0.00056806	CCER2	coiled-coil glutamate-rich protein 2 [Source:HGNC Symbol;Acc:HGNC:44662]	37	31	28	88	42	115	32.09	31.57	29.53	81.21	51.21	106.87
ENSG00000266437	5.7	1.18	2.27	0.3	2.535e-05	0.00022285	MIR4746	microRNA 4746 [Source:HGNC Symbol;Acc:HGNC:41904]	35	34	22	79	53	92	30.35	34.62	23.2	72.91	64.62	85.5
ENSG00000273372	4.02	1.18	2.27	0.4	0.0030786	0.015879	SFTPD-AS1	SFTPD antisense RNA 1 [Source:HGNC Symbol;Acc:HGNC:51589]	4	12	7	26	23	24	3.47	12.22	7.38	23.99	28.04	22.3
ENSG00000105369	5.13	1.19	2.28	0.4	0.0010266	0.00608652	CD79A	CD79a molecule, immunoglobulin-associated alpha [Source:HGNC Symbol;Acc:HGNC:1698]	28	12	17	53	23	85	24.28	12.22	17.93	48.91	28.04	78.99
ENSG00000127993	10.51	1.19	2.28	0.1	0	0	RBM48	RNA binding motif protein 48 [Source:HGNC Symbol;Acc:HGNC:21785]	1074	833	791	2253	1345	2573	931.33	848.27	834.14	2079.25	1639.97	2391.17
ENSG00000145861	5.41	1.19	2.28	0.3	0.00014279	0.00105436	C1QTNF2	C1q and tumor necrosis factor related protein 2 [Source:HGNC Symbol;Acc:HGNC:14325]	24	32	16	79	49	56	20.81	32.59	16.87	72.91	59.75	52.04
ENSG00000158113	2.76	1.19	2.28	0.4	0.00673305	0.0312072	LRRC43	leucine rich repeat containing 43 [Source:HGNC Symbol;Acc:HGNC:28562]	1	3	2	16	4	16	0.87	3.06	2.11	14.77	4.88	14.87
ENSG00000160973	3.23	1.19	2.28	0.4	0.0062053	0.0290221	FOXH1	forkhead box H1 [Source:HGNC Symbol;Acc:HGNC:3814]	1	4	5	19	6	23	0.87	4.07	5.27	17.53	7.32	21.37
ENSG00000166569	2.18	1.19	2.28	0.4	0.00541681	0.0258515	CPLX4	complexin 4 [Source:HGNC Symbol;Acc:HGNC:24330]	0	1	1	14	7	4	0	1.02	1.05	12.92	8.54	3.72
ENSG00000172771	5.77	1.19	2.28	0.3	2.523e-05	0.00022196	EFCAB12	EF-hand calcium binding domain 12 [Source:HGNC Symbol;Acc:HGNC:28061]	38	25	32	82	51	104	32.95	25.46	33.75	75.68	62.18	96.65
ENSG00000175544	2.28	1.19	2.28	0.4	0.00503446	0.0242789	CABP4	calcium binding protein 4 [Source:HGNC Symbol;Acc:HGNC:1386]	2	0	0	15	2	12	1.73	0	0	13.84	2.44	11.15
ENSG00000179546	8.11	1.19	2.28	0.2	1.1e-07	1.61e-06	HTR1D	5-hydroxytryptamine (serotonin) receptor 1D, G protein-coupled [Source:HGNC Symbol;Acc:HGNC:5289]	152	199	143	347	437	349	131.81	202.65	150.8	320.24	532.84	324.34
ENSG00000272910	4.53	1.19	2.28	0.4	0.00090034	0.00541871	RP11-15L13.4		14	15	8	41	28	33	12.14	15.28	8.44	37.84	34.14	30.67
ENSG00000010379	3.53	1.19	2.29	0.4	0.00492405	0.0238113	SLC6A13	solute carrier family 6 (neurotransmitter transporter), member 13 [Source:HGNC Symbol;Acc:HGNC:11046]	9	4	2	29	12	15	7.8	4.07	2.11	26.76	14.63	13.94
ENSG00000015520	7.11	1.2	2.29	0.2	1.3e-07	1.84e-06	NPC1L1	NPC1-like 1 [Source:HGNC Symbol;Acc:HGNC:7898]	75	104	67	190	190	197	65.04	105.91	70.65	175.35	231.67	183.08
ENSG00000105855	8.61	1.2	2.29	0.2	0	3e-08	ITGB8	integrin, beta 8 [Source:HGNC Symbol;Acc:HGNC:6163]	254	282	170	648	514	460	220.26	287.17	179.27	598.03	626.72	427.49
ENSG00000140839	2.96	1.2	2.29	0.4	0.00602865	0.0283358	CLEC18B	C-type lectin domain family 18, member B [Source:HGNC Symbol;Acc:HGNC:33849]	1	3	4	16	8	15	0.87	3.06	4.22	14.77	9.75	13.94
ENSG00000160766	9.27	1.2	2.29	0.1	0	0	GBAP1	glucosidase, beta, acid pseudogene 1 [Source:HGNC Symbol;Acc:HGNC:4178]	475	343	327	1006	623	974	411.9	349.29	344.83	928.42	759.63	905.17
ENSG00000170271	7.81	1.19	2.29	0.3	3.074e-05	0.00026448	FAXDC2	fatty acid hydroxylase domain containing 2 [Source:HGNC Symbol;Acc:HGNC:1334]	115	181	87	261	411	242	99.72	184.32	91.74	240.87	501.14	224.9
ENSG00000183049	11.35	1.19	2.29	0.1	0	0	CAMK1D	calcium/calmodulin-dependent protein kinase ID [Source:HGNC Symbol;Acc:HGNC:19341]	1636	1683	1471	3451	3557	3710	1418.68	1713.86	1551.22	3184.86	4337.08	3447.82
ENSG00000213967	9.63	1.19	2.29	0.1	0	0	ZNF726	zinc finger protein 726 [Source:HGNC Symbol;Acc:HGNC:32462]	585	420	463	1163	931	1191	507.29	427.7	488.25	1073.31	1135.17	1106.83
ENSG00000255498	3.01	1.2	2.29	0.4	0.00616591	0.028885	RP11-618K13.2		5	0	3	22	7	13	4.34	0	3.16	20.3	8.54	12.08
ENSG00000276704	3.27	1.2	2.29	0.4	0.00512703	0.0246749	RP11-128N14.4		7	2	3	21	11	15	6.07	2.04	3.16	19.38	13.41	13.94
ENSG00000280073	3.24	1.2	2.29	0.4	0.00604744	0.0283998	CTD-2525P14.5		4	4	2	16	22	6	3.47	4.07	2.11	14.77	26.82	5.58
ENSG00000006128	5.88	1.2	2.3	0.3	1.415e-05	0.00013158	TAC1	tachykinin, precursor 1 [Source:HGNC Symbol;Acc:HGNC:11517]	35	42	25	81	65	108	30.35	42.77	26.36	74.75	79.25	100.37
ENSG00000050628	5.37	1.2	2.3	0.3	5.455e-05	0.00044279	PTGER3	prostaglandin E receptor 3 (subtype EP3) [Source:HGNC Symbol;Acc:HGNC:9595]	29	23	19	75	42	64	25.15	23.42	20.04	69.22	51.21	59.48
ENSG00000117601	1.93	1.2	2.3	0.4	0.00433783	0.0214185	SERPINC1	serpin peptidase inhibitor, clade C (antithrombin), member 1 [Source:HGNC Symbol;Acc:HGNC:775]	0	1	0	6	8	7	0	1.02	0	5.54	9.75	6.51
ENSG00000130522	11.38	1.2	2.3	0.2	0	0	JUND	jun D proto-oncogene [Source:HGNC Symbol;Acc:HGNC:6206]	1405	1822	1535	2979	3354	4741	1218.37	1855.4	1618.72	2749.26	4089.56	4405.96
ENSG00000143622	10.83	1.2	2.3	0.2	0	0	RIT1	Ras-like without CAAX 1 [Source:HGNC Symbol;Acc:HGNC:10023]	1341	1025	981	3190	1594	2977	1162.87	1043.79	1034.5	2943.99	1943.58	2766.62
ENSG00000230131	2.75	1.2	2.3	0.4	0.00589694	0.0278054	RP11-282I1.1		1	4	0	8	7	21	0.87	4.07	0	7.38	8.54	19.52
ENSG00000259783	1.93	1.2	2.3	0.4	0.00442945	0.0217949	RP11-1006G14.2		0	0	1	7	8	6	0	0	1.05	6.46	9.75	5.58
ENSG00000261040	5.01	1.2	2.3	0.3	0.00030198	0.00205721	WFDC21P	WAP four-disulfide core domain 21, pseudogene [Source:HGNC Symbol;Acc:HGNC:50357]	21	20	12	44	50	44	18.21	20.37	12.65	40.61	60.97	40.89
ENSG00000273061	5.36	1.2	2.3	0.3	8.246e-05	0.00064055	CDC37L1-AS1	CDC37L1 antisense RNA 1 (head to head) [Source:HGNC Symbol;Acc:HGNC:49735]	29	25	16	69	54	53	25.15	25.46	16.87	63.68	65.84	49.25
ENSG00000279205	1.93	1.2	2.3	0.4	0.00433956	0.0214235	RP11-632P5.1		0	1	0	7	8	6	0	1.02	0	6.46	9.75	5.58
ENSG00000101955	8.82	1.21	2.31	0.2	0	0	SRPX	sushi-repeat containing protein, X-linked [Source:HGNC Symbol;Acc:HGNC:11309]	298	273	248	618	640	597	258.41	278.01	261.53	570.34	780.36	554.81
ENSG00000111859	8.35	1.21	2.31	0.2	0	0	NEDD9	neural precursor cell expressed, developmentally down-regulated 9 [Source:HGNC Symbol;Acc:HGNC:7733]	213	214	167	419	377	580	184.71	217.92	176.11	386.69	459.68	539.01
ENSG00000152580	7.74	1.21	2.31	0.2	1e-08	2.4e-07	IGSF10	immunoglobulin superfamily, member 10 [Source:HGNC Symbol;Acc:HGNC:26384]	150	138	97	321	317	249	130.07	140.53	102.29	296.24	386.52	231.4
ENSG00000185272	8.49	1.21	2.31	0.1	0	0	RBM11	RNA binding motif protein 11 [Source:HGNC Symbol;Acc:HGNC:9897]	234	211	209	546	451	495	202.92	214.87	220.4	503.89	549.91	460.02
ENSG00000187796	6.96	1.21	2.31	0.3	1.135e-05	0.00010808	CARD9	caspase recruitment domain family, member 9 [Source:HGNC Symbol;Acc:HGNC:16391]	76	67	72	212	79	264	65.9	68.23	75.93	195.65	96.33	245.34
ENSG00000203799	3.06	1.21	2.31	0.4	0.00552201	0.0262864	CCDC162P	coiled-coil domain containing 162, pseudogene [Source:HGNC Symbol;Acc:HGNC:21565]	4	4	1	9	12	20	3.47	4.07	1.05	8.31	14.63	18.59
ENSG00000253677	6.23	1.21	2.31	0.3	5.41e-06	5.536e-05	UBE2HP1	ubiquitin-conjugating enzyme E2H pseudogene 1 [Source:HGNC Symbol;Acc:HGNC:31079]	40	57	33	98	94	127	34.69	58.05	34.8	90.44	114.61	118.03
ENSG00000273432	3.75	1.21	2.31	0.4	0.00283491	0.0147815	RP5-1165K10.2		9	5	5	19	17	26	7.8	5.09	5.27	17.53	20.73	24.16
ENSG00000077943	11.34	1.21	2.32	0.1	0	0	ITGA8	integrin, alpha 8 [Source:HGNC Symbol;Acc:HGNC:6144]	1902	1235	1618	4119	3132	3560	1649.35	1257.64	1706.24	3801.34	3818.87	3308.42
ENSG00000101052	10.24	1.22	2.32	0.2	0	0	IFT52	intraflagellar transport 52 [Source:HGNC Symbol;Acc:HGNC:15901]	1004	562	661	1750	1444	1872	870.63	572.3	697.05	1615.04	1760.68	1739.71
ENSG00000136235	6.7	1.21	2.32	0.3	1.52e-06	1.738e-05	GPNMB	glycoprotein (transmembrane) nmb [Source:HGNC Symbol;Acc:HGNC:4462]	63	53	65	112	155	167	54.63	53.97	68.54	103.36	188.99	155.2
ENSG00000148735	4.11	1.22	2.32	0.4	0.00152658	0.00859835	PLEKHS1	pleckstrin homology domain containing, family S member 1 [Source:HGNC Symbol;Acc:HGNC:26285]	12	6	8	30	23	25	10.41	6.11	8.44	27.69	28.04	23.23
ENSG00000167614	3.24	1.21	2.32	0.4	0.00532266	0.0254571	TTYH1	tweety family member 1 [Source:HGNC Symbol;Acc:HGNC:13476]	4	5	1	14	21	9	3.47	5.09	1.05	12.92	25.61	8.36
ENSG00000184925	3.27	1.22	2.32	0.4	0.00514535	0.0247462	LCN12	lipocalin 12 [Source:HGNC Symbol;Acc:HGNC:28733]	1	7	2	22	8	19	0.87	7.13	2.11	20.3	9.75	17.66
ENSG00000205853	7.1	1.22	2.32	0.2	0	4e-08	RFPL3S	RFPL3 antisense [Source:HGNC Symbol;Acc:HGNC:9981]	95	90	62	226	162	193	82.38	91.65	65.38	208.57	197.53	179.36
ENSG00000244468	3.39	1.21	2.32	0.4	0.00506885	0.0244181	RP11-206M11.7		6	1	5	15	8	30	5.2	1.02	5.27	13.84	9.75	27.88
ENSG00000263033	2.61	1.22	2.32	0.4	0.00545798	0.0260199	RP11-396B14.2		2	2	1	14	4	15	1.73	2.04	1.05	12.92	4.88	13.94
ENSG00000275489	2.38	1.21	2.32	0.4	0.00518442	0.0249003	C17orf98	chromosome 17 open reading frame 98 [Source:HGNC Symbol;Acc:HGNC:34492]	0	2	1	11	4	14	0	2.04	1.05	10.15	4.88	13.01
ENSG00000276573	3.37	1.21	2.32	0.4	0.00400001	0.0199538	RP11-128N14.5		4	4	5	15	13	21	3.47	4.07	5.27	13.84	15.85	19.52
ENSG00000277977	2.64	1.21	2.32	0.4	0.00559327	0.0265825	CTD-3018O17.5		2	2	1	5	10	17	1.73	2.04	1.05	4.61	12.19	15.8
ENSG00000099840	5.21	1.22	2.33	0.3	0.00012175	0.00091233	IZUMO4	IZUMO family member 4 [Source:HGNC Symbol;Acc:HGNC:26950]	22	17	22	52	37	74	19.08	17.31	23.2	47.99	45.11	68.77
ENSG00000113070	9.23	1.22	2.33	0.2	0	0	HBEGF	heparin-binding EGF-like growth factor [Source:HGNC Symbol;Acc:HGNC:3059]	448	318	319	1083	495	1014	388.49	323.83	336.4	999.48	603.56	942.34
ENSG00000114923	8.01	1.22	2.33	0.2	0	0	SLC4A3	solute carrier family 4 (anion exchanger), member 3 [Source:HGNC Symbol;Acc:HGNC:11029]	165	174	123	343	356	373	143.08	177.19	129.71	316.55	434.07	346.64
ENSG00000155966	10	1.22	2.33	0.2	0	0	AFF2	AF4/FMR2 family, member 2 [Source:HGNC Symbol;Acc:HGNC:3776]	636	648	556	1372	1563	1272	551.52	659.88	586.32	1266.19	1905.78	1182.11
ENSG00000168386	8.06	1.22	2.33	0.2	0	0	FILIP1L	filamin A interacting protein 1-like [Source:HGNC Symbol;Acc:HGNC:24589]	154	182	142	362	330	427	133.54	185.34	149.74	334.08	402.37	396.82
ENSG00000229869	3.88	1.22	2.33	0.4	0.0022635	0.0121605	RP11-363N22.2		10	4	7	23	20	24	8.67	4.07	7.38	21.23	24.39	22.3
ENSG00000235609	5.53	1.22	2.33	0.3	1.853e-05	0.00016779	AF127936.9		32	23	24	80	48	73	27.75	23.42	25.31	73.83	58.53	67.84
ENSG00000257605	4.87	1.22	2.33	0.4	0.00055327	0.00352217	RP11-680A11.5		13	20	13	54	23	56	11.27	20.37	13.71	49.84	28.04	52.04
ENSG00000260306	6.31	1.22	2.33	0.3	2.03e-06	2.262e-05	RP11-645C24.5		64	31	45	122	82	140	55.5	31.57	47.45	112.59	99.98	130.11
ENSG00000261342	7.94	1.22	2.33	0.2	1.5e-07	2.04e-06	AC006538.1		184	89	163	377	224	465	159.56	90.63	171.89	347.93	273.12	432.14
ENSG00000267475	9.27	1.22	2.33	0.2	2e-08	3.8e-07	CTD-2538C1.2		415	337	349	1011	436	1270	359.87	343.18	368.03	933.03	531.62	1180.25
ENSG00000267519	5.59	1.22	2.33	0.3	2.042e-05	0.00018311	CTD-3252C9.4		27	30	24	66	68	70	23.41	30.55	25.31	60.91	82.91	65.05
ENSG00000270091	6.58	1.22	2.33	0.2	1.2e-07	1.77e-06	RP11-78O7.2		70	54	46	177	104	130	60.7	54.99	48.51	163.35	126.81	120.81
ENSG00000272434	5.53	1.22	2.33	0.3	8.989e-05	0.00069199	RP13-131K19.6		29	15	33	83	44	78	25.15	15.28	34.8	76.6	53.65	72.49
ENSG00000279653	4.21	1.22	2.33	0.4	0.00149435	0.00844507	LLNLR-304A6.1		7	11	9	30	29	23	6.07	11.2	9.49	27.69	35.36	21.37
ENSG00000279699	3.09	1.22	2.33	0.4	0.00486756	0.0235833	RP1-102K2.9		3	1	5	16	8	19	2.6	1.02	5.27	14.77	9.75	17.66
ENSG00000112053	3.2	1.23	2.34	0.4	0.00456994	0.0223835	SLC26A8	solute carrier family 26 (anion exchanger), member 8 [Source:HGNC Symbol;Acc:HGNC:14468]	2	3	5	23	8	15	1.73	3.06	5.27	21.23	9.75	13.94
ENSG00000127995	10.35	1.23	2.34	0.1	0	0	CASD1	CAS1 domain containing 1 [Source:HGNC Symbol;Acc:HGNC:16014]	969	661	763	1795	1589	2089	840.28	673.12	804.61	1656.57	1937.48	1941.37
ENSG00000180448	7.24	1.22	2.34	0.2	2.6e-07	3.48e-06	HMHA1	histocompatibility (minor) HA-1 [Source:HGNC Symbol;Acc:HGNC:17102]	88	118	58	196	190	254	76.31	120.16	61.16	180.88	231.67	236.05
ENSG00000184492	6.03	1.23	2.34	0.3	7.73e-06	7.634e-05	FOXD4L1	forkhead box D4-like 1 [Source:HGNC Symbol;Acc:HGNC:18521]	40	36	36	118	53	118	34.69	36.66	37.96	108.9	64.62	109.66
ENSG00000184545	10.5	1.22	2.34	0.2	0	3e-08	DUSP8	dual specificity phosphatase 8 [Source:HGNC Symbol;Acc:HGNC:3074]	721	1153	668	1838	1746	2513	625.23	1174.14	704.43	1696.25	2128.91	2335.41
ENSG00000188992	2.99	1.23	2.34	0.4	0.00498042	0.0240642	LIPI	lipase, member I [Source:HGNC Symbol;Acc:HGNC:18821]	1	3	2	12	22	4	0.87	3.06	2.11	11.07	26.82	3.72
ENSG00000227487	2.3	1.23	2.34	0.4	0.0046104	0.0225348	NCAM1-AS1	NCAM1 antisense RNA1 [Source:HGNC Symbol;Acc:HGNC:48675]	2	0	1	9	6	12	1.73	0	1.05	8.31	7.32	11.15
ENSG00000229591	3.91	1.23	2.34	0.4	0.0025743	0.0136153	RP5-981O7.2		3	7	10	26	21	22	2.6	7.13	10.55	23.99	25.61	20.45
ENSG00000237301	4.49	1.23	2.34	0.4	0.00131914	0.00758451	RP4-680D5.2		8	11	14	36	17	52	6.94	11.2	14.76	33.22	20.73	48.33
ENSG00000250325	2.31	1.23	2.34	0.4	0.00416686	0.0206522	IGBP1P4	immunoglobulin (CD79A) binding protein 1 pseudogene 4 [Source:HGNC Symbol;Acc:HGNC:43613]	0	2	0	14	3	12	0	2.04	0	12.92	3.66	11.15
ENSG00000254815	3.37	1.23	2.34	0.4	0.00408813	0.0203189	RP11-496I9.1		3	3	6	22	16	11	2.6	3.06	6.33	20.3	19.51	10.22
ENSG00000257497	8.96	1.23	2.34	0.2	0	0	RP11-585P4.5		353	284	262	779	443	918	306.11	289.21	276.29	718.92	540.15	853.13
ENSG00000259941	3.33	1.22	2.34	0.4	0.00429419	0.0212202	RP11-48G14.2		6	2	4	26	9	15	5.2	2.04	4.22	23.99	10.97	13.94
ENSG00000267030	7.39	1.23	2.34	0.2	3e-08	4.8e-07	CTB-50L17.7		142	97	62	258	177	284	123.14	98.78	65.38	238.1	215.82	263.93
ENSG00000272954	5.4	1.23	2.34	0.3	7.195e-05	0.00056726	KB-1440D3.13		23	32	15	63	51	70	19.94	32.59	15.82	58.14	62.18	65.05
ENSG00000115008	2.33	1.23	2.35	0.4	0.00458745	0.0224444	IL1A	interleukin 1, alpha [Source:HGNC Symbol;Acc:HGNC:5991]	1	2	0	7	8	12	0.87	2.04	0	6.46	9.75	11.15
ENSG00000146757	11.05	1.23	2.35	0.1	0	0	ZNF92	zinc finger protein 92 [Source:HGNC Symbol;Acc:HGNC:13168]	1398	1232	1226	3371	2170	3469	1212.3	1254.59	1292.86	3111.03	2645.9	3223.85
ENSG00000225793	6.19	1.23	2.35	0.2	4.6e-07	5.84e-06	RP1-234P15.4		51	40	36	99	88	124	44.23	40.73	37.96	91.37	107.3	115.24
ENSG00000242612	9.07	1.23	2.35	0.2	0	0	DECR2	2,4-dienoyl CoA reductase 2, peroxisomal [Source:HGNC Symbol;Acc:HGNC:2754]	330	347	290	739	567	982	286.16	353.36	305.82	682.01	691.35	912.6
ENSG00000255693	3.23	1.23	2.35	0.4	0.00406144	0.020209	RP11-766N7.3		5	2	4	19	14	12	4.34	2.04	4.22	17.53	17.07	11.15
ENSG00000260468	2.3	1.24	2.35	0.4	0.00449828	0.0220844	LINC01290	long intergenic non-protein coding RNA 1290 [Source:HGNC Symbol;Acc:HGNC:50356]	1	1	1	11	9	6	0.87	1.02	1.05	10.15	10.97	5.58
ENSG00000267905	2.03	1.23	2.35	0.4	0.00350647	0.0178107	CTD-2616J11.16		1	0	0	6	11	5	0.87	0	0	5.54	13.41	4.65
ENSG00000278867	7.09	1.23	2.35	0.2	0	7e-08	RP11-640N20.4		102	59	81	218	167	190	88.45	60.08	85.42	201.19	203.62	176.57
ENSG00000280527	5.89	1.23	2.35	0.3	1.838e-05	0.00016654	AL031587.1		28	47	24	88	70	98	24.28	47.86	25.31	81.21	85.35	91.07
ENSG00000028277	7.32	1.24	2.36	0.2	1e-08	1.2e-07	POU2F2	POU class 2 homeobox 2 [Source:HGNC Symbol;Acc:HGNC:9213]	123	81	81	257	145	292	106.66	82.49	85.42	237.18	176.8	271.36
ENSG00000095752	5.03	1.24	2.36	0.4	0.00055251	0.0035199	IL11	interleukin 11 [Source:HGNC Symbol;Acc:HGNC:5966]	15	25	10	36	55	50	13.01	25.46	10.55	33.22	67.06	46.47
ENSG00000163898	8.09	1.24	2.36	0.2	1e-08	1e-07	LIPH	lipase, member H [Source:HGNC Symbol;Acc:HGNC:18483]	165	191	120	345	411	372	143.08	194.5	126.54	318.39	501.14	345.71
ENSG00000167617	2.33	1.24	2.36	0.4	0.00380942	0.0191298	CDC42EP5	CDC42 effector protein (Rho GTPase binding) 5 [Source:HGNC Symbol;Acc:HGNC:17408]	0	1	1	4	14	8	0	1.02	1.05	3.69	17.07	7.43
ENSG00000169896	4.17	1.24	2.36	0.4	0.001463	0.00829574	ITGAM	integrin, alpha M (complement component 3 receptor 3 subunit) [Source:HGNC Symbol;Acc:HGNC:6149]	9	9	8	24	17	43	7.8	9.17	8.44	22.15	20.73	39.96
ENSG00000172426	2.32	1.24	2.36	0.4	0.00437198	0.0215481	RSPH9	radial spoke head 9 homolog (Chlamydomonas) [Source:HGNC Symbol;Acc:HGNC:21057]	1	1	1	10	10	6	0.87	1.02	1.05	9.23	12.19	5.58
ENSG00000220563	4.54	1.24	2.36	0.4	0.00063637	0.00397611	PKMP3	pyruvate kinase, muscle pseudogene 3 [Source:HGNC Symbol;Acc:HGNC:44245]	16	9	11	36	22	48	13.87	9.17	11.6	33.22	26.82	44.61
ENSG00000240764	4.23	1.24	2.36	0.4	0.00099875	0.0059443	PCDHGC5	protocadherin gamma subfamily C, 5 [Source:HGNC Symbol;Acc:HGNC:8718]	10	11	7	35	22	28	8.67	11.2	7.38	32.3	26.82	26.02
ENSG00000248485	4.55	1.24	2.36	0.4	0.00076441	0.00468752	PCP4L1	Purkinje cell protein 4 like 1 [Source:HGNC Symbol;Acc:HGNC:20448]	9	16	10	28	32	44	7.8	16.29	10.55	25.84	39.02	40.89
ENSG00000259751	3.57	1.24	2.36	0.4	0.00349401	0.0177653	RP11-83J16.3		10	2	3	16	19	21	8.67	2.04	3.16	14.77	23.17	19.52
ENSG00000262681	3.33	1.24	2.36	0.4	0.003735	0.0188042	RP11-311F12.1		7	1	4	18	13	18	6.07	1.02	4.22	16.61	15.85	16.73
ENSG00000172059	10.45	1.25	2.37	0.1	0	0	KLF11	Kruppel-like factor 11 [Source:HGNC Symbol;Acc:HGNC:11811]	877	931	692	1893	1896	2023	760.5	948.07	729.74	1747.01	2311.81	1880.04
ENSG00000224204	2.85	1.24	2.37	0.4	0.00438483	0.0216054	PHEX-AS1	PHEX antisense RNA 1 [Source:HGNC Symbol;Acc:HGNC:40445]	0	4	1	6	13	18	0	4.07	1.05	5.54	15.85	16.73
ENSG00000240441	3.6	1.25	2.37	0.4	0.00314415	0.016154	RP11-864J10.2		6	3	6	25	8	27	5.2	3.06	6.33	23.07	9.75	25.09
ENSG00000272072	5.82	1.25	2.37	0.3	8.25e-06	8.094e-05	CTA-363E19.2		34	32	29	105	72	66	29.48	32.59	30.58	96.9	87.79	61.34
ENSG00000272345	6.4	1.24	2.37	0.2	3.8e-07	4.86e-06	RP1-30M3.5		70	39	39	141	89	136	60.7	39.72	41.13	130.13	108.52	126.39
ENSG00000274422	8.36	1.25	2.37	0.2	0	0	LL22NC03-2H8.5		239	182	171	476	433	471	207.25	185.34	180.33	439.29	527.96	437.72
ENSG00000279536	3.23	1.25	2.37	0.4	0.00389496	0.0195013	RP11-445N20.2		3	2	5	12	19	13	2.6	2.04	5.27	11.07	23.17	12.08
ENSG00000115415	11.51	1.25	2.38	0.1	0	0	STAT1	signal transducer and activator of transcription 1, 91kDa [Source:HGNC Symbol;Acc:HGNC:11362]	2034	1530	1693	5255	2833	4457	1763.81	1558.05	1785.33	4849.73	3454.3	4142.03
ENSG00000130589	10.4	1.25	2.38	0.2	0	0	HELZ2	helicase with zinc finger 2, transcriptional coactivator [Source:HGNC Symbol;Acc:HGNC:30021]	707	957	692	1604	1853	2185	613.08	974.55	729.74	1480.3	2259.38	2030.59
ENSG00000169554	11.63	1.25	2.38	0.1	0	0	ZEB2	zinc finger E-box binding homeobox 2 [Source:HGNC Symbol;Acc:HGNC:14881]	2002	2000	1686	4596	3839	4846	1736.06	2036.67	1777.95	4241.56	4680.92	4503.54
ENSG00000170091	2.99	1.25	2.38	0.4	0.00410317	0.0203851	HMP19	Neuron-specific protein family member 2 [Source:UniProtKB/Swiss-Prot;Acc:Q9Y328]	4	2	2	22	7	12	3.47	2.04	2.11	20.3	8.54	11.15
ENSG00000198881	5.13	1.25	2.38	0.3	5.593e-05	0.00045271	ASB12	ankyrin repeat and SOCS box containing 12 [Source:HGNC Symbol;Acc:HGNC:19763]	20	17	20	57	42	54	17.34	17.31	21.09	52.6	51.21	50.18
ENSG00000221947	3.85	1.25	2.38	0.4	0.0020287	0.0110314	XKR9	XK, Kell blood group complex subunit-related family, member 9 [Source:HGNC Symbol;Acc:HGNC:20937]	5	4	10	23	18	26	4.34	4.07	10.55	21.23	21.95	24.16
ENSG00000241735	1.94	1.25	2.38	0.4	0.00318919	0.0163635	FABP5P3	fatty acid binding protein 5 pseudogene 3 [Source:HGNC Symbol;Acc:HGNC:22573]	1	0	0	7	6	9	0.87	0	0	6.46	7.32	8.36
ENSG00000277152	4.02	1.25	2.38	0.4	0.00125886	0.00727576	RP11-622C24.2		7	9	7	24	21	29	6.07	9.17	7.38	22.15	25.61	26.95
ENSG00000279853	2.95	1.25	2.38	0.4	0.00402473	0.0200545	RP5-844F9.1		3	2	3	12	11	15	2.6	2.04	3.16	11.07	13.41	13.94
ENSG00000150457	9.92	1.25	2.39	0.1	0	0	LATS2	large tumor suppressor kinase 2 [Source:HGNC Symbol;Acc:HGNC:6515]	668	551	530	1548	1038	1531	579.27	561.1	558.9	1428.62	1265.64	1422.81
ENSG00000163009	8.01	1.26	2.39	0.2	0	1e-08	C2orf48	chromosome 2 open reading frame 48 [Source:HGNC Symbol;Acc:HGNC:26322]	179	173	101	442	249	422	155.22	176.17	106.51	407.91	303.61	392.18
ENSG00000164619	5.87	1.26	2.39	0.3	2.9e-06	3.133e-05	BMPER	BMP binding endothelial regulator [Source:HGNC Symbol;Acc:HGNC:24154]	39	37	23	95	74	83	33.82	37.68	24.25	87.67	90.23	77.13
ENSG00000167711	3.77	1.26	2.39	0.4	0.00274328	0.0143798	SERPINF2	serpin peptidase inhibitor, clade F (alpha-2 antiplasmin, pigment epithelium derived factor), member 2 [Source:HGNC Symbol;Acc:HGNC:9075]	7	6	4	38	8	22	6.07	6.11	4.22	35.07	9.75	20.45
ENSG00000224063	2.47	1.26	2.39	0.4	0.00406568	0.0202192	AC007319.1		1	2	1	11	8	10	0.87	2.04	1.05	10.15	9.75	9.29
ENSG00000226819	4.64	1.26	2.39	0.4	0.00037543	0.0024909	MEIS1-AS3	MEIS1 antisense RNA 3 [Source:HGNC Symbol;Acc:HGNC:40369]	11	14	13	32	36	42	9.54	14.26	13.71	29.53	43.9	39.03
ENSG00000235077	2.91	1.26	2.39	0.4	0.0040203	0.0200381	AC073842.19		2	1	4	15	7	17	1.73	1.02	4.22	13.84	8.54	15.8
ENSG00000237330	2.59	1.25	2.39	0.4	0.00406057	0.0202075	RNF223	ring finger protein 223 [Source:HGNC Symbol;Acc:HGNC:40020]	0	2	2	16	5	12	0	2.04	2.11	14.77	6.1	11.15
ENSG00000248919	3.86	1.26	2.39	0.4	0.001625	0.00907613	ATP5J2-PTCD1	ATP5J2-PTCD1 readthrough [Source:HGNC Symbol;Acc:HGNC:38844]	8	7	5	19	20	28	6.94	7.13	5.27	17.53	24.39	26.02
ENSG00000255052	4.1	1.26	2.39	0.4	0.00110099	0.00647975	FAM66D	family with sequence similarity 66, member D [Source:HGNC Symbol;Acc:HGNC:24159]	12	8	5	27	21	31	10.41	8.15	5.27	24.92	25.61	28.81
ENSG00000259617	2.18	1.26	2.39	0.4	0.00351752	0.0178592	RP11-540O11.6		1	1	0	10	4	12	0.87	1.02	0	9.23	4.88	11.15
ENSG00000264235	3.69	1.26	2.39	0.4	0.00211177	0.0114374	RP13-270P17.1		6	8	3	22	16	23	5.2	8.15	3.16	20.3	19.51	21.37
ENSG00000154839	11.83	1.26	2.4	0.1	0	0	SKA1	spindle and kinetochore associated complex subunit 1 [Source:HGNC Symbol;Acc:HGNC:28109]	2405	2128	1988	6258	3422	6035	2085.53	2167.01	2096.42	5775.38	4172.47	5608.52
ENSG00000215039	7.44	1.26	2.4	0.2	2e-08	2.9e-07	CD27-AS1	CD27 antisense RNA 1 [Source:HGNC Symbol;Acc:HGNC:43896]	138	86	80	305	148	309	119.67	87.58	84.36	281.48	180.46	287.16
ENSG00000260190	5.19	1.26	2.4	0.4	0.00051173	0.00328715	RP11-229P13.25		33	14	10	72	25	74	28.62	14.26	10.55	66.45	30.48	68.77
ENSG00000279348	8.92	1.26	2.4	0.2	0	1e-08	RP11-566E18.1		364	182	304	888	479	728	315.65	185.34	320.58	819.52	584.05	676.55
ENSG00000154727	12.82	1.27	2.41	0.1	0	0	GABPA	GA binding protein transcription factor, alpha subunit 60kDa [Source:HGNC Symbol;Acc:HGNC:4071]	4945	3805	4179	11994	7404	11570	4288.13	3874.76	4406.91	11069	9027.75	10752.4
ENSG00000162344	3.79	1.27	2.41	0.4	0.00275186	0.0144101	FGF19	fibroblast growth factor 19 [Source:HGNC Symbol;Acc:HGNC:3675]	3	9	4	19	30	14	2.6	9.17	4.22	17.53	36.58	13.01
ENSG00000172159	6.23	1.27	2.41	0.3	6.1e-07	7.55e-06	FRMD3	FERM domain containing 3 [Source:HGNC Symbol;Acc:HGNC:24125]	38	53	35	110	98	114	32.95	53.97	36.91	101.52	119.49	105.94
ENSG00000176840	5.09	1.27	2.41	0.4	0.00041756	0.00273654	MIR7-3HG	MIR7-3 host gene [Source:HGNC Symbol;Acc:HGNC:30049]	22	15	15	48	23	88	19.08	15.28	15.82	44.3	28.04	81.78
ENSG00000187642	3.12	1.27	2.41	0.4	0.00338009	0.0172555	PERM1	PPARGC1 and ESRR induced regulator, muscle 1 [Source:HGNC Symbol;Acc:HGNC:28208]	2	5	2	12	12	19	1.73	5.09	2.11	11.07	14.63	17.66
ENSG00000213777	4.21	1.27	2.41	0.4	0.00068959	0.00428067	CTD-2224J9.8		10	8	9	32	23	29	8.67	8.15	9.49	29.53	28.04	26.95
ENSG00000229848	3.65	1.27	2.41	0.4	0.00210723	0.0114146	RP13-766D20.2		5	6	5	17	14	29	4.34	6.11	5.27	15.69	17.07	26.95
ENSG00000254507	5.54	1.27	2.41	0.3	2.754e-05	0.00024047	RP11-481A20.10		23	28	24	57	72	70	19.94	28.51	25.31	52.6	87.79	65.05
ENSG00000273038	6.39	1.27	2.41	0.2	2.5e-07	3.28e-06	RP11-479G22.8		55	40	48	160	81	126	47.69	40.73	50.62	147.66	98.76	117.1
ENSG00000276952	3.42	1.27	2.41	0.4	0.00290385	0.0150788	RP5-965G21.6		3	6	3	12	20	18	2.6	6.11	3.16	11.07	24.39	16.73
ENSG00000171587	3.84	1.28	2.42	0.4	0.00188762	0.0103453	DSCAM	Down syndrome cell adhesion molecule [Source:HGNC Symbol;Acc:HGNC:3039]	3	7	8	20	16	32	2.6	7.13	8.44	18.46	19.51	29.74
ENSG00000186297	5.54	1.27	2.42	0.4	0.00036747	0.0024431	GABRA5	gamma-aminobutyric acid (GABA) A receptor, alpha 5 [Source:HGNC Symbol;Acc:HGNC:4079]	16	37	16	58	89	52	13.87	37.68	16.87	53.53	108.52	48.33
ENSG00000196247	11.86	1.28	2.42	0.1	0	0	ZNF107	zinc finger protein 107 [Source:HGNC Symbol;Acc:HGNC:12887]	2556	2122	1986	5797	4625	5274	2216.47	2160.9	2094.31	5349.93	5639.3	4901.3
ENSG00000198028	2.83	1.28	2.42	0.4	0.00350419	0.0178068	ZNF560	zinc finger protein 560 [Source:HGNC Symbol;Acc:HGNC:26484]	3	0	3	11	9	17	2.6	0	3.16	10.15	10.97	15.8
ENSG00000269202	3.31	1.28	2.42	0.4	0.0031839	0.0163388	RP4-614O4.12		1	7	2	14	14	21	0.87	7.13	2.11	12.92	17.07	19.52
ENSG00000277310	3.84	1.28	2.42	0.4	0.0019899	0.0108388	RP11-699C17.1		4	9	5	33	11	26	3.47	9.17	5.27	30.46	13.41	24.16
ENSG00000101605	5.01	1.28	2.43	0.3	0.00010544	0.00080096	MYOM1	myomesin 1 [Source:HGNC Symbol;Acc:HGNC:7613]	17	20	13	45	49	46	14.74	20.37	13.71	41.53	59.75	42.75
ENSG00000104808	6	1.28	2.43	0.3	4.7e-07	5.92e-06	DHDH	dihydrodiol dehydrogenase (dimeric) [Source:HGNC Symbol;Acc:HGNC:17887]	35	38	34	106	71	101	30.35	38.7	35.85	97.83	86.57	93.86
ENSG00000123636	10.5	1.28	2.43	0.1	0	0	BAZ2B	bromodomain adjacent to zinc finger domain, 2B [Source:HGNC Symbol;Acc:HGNC:963]	1006	829	752	2141	1784	2202	872.37	844.2	793.01	1975.89	2175.24	2046.39
ENSG00000167554	8.2	1.28	2.43	0.2	0	0	ZNF610	zinc finger protein 610 [Source:HGNC Symbol;Acc:HGNC:26687]	192	193	129	462	294	518	166.5	196.54	136.04	426.37	358.48	481.39
ENSG00000189233	3.85	1.28	2.43	0.4	0.00206342	0.0111927	NUGGC	nuclear GTPase, germinal center associated [Source:HGNC Symbol;Acc:HGNC:33550]	7	7	4	29	8	35	6.07	7.13	4.22	26.76	9.75	32.53
ENSG00000196653	9.16	1.28	2.43	0.1	0	0	ZNF502	zinc finger protein 502 [Source:HGNC Symbol;Acc:HGNC:23718]	380	335	301	904	626	912	329.52	341.14	317.42	834.28	763.29	847.55
ENSG00000203734	2.8	1.28	2.43	0.4	0.00339743	0.017334	ECT2L	epithelial cell transforming 2 like [Source:HGNC Symbol;Acc:HGNC:21118]	1	2	3	12	11	12	0.87	2.04	3.16	11.07	13.41	11.15
ENSG00000204248	6.79	1.28	2.43	0.2	2.1e-07	2.88e-06	COL11A2	collagen, type XI, alpha 2 [Source:HGNC Symbol;Acc:HGNC:2187]	83	48	58	174	97	217	71.97	48.88	61.16	160.58	118.27	201.67
ENSG00000224769	4.31	1.28	2.43	0.4	0.00083812	0.00507445	AC069213.1		8	12	8	43	26	22	6.94	12.22	8.44	39.68	31.7	20.45
ENSG00000230524	5.19	1.28	2.43	0.3	0.00014061	0.00103934	COL6A4P1	collagen, type VI, alpha 4 pseudogene 1 [Source:HGNC Symbol;Acc:HGNC:33484]	17	24	15	52	62	43	14.74	24.44	15.82	47.99	75.6	39.96
ENSG00000253704	4.25	1.28	2.43	0.4	0.0014411	0.00819184	RP11-267M23.4		8	7	10	18	41	25	6.94	7.13	10.55	16.61	49.99	23.23
ENSG00000260350	4.29	1.28	2.43	0.4	0.00069403	0.00430215	RP11-152P23.2		8	8	12	39	22	29	6.94	8.15	12.65	35.99	26.82	26.95
ENSG00000021826	10.2	1.28	2.44	0.2	0	0	CPS1	carbamoyl-phosphate synthase 1, mitochondrial [Source:HGNC Symbol;Acc:HGNC:2323]	787	648	640	1862	1640	1442	682.46	659.88	674.9	1718.4	1999.66	1340.1
ENSG00000075223	11.61	1.29	2.44	0.1	0	0	SEMA3C	sema domain, immunoglobulin domain (Ig), short basic domain, secreted, (semaphorin) 3C [Source:HGNC Symbol;Acc:HGNC:10725]	2241	1719	1583	4571	4193	4323	1943.31	1750.52	1669.33	4218.48	5112.55	4017.5
ENSG00000128271	3.4	1.29	2.44	0.4	0.00249012	0.0132433	ADORA2A	adenosine A2a receptor [Source:HGNC Symbol;Acc:HGNC:263]	6	1	5	16	15	20	5.2	1.02	5.27	14.77	18.29	18.59
ENSG00000130997	7.19	1.29	2.44	0.2	0	9e-08	POLN	polymerase (DNA directed) nu [Source:HGNC Symbol;Acc:HGNC:18870]	87	98	65	208	150	279	75.44	99.8	68.54	191.96	182.9	259.28
ENSG00000139985	6.77	1.29	2.44	0.2	6e-08	8.9e-07	ADAM21	ADAM metallopeptidase domain 21 [Source:HGNC Symbol;Acc:HGNC:200]	70	69	46	157	163	142	60.7	70.27	48.51	144.89	198.75	131.97
ENSG00000153233	2.34	1.29	2.44	0.4	0.00283635	0.0147847	PTPRR	protein tyrosine phosphatase, receptor type, R [Source:HGNC Symbol;Acc:HGNC:9680]	0	2	0	6	8	14	0	2.04	0	5.54	9.75	13.01
ENSG00000267439	3.14	1.29	2.44	0.4	0.00324323	0.0166191	AC002398.11		1	2	4	8	24	10	0.87	2.04	4.22	7.38	29.26	9.29
ENSG00000271335	6.8	1.28	2.44	0.2	2e-08	3.9e-07	RP11-324I22.4		59	56	73	166	115	203	51.16	57.03	76.98	153.2	140.22	188.65
ENSG00000274080	5.26	1.29	2.44	0.3	0.0001799	0.00129723	CTA-315H11.2		18	20	20	44	74	46	15.61	20.37	21.09	40.61	90.23	42.75
ENSG00000074706	5.2	1.29	2.45	0.3	0.00010517	0.00079938	IPCEF1	interaction protein for cytohesin exchange factors 1 [Source:HGNC Symbol;Acc:HGNC:21204]	21	27	9	61	48	54	18.21	27.5	9.49	56.3	58.53	50.18
ENSG00000134317	9.68	1.29	2.45	0.1	0	0	GRHL1	grainyhead-like 1 (Drosophila) [Source:HGNC Symbol;Acc:HGNC:17923]	559	435	451	1373	960	1150	484.74	442.98	475.6	1267.11	1170.53	1068.73
ENSG00000135269	13.27	1.29	2.45	0.1	0	0	TES	testin LIM domain protein [Source:HGNC Symbol;Acc:HGNC:14620]	6577	5828	5199	15634	11376	15062	5703.34	5934.85	5482.54	14428.3	13870.8	13997.6
ENSG00000163879	4.08	1.29	2.45	0.4	0.00245443	0.013071	DNALI1	dynein, axonemal, light intermediate chain 1 [Source:HGNC Symbol;Acc:HGNC:14353]	5	12	2	21	11	54	4.34	12.22	2.11	19.38	13.41	50.18
ENSG00000231453	5.32	1.29	2.45	0.3	3.568e-05	0.00030273	LINC01305	long intergenic non-protein coding RNA 1305 [Source:HGNC Symbol;Acc:HGNC:27690]	20	24	19	48	56	70	17.34	24.44	20.04	44.3	68.28	65.05
ENSG00000261670	3.73	1.29	2.45	0.4	0.00151311	0.00853882	RP11-1C8.5		7	4	6	26	19	17	6.07	4.07	6.33	23.99	23.17	15.8
ENSG00000267388	3.22	1.29	2.45	0.4	0.00267789	0.0140769	AF038458.5		6	2	2	13	17	15	5.2	2.04	2.11	12	20.73	13.94
ENSG00000267786	4.04	1.3	2.45	0.4	0.00087093	0.00525695	AF038458.3		11	6	6	30	18	29	9.54	6.11	6.33	27.69	21.95	26.95
ENSG00000271002	3.21	1.29	2.45	0.4	0.00275506	0.0144226	RP11-599B13.8		6	1	3	15	12	19	5.2	1.02	3.16	13.84	14.63	17.66
ENSG00000273245	3.34	1.29	2.45	0.4	0.00275629	0.0144269	RP11-434P11.2		7	2	2	25	14	11	6.07	2.04	2.11	23.07	17.07	10.22
ENSG00000278627	5.35	1.29	2.45	0.3	3.079e-05	0.00026474	RP11-506H21.5		25	25	15	75	53	51	21.68	25.46	15.82	69.22	64.62	47.4
ENSG00000003436	10.23	1.3	2.46	0.1	0	0	TFPI	tissue factor pathway inhibitor (lipoprotein-associated coagulation inhibitor) [Source:HGNC Symbol;Acc:HGNC:11760]	750	783	562	1771	1561	1743	650.37	797.36	592.65	1634.42	1903.34	1619.83
ENSG00000061337	7.47	1.3	2.46	0.3	3.7e-07	4.79e-06	LZTS1	leucine zipper, putative tumor suppressor 1 [Source:HGNC Symbol;Acc:HGNC:13861]	115	118	64	220	302	224	99.72	120.16	67.49	203.03	368.23	208.17
ENSG00000100031	7.22	1.3	2.46	0.2	0	2e-08	GGT1	gamma-glutamyltransferase 1 [Source:HGNC Symbol;Acc:HGNC:4250]	73	102	77	221	167	256	63.3	103.87	81.2	203.96	203.62	237.91
ENSG00000184523	4.14	1.3	2.46	0.4	0.00082286	0.00499488	PTGER4P2	prostaglandin E receptor 4 (subtype EP4) pseudogene 2 [Source:HGNC Symbol;Acc:HGNC:9598]	5	9	10	27	24	30	4.34	9.17	10.55	24.92	29.26	27.88
ENSG00000198521	11.12	1.3	2.46	0.1	0	0	ZNF43	zinc finger protein 43 [Source:HGNC Symbol;Acc:HGNC:13109]	1405	1355	1157	3532	2433	3558	1218.37	1379.84	1220.1	3259.61	2966.57	3306.56
ENSG00000118596	8.5	1.3	2.47	0.2	3e-08	5.2e-07	SLC16A7	solute carrier family 16 (monocarboxylate transporter), member 7 [Source:HGNC Symbol;Acc:HGNC:10928]	230	274	108	548	497	508	199.45	279.02	113.89	505.74	606	472.1
ENSG00000136274	8.29	1.31	2.47	0.2	5e-08	8e-07	NACAD	NAC alpha domain containing [Source:HGNC Symbol;Acc:HGNC:22196]	166	212	144	348	539	424	143.95	215.89	151.85	321.16	657.21	394.04
ENSG00000152689	6.51	1.3	2.47	0.3	1.9e-07	2.62e-06	RASGRP3	RAS guanyl releasing protein 3 (calcium and DAG-regulated) [Source:HGNC Symbol;Acc:HGNC:14545]	57	59	36	153	126	112	49.43	60.08	37.96	141.2	153.63	104.09
ENSG00000175697	5.49	1.31	2.47	0.3	9.155e-05	0.00070373	GPR156	G protein-coupled receptor 156 [Source:HGNC Symbol;Acc:HGNC:20844]	31	14	25	108	39	60	26.88	14.26	26.36	99.67	47.55	55.76
ENSG00000265386	2.83	1.3	2.47	0.4	0.00288141	0.0149856	RN7SL219P	RNA, 7SL, cytoplasmic 219, pseudogene [Source:HGNC Symbol;Acc:HGNC:46235]	1	3	2	12	8	17	0.87	3.06	2.11	11.07	9.75	15.8
ENSG00000112599	6.4	1.31	2.48	0.3	2.41e-06	2.65e-05	GUCA1B	guanylate cyclase activator 1B (retina) [Source:HGNC Symbol;Acc:HGNC:4679]	39	67	30	129	116	121	33.82	68.23	31.64	119.05	141.44	112.45
ENSG00000143248	8.45	1.31	2.48	0.2	0	0	RGS5	regulator of G-protein signaling 5 [Source:HGNC Symbol;Acc:HGNC:10001]	215	194	197	539	362	617	186.44	197.56	207.74	497.43	441.39	573.4
ENSG00000176769	3.56	1.31	2.48	0.4	0.00173419	0.00960713	TCERG1L	transcription elongation regulator 1-like [Source:HGNC Symbol;Acc:HGNC:23533]	5	5	4	25	9	25	4.34	5.09	4.22	23.07	10.97	23.23
ENSG00000184347	6.6	1.31	2.48	0.3	0.00015006	0.00110267	SLIT3	slit guidance ligand 3 [Source:HGNC Symbol;Acc:HGNC:11087]	46	64	35	108	221	77	39.89	65.17	36.91	99.67	269.47	71.56
ENSG00000233297	5.26	1.31	2.48	0.3	3.341e-05	0.00028531	RASA4DP	RAS p21 protein activator 4CD, pseudogene [Source:HGNC Symbol;Acc:HGNC:44226]	21	19	20	47	46	78	18.21	19.35	21.09	43.38	56.09	72.49
ENSG00000261888	3.57	1.31	2.48	0.4	0.0017842	0.00984871	AC144831.1		6	6	2	15	20	21	5.2	6.11	2.11	13.84	24.39	19.52
ENSG00000276672	10.49	1.31	2.48	0.1	0	0	RP11-142E9.1		969	705	838	2427	1429	2385	840.28	717.93	883.7	2239.83	1742.39	2216.46
ENSG00000005889	12.01	1.31	2.49	0.2	0	0	ZFX	zinc finger protein, X-linked [Source:HGNC Symbol;Acc:HGNC:12869]	2896	1943	2300	7220	3687	7131	2511.31	1978.62	2425.44	6663.19	4495.59	6627.07
ENSG00000160469	9.65	1.31	2.49	0.2	1e-08	9e-08	BRSK1	BR serine/threonine kinase 1 [Source:HGNC Symbol;Acc:HGNC:18994]	363	632	342	987	1105	1352	314.78	643.59	360.65	910.88	1347.33	1256.46
ENSG00000196139	2.23	1.32	2.49	0.4	0.0023138	0.0124044	AKR1C3	aldo-keto reductase family 1, member C3 [Source:HGNC Symbol;Acc:HGNC:386]	1	0	1	9	7	10	0.87	0	1.05	8.31	8.54	9.29
ENSG00000232237	3.49	1.32	2.49	0.4	0.00166426	0.00927202	ASCL5	achaete-scute family bHLH transcription factor 5 [Source:HGNC Symbol;Acc:HGNC:33169]	3	6	4	21	15	18	2.6	6.11	4.22	19.38	18.29	16.73
ENSG00000236641	2.6	1.32	2.49	0.4	0.00257609	0.0136227	CTA-221G9.7		2	1	1	16	10	6	1.73	1.02	1.05	14.77	12.19	5.58
ENSG00000257433	5.82	1.31	2.49	0.3	2.04e-06	2.267e-05	RP1-197B17.3		45	25	23	92	64	93	39.02	25.46	24.25	84.9	78.04	86.43
ENSG00000280106	7.47	1.32	2.49	0.2	0	0	CTC-523E23.3		106	108	87	278	250	228	91.92	109.98	91.74	256.56	304.83	211.89
ENSG00000156509	4.77	1.32	2.5	0.3	0.00010897	0.00082579	FBXO43	F-box protein 43 [Source:HGNC Symbol;Acc:HGNC:28521]	16	12	13	37	39	45	13.87	12.22	13.71	34.15	47.55	41.82
ENSG00000176919	3.88	1.32	2.5	0.4	0.00115209	0.00673624	C8G	complement component 8, gamma polypeptide [Source:HGNC Symbol;Acc:HGNC:1354]	9	4	6	30	12	30	7.8	4.07	6.33	27.69	14.63	27.88
ENSG00000184557	6.72	1.32	2.5	0.2	0	6e-08	SOCS3	suppressor of cytokine signaling 3 [Source:HGNC Symbol;Acc:HGNC:19391]	74	59	45	157	145	151	64.17	60.08	47.45	144.89	176.8	140.33
ENSG00000186591	12.61	1.32	2.5	0.1	0	0	UBE2H	ubiquitin-conjugating enzyme E2H [Source:HGNC Symbol;Acc:HGNC:12484]	3836	3802	3263	9284	7766	9570	3326.44	3871.7	3440.96	8568.02	9469.14	8893.71
ENSG00000186977	3.37	1.32	2.5	0.4	0.00229913	0.0123314	KRTAP19-5	keratin associated protein 19-5 [Source:HGNC Symbol;Acc:HGNC:18940]	1	5	4	15	9	29	0.87	5.09	4.22	13.84	10.97	26.95
ENSG00000197093	6.52	1.32	2.5	0.3	4.3e-07	5.53e-06	GAL3ST4	galactose-3-O-sulfotransferase 4 [Source:HGNC Symbol;Acc:HGNC:24145]	48	50	51	115	152	123	41.62	50.92	53.78	106.13	185.33	114.31
ENSG00000214970	1.86	1.32	2.5	0.4	0.00152293	0.00858053	CTC-297N7.7		0	0	0	7	8	6	0	0	0	6.46	9.75	5.58
ENSG00000128709	10.24	1.33	2.51	0.1	0	0	HOXD9	homeobox D9 [Source:HGNC Symbol;Acc:HGNC:5140]	850	650	609	1961	1509	1697	737.09	661.92	642.21	1809.77	1839.93	1577.08
ENSG00000140527	4.39	1.33	2.51	0.4	0.00031461	0.00213131	WDR93	WD repeat domain 93 [Source:HGNC Symbol;Acc:HGNC:26924]	11	12	7	41	24	32	9.54	12.22	7.38	37.84	29.26	29.74
ENSG00000251258	3.33	1.33	2.51	0.4	0.00184061	0.0101238	RFPL4B	ret finger protein-like 4B [Source:HGNC Symbol;Acc:HGNC:33264]	4	3	4	15	11	24	3.47	3.06	4.22	13.84	13.41	22.3
ENSG00000260583	4.99	1.33	2.51	0.3	6.808e-05	0.00053971	AP000223.42		14	20	14	63	36	45	12.14	20.37	14.76	58.14	43.9	41.82
ENSG00000015592	7.03	1.33	2.52	0.2	0	8e-08	STMN4	stathmin-like 4 [Source:HGNC Symbol;Acc:HGNC:16078]	71	83	62	158	174	230	61.57	84.52	65.38	145.81	212.16	213.75
ENSG00000115828	11.78	1.34	2.52	0.1	0	0	QPCT	glutaminyl-peptide cyclotransferase [Source:HGNC Symbol;Acc:HGNC:9753]	2386	1818	1912	5720	4299	5033	2069.05	1851.33	2016.28	5278.87	5241.8	4677.33
ENSG00000132535	8.93	1.33	2.52	0.2	0	0	DLG4	discs, large homolog 4 (Drosophila) [Source:HGNC Symbol;Acc:HGNC:2903]	213	359	236	713	653	725	184.71	365.58	248.87	658.01	796.21	673.77
ENSG00000144218	11.31	1.33	2.52	0.2	0	0	AFF3	AF4/FMR2 family, member 3 [Source:HGNC Symbol;Acc:HGNC:6473]	1587	1474	1265	3683	3862	3117	1376.19	1501.02	1333.99	3398.97	4708.96	2896.73
ENSG00000178662	9.82	1.33	2.52	0.2	0	0	CSRNP3	cysteine-serine-rich nuclear protein 3 [Source:HGNC Symbol;Acc:HGNC:30729]	491	571	451	1226	1513	1057	425.78	581.47	475.6	1131.45	1844.81	982.3
ENSG00000233017	1.91	1.33	2.52	0.4	0.00138976	0.0079387	RP5-908M14.5		0	0	0	7	4	12	0	0	0	6.46	4.88	11.15
ENSG00000250397	4.92	1.33	2.52	0.4	0.00019644	0.00140051	RP11-1391J7.1		16	13	15	66	20	57	13.87	13.24	15.82	60.91	24.39	52.97
ENSG00000064989	4.89	1.34	2.53	0.3	0.00012044	0.00090361	CALCRL	calcitonin receptor-like [Source:HGNC Symbol;Acc:HGNC:16709]	14	16	13	41	52	37	12.14	16.29	13.71	37.84	63.4	34.39
ENSG00000077092	9.52	1.34	2.53	0.2	0	0	RARB	retinoic acid receptor, beta [Source:HGNC Symbol;Acc:HGNC:9865]	408	449	383	918	1010	1183	353.8	457.23	403.89	847.2	1231.5	1099.4
ENSG00000083067	3.92	1.34	2.53	0.4	0.00155364	0.00872854	TRPM3	transient receptor potential cation channel, subfamily M, member 3 [Source:HGNC Symbol;Acc:HGNC:17992]	8	7	2	17	36	16	6.94	7.13	2.11	15.69	43.9	14.87
ENSG00000127578	6.97	1.34	2.53	0.3	7.9e-07	9.59e-06	WFIKKN1	WAP, follistatin/kazal, immunoglobulin, kunitz and netrin domain containing 1 [Source:HGNC Symbol;Acc:HGNC:30912]	79	53	70	224	86	261	68.51	53.97	73.82	206.73	104.86	242.56
ENSG00000132718	11.33	1.34	2.53	0.1	0	0	SYT11	synaptotagmin XI [Source:HGNC Symbol;Acc:HGNC:19239]	1613	1503	1331	3806	3296	3851	1398.74	1530.56	1403.59	3512.48	4018.84	3578.86
ENSG00000164331	10.1	1.34	2.53	0.1	0	0	ANKRA2	ankyrin repeat, family A (RFXANK-like), 2 [Source:HGNC Symbol;Acc:HGNC:13208]	638	661	583	1777	1150	1855	553.25	673.12	614.8	1639.96	1402.2	1723.91
ENSG00000225725	6.06	1.34	2.53	0.3	1.8e-07	2.53e-06	FAM66E	family with sequence similarity 66, member E [Source:HGNC Symbol;Acc:HGNC:18735]	39	29	40	112	85	94	33.82	29.53	42.18	103.36	103.64	87.36
ENSG00000257449	2.51	1.34	2.53	0.4	0.00217108	0.0117228	RP11-603J24.4		0	2	1	8	8	15	0	2.04	1.05	7.38	9.75	13.94
ENSG00000173714	3.38	1.35	2.55	0.4	0.00155727	0.0087454	WFIKKN2	WAP, follistatin/kazal, immunoglobulin, kunitz and netrin domain containing 2 [Source:HGNC Symbol;Acc:HGNC:30916]	4	5	2	25	9	19	3.47	5.09	2.11	23.07	10.97	17.66
ENSG00000181588	10.15	1.35	2.55	0.1	0	0	MEX3D	mex-3 RNA binding family member D [Source:HGNC Symbol;Acc:HGNC:16734]	640	614	669	1647	1233	2065	554.98	625.26	705.49	1519.98	1503.41	1919.07
ENSG00000250138	2.97	1.35	2.55	0.4	0.0018458	0.0101476	RP11-848G14.5		2	2	3	17	10	13	1.73	2.04	3.16	15.69	12.19	12.08
ENSG00000260179	3.07	1.35	2.55	0.4	0.00185692	0.0102008	RP5-902P8.12		4	1	3	14	13	15	3.47	1.02	3.16	12.92	15.85	13.94
ENSG00000273338	4.02	1.35	2.55	0.4	0.00081882	0.0049772	RP11-386I14.4		13	5	3	34	17	28	11.27	5.09	3.16	31.38	20.73	26.02
ENSG00000277067	6.51	1.35	2.55	0.2	0	4e-08	CH507-254M2.1		56	52	43	153	99	150	48.56	52.95	45.35	141.2	120.71	139.4
ENSG00000144810	3.93	1.35	2.56	0.4	0.00076783	0.00470607	COL8A1	collagen, type VIII, alpha 1 [Source:HGNC Symbol;Acc:HGNC:2215]	7	7	5	23	28	19	6.07	7.13	5.27	21.23	34.14	17.66
ENSG00000165023	3.27	1.36	2.56	0.4	0.00145848	0.0082743	DIRAS2	DIRAS family, GTP-binding RAS-like 2 [Source:HGNC Symbol;Acc:HGNC:19323]	3	3	4	16	15	16	2.6	3.06	4.22	14.77	18.29	14.87
ENSG00000182255	2.93	1.36	2.56	0.4	0.0019321	0.0105662	KCNA4	potassium channel, voltage gated shaker related subfamily A, member 4 [Source:HGNC Symbol;Acc:HGNC:6222]	2	3	0	9	20	9	1.73	3.06	0	8.31	24.39	8.36
ENSG00000227210	4	1.36	2.56	0.4	0.00065582	0.00408969	AC079145.4		5	5	10	32	19	25	4.34	5.09	10.55	29.53	23.17	23.23
ENSG00000231721	7.79	1.36	2.57	0.2	0	0	LINC-PINT	long intergenic non-protein coding RNA, p53 induced transcript [Source:HGNC Symbol;Acc:HGNC:26885]	117	114	134	296	298	356	101.46	116.09	141.31	273.17	363.35	330.84
ENSG00000248559	2.1	1.36	2.57	0.4	0.00143615	0.00817099	RP11-215P8.3		1	0	0	9	6	10	0.87	0	0	8.31	7.32	9.29
ENSG00000248956	2.23	1.36	2.57	0.4	0.00145852	0.0082743	HMGB1P44	high mobility group box 1 pseudogene 44 [Source:HGNC Symbol;Acc:HGNC:39275]	0	1	0	8	4	16	0	1.02	0	7.38	4.88	14.87
ENSG00000273987	4.07	1.36	2.57	0.4	0.000475	0.00307032	RP11-585P4.6		9	8	5	22	26	30	7.8	8.15	5.27	20.3	31.7	27.88
ENSG00000280069	5.73	1.36	2.57	0.3	7.98e-06	7.855e-05	CTD-2349P21.3		20	37	23	73	81	78	17.34	37.68	24.25	67.37	98.76	72.49
ENSG00000272308	5.14	1.37	2.58	0.3	2.047e-05	0.00018349	RP11-231G3.1		20	13	20	67	44	48	17.34	13.24	21.09	61.83	53.65	44.61
ENSG00000128590	10.29	1.37	2.59	0.1	0	0	DNAJB9	DnaJ (Hsp40) homolog, subfamily B, member 9 [Source:HGNC Symbol;Acc:HGNC:6968]	776	603	729	2052	1312	2110	672.92	614.06	768.76	1893.75	1599.73	1960.89
ENSG00000139200	8.25	1.37	2.59	0.3	1.6e-07	2.22e-06	PIANP	PILR alpha associated neural protein [Source:HGNC Symbol;Acc:HGNC:25338]	157	201	123	357	573	351	136.14	204.69	129.71	329.47	698.66	326.2
ENSG00000196361	4.04	1.37	2.59	0.4	0.0008324	0.00504446	ELAVL3	ELAV like neuron-specific RNA binding protein 3 [Source:HGNC Symbol;Acc:HGNC:3314]	10	8	2	40	13	29	8.67	8.15	2.11	36.92	15.85	26.95
ENSG00000261582	5.01	1.37	2.59	0.4	0.00018566	0.00133359	RP4-614O4.11		26	16	4	47	41	61	22.55	16.29	4.22	43.38	49.99	56.69
ENSG00000280537	3.4	1.37	2.59	0.4	0.00125375	0.00724979	RP11-33O4.2	Uncharacterized protein [Source:UniProtKB/TrEMBL;Acc:F8W735]	4	3	4	18	9	27	3.47	3.06	4.22	16.61	10.97	25.09
ENSG00000101222	5.34	1.38	2.6	0.3	3.588e-05	0.00030427	SPEF1	sperm flagellar 1 [Source:HGNC Symbol;Acc:HGNC:15874]	26	18	16	57	34	98	22.55	18.33	16.87	52.6	41.46	91.07
ENSG00000168329	3.85	1.38	2.6	0.4	0.00058577	0.00370444	CX3CR1	chemokine (C-X3-C motif) receptor 1 [Source:HGNC Symbol;Acc:HGNC:2558]	9	4	5	26	18	25	7.8	4.07	5.27	23.99	21.95	23.23
ENSG00000248015	8.45	1.38	2.6	0.2	0	0	AC005329.7		173	239	158	482	460	566	150.02	243.38	166.62	444.83	560.88	526
ENSG00000270036	5.59	1.38	2.6	0.3	1.79e-06	2.021e-05	RP11-685G9.4		29	23	23	94	48	77	25.15	23.42	24.25	86.75	58.53	71.56
ENSG00000278390	6.82	1.38	2.6	0.2	0	0	RP11-74J13.8		67	63	54	157	153	180	58.1	64.16	56.95	144.89	186.55	167.28
ENSG00000137449	9.36	1.39	2.61	0.1	0	0	CPEB2	cytoplasmic polyadenylation element binding protein 2 [Source:HGNC Symbol;Acc:HGNC:21745]	353	390	345	965	860	996	306.11	397.15	363.82	890.58	1048.6	925.61
ENSG00000184635	8.38	1.38	2.61	0.2	0	0	ZNF93	zinc finger protein 93 [Source:HGNC Symbol;Acc:HGNC:13169]	182	204	165	486	394	567	157.82	207.74	174	448.52	480.41	526.93
ENSG00000227388	6.38	1.39	2.61	0.2	2e-08	3e-07	RP11-112J3.16		37	54	41	131	100	138	32.09	54.99	43.24	120.9	121.93	128.25
ENSG00000261829	4.51	1.38	2.61	0.4	0.00020815	0.00147472	RP11-223I10.1		13	12	6	35	39	29	11.27	12.22	6.33	32.3	47.55	26.95
ENSG00000262468	7.84	1.38	2.61	0.2	0	0	LINC01569	long intergenic non-protein coding RNA 1569 [Source:HGNC Symbol;Acc:HGNC:51380]	115	142	117	369	299	321	99.72	144.6	123.38	340.54	364.57	298.32
ENSG00000267834	3.54	1.38	2.61	0.4	0.00100782	0.00599021	RP11-167N5.5		8	2	3	21	17	19	6.94	2.04	3.16	19.38	20.73	17.66
ENSG00000019991	5.46	1.39	2.62	0.3	6.764e-05	0.00053647	HGF	hepatocyte growth factor (hepapoietin A; scatter factor) [Source:HGNC Symbol;Acc:HGNC:4893]	19	27	16	65	87	41	16.48	27.5	16.87	59.99	106.08	38.1
ENSG00000104313	9.34	1.39	2.62	0.2	0	0	EYA1	EYA transcriptional coactivator and phosphatase 1 [Source:HGNC Symbol;Acc:HGNC:3519]	322	481	244	899	908	1004	279.23	489.82	257.31	829.67	1107.13	933.05
ENSG00000145020	5.36	1.39	2.62	0.3	3.929e-05	0.00033021	AMT	aminomethyltransferase [Source:HGNC Symbol;Acc:HGNC:473]	16	30	13	48	60	77	13.87	30.55	13.71	44.3	73.16	71.56
ENSG00000151360	2.95	1.39	2.62	0.4	0.00144928	0.00823247	ALLC	allantoicase [Source:HGNC Symbol;Acc:HGNC:17377]	3	2	1	14	6	22	2.6	2.04	1.05	12.92	7.32	20.45
ENSG00000155265	6.99	1.39	2.62	0.2	0	1e-08	GOLGA7B	golgin A7 family, member B [Source:HGNC Symbol;Acc:HGNC:31668]	68	81	56	223	127	216	58.97	82.49	59.05	205.8	154.85	200.74
ENSG00000158258	9.17	1.39	2.62	0.2	0	1e-08	CLSTN2	calsyntenin 2 [Source:HGNC Symbol;Acc:HGNC:17448]	344	325	264	718	1027	684	298.3	330.96	278.4	662.63	1252.23	635.66
ENSG00000179454	10.4	1.39	2.62	0.1	0	0	KLHL28	kelch-like family member 28 [Source:HGNC Symbol;Acc:HGNC:19741]	868	682	725	2146	1496	2251	752.7	694.5	764.54	1980.5	1824.08	2091.93
ENSG00000196335	3.91	1.39	2.62	0.4	0.00072763	0.00448534	STK31	serine/threonine kinase 31 [Source:HGNC Symbol;Acc:HGNC:11407]	9	7	2	33	13	29	7.8	7.13	2.11	30.46	15.85	26.95
ENSG00000204390	4.22	1.39	2.62	0.4	0.00030338	0.00206631	HSPA1L	heat shock 70kDa protein 1-like [Source:HGNC Symbol;Acc:HGNC:5234]	7	11	6	30	30	26	6.07	11.2	6.33	27.69	36.58	24.16
ENSG00000004468	3.03	1.39	2.63	0.4	0.0014369	0.00817392	CD38	CD38 molecule [Source:HGNC Symbol;Acc:HGNC:1667]	0	2	4	16	13	13	0	2.04	4.22	14.77	15.85	12.08
ENSG00000102174	4.71	1.39	2.63	0.3	5.915e-05	0.0004759	PHEX	phosphate regulating endopeptidase homolog, X-linked [Source:HGNC Symbol;Acc:HGNC:8918]	13	10	14	37	36	46	11.27	10.18	14.76	34.15	43.9	42.75
ENSG00000125998	3.81	1.4	2.63	0.4	0.00099514	0.00592582	FAM83C	family with sequence similarity 83, member C [Source:HGNC Symbol;Acc:HGNC:16121]	8	4	3	23	8	42	6.94	4.07	3.16	21.23	9.75	39.03
ENSG00000153266	3.84	1.4	2.63	0.4	0.00071016	0.00439065	FEZF2	FEZ family zinc finger 2 [Source:HGNC Symbol;Acc:HGNC:13506]	3	7	6	19	27	21	2.6	7.13	6.33	17.53	32.92	19.52
ENSG00000179818	10.56	1.4	2.63	0.1	0	0	PCBP1-AS1	PCBP1 antisense RNA 1 [Source:HGNC Symbol;Acc:HGNC:42948]	951	786	785	2164	2047	2261	824.67	800.41	827.81	1997.11	2495.92	2101.22
ENSG00000185974	2.64	1.4	2.63	0.4	0.00124436	0.00720374	GRK1	G protein-coupled receptor kinase 1 [Source:HGNC Symbol;Acc:HGNC:10013]	0	0	2	17	13	4	0	0	2.11	15.69	15.85	3.72
ENSG00000224886	8.02	1.4	2.63	0.2	0	0	RP11-119F19.4		136	163	122	341	354	425	117.93	165.99	128.65	314.7	431.63	394.97
ENSG00000249395	6.96	1.4	2.63	0.2	0	0	CASC9	cancer susceptibility candidate 9 (non-protein coding) [Source:HGNC Symbol;Acc:HGNC:48906]	78	63	61	211	161	170	67.64	64.16	64.33	194.73	196.31	157.99
ENSG00000262202	4.48	1.39	2.63	0.4	0.00070761	0.00437792	RP11-160E2.6		17	4	6	48	11	55	14.74	4.07	6.33	44.3	13.41	51.11
ENSG00000267714	3.34	1.4	2.63	0.4	0.00130151	0.00749897	CTD-2540B15.6		5	3	1	10	11	32	4.34	3.06	1.05	9.23	13.41	29.74
ENSG00000268670	4.94	1.4	2.63	0.3	2.956e-05	0.00025596	CTD-2622I13.3		21	11	13	55	32	55	18.21	11.2	13.71	50.76	39.02	51.11
ENSG00000121904	4.05	1.4	2.64	0.4	0.00057831	0.0036612	CSMD2	CUB and Sushi multiple domains 2 [Source:HGNC Symbol;Acc:HGNC:19290]	9	8	3	38	12	33	7.8	8.15	3.16	35.07	14.63	30.67
ENSG00000168421	4.6	1.4	2.64	0.4	0.00060112	0.00378527	RHOH	ras homolog family member H [Source:HGNC Symbol;Acc:HGNC:686]	6	19	3	24	41	49	5.2	19.35	3.16	22.15	49.99	45.54
ENSG00000196109	3.8	1.4	2.64	0.4	0.00078099	0.00477681	ZNF676	zinc finger protein 676 [Source:HGNC Symbol;Acc:HGNC:20429]	10	2	4	26	13	31	8.67	2.04	4.22	23.99	15.85	28.81
ENSG00000243422	6.15	1.4	2.64	0.2	1e-08	1.7e-07	RPL23AP49	ribosomal protein L23a pseudogene 49 [Source:HGNC Symbol;Acc:HGNC:35689]	46	36	31	119	86	110	39.89	36.66	32.69	109.82	104.86	102.23
ENSG00000275812	2.99	1.4	2.64	0.4	0.00134818	0.00772765	RP4-697K14.15		0	4	1	9	15	17	0	4.07	1.05	8.31	18.29	15.8
ENSG00000090238	8.29	1.41	2.65	0.2	0	0	YPEL3	yippee-like 3 [Source:HGNC Symbol;Acc:HGNC:18327]	181	186	150	482	358	536	156.96	189.41	158.18	444.83	436.51	498.12
ENSG00000185338	4.7	1.41	2.65	0.4	0.00010002	0.00076322	SOCS1	suppressor of cytokine signaling 1 [Source:HGNC Symbol;Acc:HGNC:19383]	17	7	12	54	24	45	14.74	7.13	12.65	49.84	29.26	41.82
ENSG00000185955	4.73	1.41	2.65	0.3	4.622e-05	0.00038154	C7orf61	chromosome 7 open reading frame 61 [Source:HGNC Symbol;Acc:HGNC:22135]	18	10	10	45	31	47	15.61	10.18	10.55	41.53	37.8	43.68
ENSG00000224066	4.98	1.41	2.65	0.3	2.376e-05	0.00021017	RP4-622L5.7		15	13	17	43	48	50	13.01	13.24	17.93	39.68	58.53	46.47
ENSG00000259845	5.81	1.4	2.65	0.3	9.2e-07	1.099e-05	HERC2P10	hect domain and RLD 2 pseudogene 10 [Source:HGNC Symbol;Acc:HGNC:39056]	23	35	27	104	57	94	19.94	35.64	28.47	95.98	69.5	87.36
ENSG00000273615	5.56	1.4	2.65	0.3	1.37e-05	0.00012782	RP11-1136G4.2		20	28	21	94	35	93	17.34	28.51	22.15	86.75	42.68	86.43
ENSG00000132016	8.85	1.41	2.66	0.2	0	0	C19orf57	chromosome 19 open reading frame 57 [Source:HGNC Symbol;Acc:HGNC:28153]	225	306	219	720	527	789	195.11	311.61	230.94	664.47	642.57	733.24
ENSG00000162616	9.74	1.42	2.67	0.1	0	0	DNAJB4	DnaJ (Hsp40) homolog, subfamily B, member 4 [Source:HGNC Symbol;Acc:HGNC:14886]	522	466	429	1498	895	1390	452.66	474.54	452.4	1382.47	1091.28	1291.77
ENSG00000198331	8.27	1.42	2.67	0.2	0	0	HYLS1	hydrolethalus syndrome 1 [Source:HGNC Symbol;Acc:HGNC:26558]	197	163	147	512	341	504	170.83	165.99	155.02	472.51	415.78	468.38
ENSG00000205181	3.69	1.41	2.67	0.4	0.00065307	0.00407324	LINC00654	long intergenic non-protein coding RNA 654 [Source:HGNC Symbol;Acc:HGNC:27154]	4	4	6	15	20	27	3.47	4.07	6.33	13.84	24.39	25.09
ENSG00000232533	7.69	1.41	2.67	0.2	0	1e-08	AC093673.5		99	148	79	273	267	370	85.85	150.71	83.31	251.95	325.56	343.85
ENSG00000164161	8.47	1.42	2.68	0.2	0	1e-08	HHIP	hedgehog interacting protein [Source:HGNC Symbol;Acc:HGNC:14866]	163	241	150	553	553	421	141.35	245.42	158.18	510.35	674.28	391.25
ENSG00000225578	3.81	1.42	2.68	0.4	0.00054106	0.00345812	NCBP2-AS1	NCBP2 antisense RNA 1 [Source:HGNC Symbol;Acc:HGNC:40392]	7	3	6	35	14	21	6.07	3.06	6.33	32.3	17.07	19.52
ENSG00000228903	6.55	1.42	2.68	0.2	0	1e-08	RASA4CP	RAS p21 protein activator 4C, pseudogene [Source:HGNC Symbol;Acc:HGNC:44185]	51	55	42	156	108	152	44.23	56.01	44.29	143.97	131.69	141.26
ENSG00000257815	8.37	1.42	2.68	0.2	0	0	LINC01481	long intergenic non-protein coding RNA 1481 [Source:EntrezGene;Acc:101928062]	222	144	177	540	394	519	192.51	146.64	186.65	498.36	480.41	482.32
ENSG00000272361	3.9	1.42	2.68	0.4	0.0003676	0.00244351	GS1-166A23.2		7	5	6	30	15	28	6.07	5.09	6.33	27.69	18.29	26.02
ENSG00000273058	7.7	1.42	2.68	0.2	0	0	RP11-385F5.5		132	105	100	315	226	377	114.47	106.93	105.45	290.71	275.56	350.36
ENSG00000154065	9.68	1.43	2.69	0.2	0	0	ANKRD29	ankyrin repeat domain 29 [Source:HGNC Symbol;Acc:HGNC:27110]	380	540	365	1013	1398	1096	329.52	549.9	384.91	934.88	1704.59	1018.55
ENSG00000154640	11.31	1.43	2.69	0.1	0	0	BTG3	BTG family, member 3 [Source:HGNC Symbol;Acc:HGNC:1132]	1479	1425	1268	3784	3021	4245	1282.54	1451.13	1337.15	3492.18	3683.53	3945.01
ENSG00000169116	10.83	1.43	2.69	0.1	0	0	PARM1	prostate androgen-regulated mucin-like protein 1 [Source:HGNC Symbol;Acc:HGNC:24536]	1188	1034	798	2997	2142	2853	1030.19	1052.96	841.52	2765.87	2611.76	2651.38
ENSG00000178852	3.87	1.43	2.69	0.4	0.00043301	0.00282577	EFCAB13	EF-hand calcium binding domain 13 [Source:HGNC Symbol;Acc:HGNC:26864]	7	6	4	18	26	25	6.07	6.11	4.22	16.61	31.7	23.23
ENSG00000238832	5.03	1.43	2.69	0.3	1.518e-05	0.00013994	snoU109	Small nucleolar RNA U109 [Source:RFAM;Acc:RF01233]	19	18	10	63	36	52	16.48	18.33	10.55	58.14	43.9	48.33
ENSG00000266850	2.6	1.43	2.69	0.4	0.00099752	0.00593797	RP11-370A5.1		1	0	1	4	16	12	0.87	0	1.05	3.69	19.51	11.15
ENSG00000267283	5.93	1.43	2.69	0.3	2.1e-07	2.9e-06	AC005306.3		32	34	27	83	69	124	27.75	34.62	28.47	76.6	84.13	115.24
[truncated: 641 more rows]

## Sheet: TIAR vs GFP
ID	log2Base(TIAR_vs_GFP)	log2FC(TIAR_vs_GFP)	FChange(TIAR_vs_GFP)	lfcSE	pvalue	padjusted	Gene Symbol	Description	12 raw	16 raw	8 raw	10 raw	14 raw	19 raw	12 norm	16 norm	8 norm	10 norm	14 norm	19 norm
ENSG00000084207	8.29	6.09	68.13	0.3	0	0	GSTP1	glutathione S-transferase pi 1 [Source:HGNC Symbol;Acc:HGNC:4638]	0	0	1	700	740	648	0	0	1.19	597.19	662.64	619.75
ENSG00000213401	8.07	5.8	55.56	0.3	0	0	MAGEA12	melanoma antigen family A12 [Source:HGNC Symbol;Acc:HGNC:6799]	1	2	0	604	595	592	0.98	2.3	0	515.29	532.79	566.19
ENSG00000172687	7.37	5.05	33.23	0.3	0	0	ZNF738	zinc finger protein 738 [Source:HGNC Symbol;Acc:HGNC:32469]	0	1	4	398	347	352	0	1.15	4.74	339.55	310.72	336.66
ENSG00000158486	9.44	4.37	20.73	0.2	0	0	DNAH3	dynein, axonemal, heavy chain 3 [Source:HGNC Symbol;Acc:HGNC:2949]	43	35	50	1442	1966	1093	41.99	40.28	59.31	1230.22	1760.46	1045.36
ENSG00000231205	8.05	4.31	19.86	0.2	0	0	ZNF826P	zinc finger protein 826, pseudogene [Source:HGNC Symbol;Acc:HGNC:33875]	16	13	19	580	586	543	15.62	14.96	22.54	494.82	524.74	519.33
ENSG00000009694	12.63	4.15	17.71	0.1	0	0	TENM1	teneurin transmembrane protein 1 [Source:HGNC Symbol;Acc:HGNC:8117]	587	575	530	15940	11314	13013	573.21	661.79	628.64	13598.9	10131.2	12445.8
ENSG00000128165	6.44	4.07	16.78	0.3	0	0	ADM2	adrenomedullin 2 [Source:HGNC Symbol;Acc:HGNC:28898]	5	2	0	204	169	196	4.88	2.3	0	174.04	151.33	187.46
ENSG00000197172	6.28	4.03	16.39	0.3	0	0	MAGEA6	melanoma antigen family A6 [Source:HGNC Symbol;Acc:HGNC:6804]	1	1	1	136	165	208	0.98	1.15	1.19	116.03	147.75	198.93
ENSG00000268606	5.79	3.86	14.56	0.3	0	0	MAGEA2	melanoma antigen family A2 [Source:HGNC Symbol;Acc:HGNC:6800]	0	0	1	140	117	112	0	0	1.19	119.44	104.77	107.12
ENSG00000249550	7.95	3.8	13.92	0.2	0	0	LINC01234	long intergenic non-protein coding RNA 1234 [Source:HGNC Symbol;Acc:HGNC:49757]	29	19	22	527	537	499	28.32	21.87	26.09	449.6	480.86	477.25
ENSG00000198930	5.67	3.76	13.5	0.3	0	0	CSAG1	chondrosarcoma associated gene 1 [Source:HGNC Symbol;Acc:HGNC:24294]	0	1	0	127	106	106	0	1.15	0	108.35	94.92	101.38
ENSG00000183305	5.62	3.75	13.44	0.3	0	0	MAGEA2B	melanoma antigen family A2B [Source:HGNC Symbol;Acc:HGNC:19340]	0	0	0	127	91	110	0	0	0	108.35	81.49	105.21
ENSG00000083814	6.26	3.7	13	0.3	0	0	ZNF671	zinc finger protein 671 [Source:HGNC Symbol;Acc:HGNC:26279]	5	1	5	158	168	171	4.88	1.15	5.93	134.79	150.44	163.55
ENSG00000241104	7.49	3.61	12.25	0.2	0	0	CEACAMP10	carcinoembryonic antigen-related cell adhesion molecule pseudogene 10 [Source:HGNC Symbol;Acc:HGNC:1822]	17	16	17	418	452	276	16.6	18.42	20.16	356.61	404.74	263.97
ENSG00000116183	7.26	3.48	11.17	0.2	0	0	PAPPA2	pappalysin 2 [Source:HGNC Symbol;Acc:HGNC:14615]	11	18	11	456	324	208	10.74	20.72	13.05	389.03	290.13	198.93
ENSG00000151923	15.07	3.41	10.65	0.1	0	0	TIAL1	TIA1 cytotoxic granule-associated RNA binding protein-like 1 [Source:HGNC Symbol;Acc:HGNC:11804]	5737	4184	5345	77230	71830	61991	5602.23	4815.54	6339.77	65887.4	64320.4	59288.8
ENSG00000176840	7.37	3.4	10.57	0.2	0	0	MIR7-3HG	MIR7-3 host gene [Source:HGNC Symbol;Acc:HGNC:30049]	22	15	15	397	421	229	21.48	17.26	17.79	338.69	376.99	219.02
ENSG00000182752	6.06	3.37	10.34	0.3	0	0	PAPPA	pregnancy-associated plasma protein A, pappalysin 1 [Source:HGNC Symbol;Acc:HGNC:8602]	3	5	4	135	118	175	2.93	5.75	4.74	115.17	105.66	167.37
ENSG00000162645	7.35	3.36	10.28	0.3	0	0	GBP2	guanylate binding protein 2, interferon-inducible [Source:HGNC Symbol;Acc:HGNC:4183]	15	9	21	340	489	209	14.65	10.36	24.91	290.06	437.88	199.89
ENSG00000114757	6.46	3.34	10.15	0.3	0	0	PEX5L	peroxisomal biogenesis factor 5-like [Source:HGNC Symbol;Acc:HGNC:30024]	9	9	7	181	197	179	8.79	10.36	8.3	154.42	176.4	171.2
ENSG00000235643	6.63	3.27	9.63	0.2	0	0	RP1-69M21.2		10	10	11	249	221	158	9.77	11.51	13.05	212.43	197.9	151.11
ENSG00000183813	6.07	3.25	9.53	0.3	0	0	CCR4	chemokine (C-C motif) receptor 4 [Source:HGNC Symbol;Acc:HGNC:1605]	6	7	2	157	171	103	5.86	8.06	2.37	133.94	153.12	98.51
ENSG00000248596	7.71	3.25	9.5	0.2	0	0	RP11-844P9.2		32	35	19	460	491	349	31.25	40.28	22.54	392.44	439.67	333.79
ENSG00000104413	7.44	3.25	9.49	0.2	0	0	ESRP1	epithelial splicing regulatory protein 1 [Source:HGNC Symbol;Acc:HGNC:25966]	25	22	24	394	332	346	24.41	25.32	28.47	336.13	297.29	330.92
ENSG00000100867	11.42	3.23	9.39	0.1	0	0	DHRS2	dehydrogenase/reductase (SDR family) member 2 [Source:HGNC Symbol;Acc:HGNC:18349]	512	354	468	6358	5840	4476	499.97	407.43	555.1	5424.21	5229.45	4280.89
ENSG00000006128	7.89	3.23	9.38	0.2	0	0	TAC1	tachykinin, precursor 1 [Source:HGNC Symbol;Acc:HGNC:11517]	35	42	25	548	510	405	34.18	48.34	29.65	467.52	456.68	387.35
ENSG00000230666	5.77	3.14	8.84	0.3	0	0	CEACAM22P	carcinoembryonic antigen-related cell adhesion molecule 22, pseudogene [Source:HGNC Symbol;Acc:HGNC:38029]	3	6	4	121	121	107	2.93	6.91	4.74	103.23	108.35	102.34
ENSG00000263006	10.45	3.12	8.72	0.2	0	0	ROCK1P1	Rho-associated, coiled-coil containing protein kinase 1 pseudogene 1 [Source:HGNC Symbol;Acc:HGNC:37832]	234	256	209	3693	2805	2071	228.5	294.64	247.9	3150.62	2511.75	1980.73
ENSG00000273777	5.66	3.11	8.63	0.3	0	0	CEACAM20	carcinoembryonic antigen-related cell adhesion molecule 20 [Source:HGNC Symbol;Acc:HGNC:24879]	4	4	2	101	140	85	3.91	4.6	2.37	86.17	125.36	81.29
ENSG00000102287	5.63	3.1	8.56	0.3	0	0	GABRE	gamma-aminobutyric acid (GABA) A receptor, epsilon [Source:HGNC Symbol;Acc:HGNC:4085]	1	7	2	117	95	105	0.98	8.06	2.37	99.82	85.07	100.42
ENSG00000268756	7.26	3.06	8.33	0.2	0	0	AC104534.2		25	24	16	408	330	217	24.41	27.62	18.98	348.08	295.5	207.54
ENSG00000012504	5.94	3	8	0.3	0	0	NR1H4	nuclear receptor subfamily 1, group H, member 4 [Source:HGNC Symbol;Acc:HGNC:7967]	6	4	8	131	163	96	5.86	4.6	9.49	111.76	145.96	91.82
ENSG00000223638	8.55	3	7.99	0.2	0	0	RFPL4A	ret finger protein-like 4A [Source:HGNC Symbol;Acc:HGNC:16449]	77	47	69	739	938	590	75.19	54.09	81.84	630.46	839.94	564.28
ENSG00000196353	6.9	2.97	7.85	0.2	0	0	CPNE4	copine IV [Source:HGNC Symbol;Acc:HGNC:2317]	10	18	23	285	254	196	9.77	20.72	27.28	243.14	227.45	187.46
ENSG00000164588	4.78	2.97	7.81	0.3	0	0	HCN1	hyperpolarization activated cyclic nucleotide gated potassium channel 1 [Source:HGNC Symbol;Acc:HGNC:4845]	0	0	0	81	54	49	0	0	0	69.1	48.35	46.86
ENSG00000188573	8.25	2.95	7.75	0.2	0	0	FBLL1	fibrillarin-like 1 [Source:HGNC Symbol;Acc:HGNC:35458]	51	62	49	762	541	534	49.8	71.36	58.12	650.09	484.44	510.72
ENSG00000019549	6.8	2.92	7.57	0.2	0	0	SNAI2	snail family zinc finger 2 [Source:HGNC Symbol;Acc:HGNC:11094]	9	26	13	259	233	193	8.79	29.92	15.42	220.96	208.64	184.59
ENSG00000230392	6.17	2.92	7.56	0.3	0	0	RP5-1139I1.1		9	7	9	154	197	101	8.79	8.06	10.68	131.38	176.4	96.6
ENSG00000010030	7.27	2.91	7.51	0.2	0	0	ETV7	ets variant 7 [Source:HGNC Symbol;Acc:HGNC:18160]	32	23	26	333	328	274	31.25	26.47	30.84	284.09	293.71	262.06
ENSG00000175426	6.99	2.9	7.45	0.2	0	0	PCSK1	proprotein convertase subtilisin/kexin type 1 [Source:HGNC Symbol;Acc:HGNC:8743]	19	26	16	312	268	199	18.55	29.92	18.98	266.18	239.98	190.33
ENSG00000167995	10.11	2.88	7.37	0.2	0	0	BEST1	bestrophin 1 [Source:HGNC Symbol;Acc:HGNC:12703]	175	278	188	2347	2190	2066	170.89	319.96	222.99	2002.3	1961.04	1975.94
ENSG00000238133	5.43	2.87	7.3	0.3	0	0	MLK7-AS1	MLK7 antisense RNA 1 [Source:HGNC Symbol;Acc:HGNC:27935]	6	3	3	101	93	80	5.86	3.45	3.56	86.17	83.28	76.51
ENSG00000248498	9.72	2.86	7.28	0.2	0	0	ASNSP1	asparagine synthetase pseudogene 1 [Source:HGNC Symbol;Acc:HGNC:754]	147	213	136	1928	1569	1523	143.55	245.15	161.31	1644.84	1404.97	1456.61
ENSG00000197142	5.25	2.86	7.25	0.3	0	0	ACSL5	acyl-CoA synthetase long-chain family member 5 [Source:HGNC Symbol;Acc:HGNC:16526]	2	2	3	81	108	57	1.95	2.3	3.56	69.1	96.71	54.52
ENSG00000104327	5.48	2.86	7.24	0.3	0	0	CALB1	calbindin 1, 28kDa [Source:HGNC Symbol;Acc:HGNC:1434]	6	4	3	110	84	89	5.86	4.6	3.56	93.84	75.22	85.12
ENSG00000237417	10.72	2.83	7.09	0.1	0	0	XRCC6P1	X-ray repair complementing defective repair in Chinese hamster cells 6 pseudogene 1 [Source:HGNC Symbol;Acc:HGNC:45183]	340	398	322	3084	3706	3157	332.01	458.08	381.93	2631.06	3318.55	3019.39
ENSG00000128591	7.08	2.82	7.07	0.2	0	0	FLNC	filamin C, gamma [Source:HGNC Symbol;Acc:HGNC:3756]	18	30	23	308	263	243	17.58	34.53	27.28	262.76	235.5	232.41
ENSG00000236882	5.32	2.81	7.02	0.3	0	0	LINC01554	long intergenic non-protein coding RNA 1554 [Source:HGNC Symbol;Acc:HGNC:24687]	3	4	1	127	70	62	2.93	4.6	1.19	108.35	62.68	59.3
ENSG00000258977	5.37	2.81	7	0.3	0	0	LINC01467	long intergenic non-protein coding RNA 1467 [Source:HGNC Symbol;Acc:HGNC:50911]	2	5	2	106	107	54	1.95	5.75	2.37	90.43	95.81	51.65
ENSG00000132872	6.58	2.8	6.98	0.3	0	0	SYT4	synaptotagmin IV [Source:HGNC Symbol;Acc:HGNC:11512]	16	23	4	181	199	205	15.62	26.47	4.74	154.42	178.2	196.06
ENSG00000250722	10.17	2.76	6.78	0.1	0	0	SEPP1	selenoprotein P, plasma, 1 [Source:HGNC Symbol;Acc:HGNC:10751]	287	240	248	2404	2350	1984	280.26	276.23	294.16	2050.93	2104.32	1897.52
ENSG00000122420	7.17	2.76	6.77	0.2	0	0	PTGFR	prostaglandin F receptor (FP) [Source:HGNC Symbol;Acc:HGNC:9600]	28	37	13	288	271	302	27.34	42.58	15.42	245.7	242.67	288.84
ENSG00000171951	6.27	2.76	6.76	0.3	0	0	SCG2	secretogranin II [Source:HGNC Symbol;Acc:HGNC:10575]	10	18	8	163	148	160	9.77	20.72	9.49	139.06	132.53	153.03
ENSG00000105550	7.93	2.76	6.75	0.2	0	0	FGF21	fibroblast growth factor 21 [Source:HGNC Symbol;Acc:HGNC:3678]	49	49	50	597	438	416	47.85	56.4	59.31	509.32	392.21	397.87
ENSG00000280639	5.82	2.72	6.59	0.3	0	0	RP11-96C21.2		9	6	8	133	134	85	8.79	6.91	9.49	113.47	119.99	81.29
ENSG00000147206	5.59	2.72	6.58	0.3	0	0	NXF3	nuclear RNA export factor 3 [Source:HGNC Symbol;Acc:HGNC:8073]	5	5	5	89	144	71	4.88	5.75	5.93	75.93	128.95	67.91
ENSG00000149926	7.48	2.71	6.56	0.2	0	0	FAM57B	family with sequence similarity 57, member B [Source:HGNC Symbol;Acc:HGNC:25295]	25	50	26	390	307	369	24.41	57.55	30.84	332.72	274.9	352.92
ENSG00000225611	5.78	2.69	6.45	0.3	0	0	RP11-70C1.1		9	5	6	166	108	73	8.79	5.75	7.12	141.62	96.71	69.82
ENSG00000156510	5.69	2.67	6.37	0.3	0	0	HKDC1	hexokinase domain containing 1 [Source:HGNC Symbol;Acc:HGNC:23302]	3	6	10	137	84	101	2.93	6.91	11.86	116.88	75.22	96.6
ENSG00000171724	7.62	2.66	6.32	0.2	0	0	VAT1L	vesicle amine transport 1-like [Source:HGNC Symbol;Acc:HGNC:29315]	39	46	41	392	422	340	38.08	52.94	48.63	334.43	377.88	325.18
ENSG00000009709	4.77	2.65	6.3	0.3	0	0	PAX7	paired box 7 [Source:HGNC Symbol;Acc:HGNC:8621]	4	0	0	63	50	64	3.91	0	0	53.75	44.77	61.21
ENSG00000139269	9.7	2.65	6.3	0.2	0	0	INHBE	inhibin, beta E [Source:HGNC Symbol;Acc:HGNC:24029]	154	243	139	1786	1336	1734	150.38	279.68	164.87	1523.69	1196.33	1658.42
ENSG00000256069	5.5	2.64	6.23	0.3	0	0	A2MP1	alpha-2-macroglobulin pseudogene 1 [Source:HGNC Symbol;Acc:HGNC:8]	5	7	5	111	102	69	4.88	8.06	5.93	94.7	91.34	65.99
ENSG00000146166	5.22	2.63	6.19	0.3	0	0	LGSN	lengsin, lens protein with glutamine synthetase domain [Source:HGNC Symbol;Acc:HGNC:21016]	7	2	2	82	98	57	6.84	2.3	2.37	69.96	87.75	54.52
ENSG00000118113	5.11	2.63	6.18	0.3	0	0	MMP8	matrix metallopeptidase 8 [Source:HGNC Symbol;Acc:HGNC:7175]	3	0	4	113	59	52	2.93	0	4.74	96.4	52.83	49.73
ENSG00000153930	4.92	2.63	6.18	0.3	0	0	ANKFN1	ankyrin-repeat and fibronectin type III domain containing 1 [Source:HGNC Symbol;Acc:HGNC:26766]	2	2	3	57	68	67	1.95	2.3	3.56	48.63	60.89	64.08
ENSG00000015592	8.3	2.62	6.14	0.2	0	0	STMN4	stathmin-like 4 [Source:HGNC Symbol;Acc:HGNC:16078]	71	83	62	615	693	531	69.33	95.53	73.54	524.68	620.55	507.85
ENSG00000158516	5.06	2.59	6	0.3	0	0	CPA2	carboxypeptidase A2 (pancreatic) [Source:HGNC Symbol;Acc:HGNC:2297]	1	0	7	75	80	58	0.98	0	8.3	63.98	71.64	55.47
ENSG00000229292	7.29	2.59	6	0.2	0	0	RFPL4AL1	ret finger protein-like 4A-like 1 [Source:HGNC Symbol;Acc:HGNC:45147]	47	25	24	321	400	215	45.9	28.77	28.47	273.86	358.18	205.63
ENSG00000244468	5.3	2.58	6	0.3	0	0	RP11-206M11.7		6	1	5	85	110	54	5.86	1.15	5.93	72.52	98.5	51.65
ENSG00000260953	4.87	2.57	5.95	0.3	0	0	RP11-426C22.6		2	3	2	74	66	47	1.95	3.45	2.37	63.13	59.1	44.95
ENSG00000237693	5.73	2.55	5.84	0.3	0	0	IRGM	immunity-related GTPase family, M [Source:HGNC Symbol;Acc:HGNC:29597]	4	13	6	129	120	79	3.91	14.96	7.12	110.05	107.45	75.56
ENSG00000006047	5.11	2.53	5.77	0.3	0	0	YBX2	Y box binding protein 2 [Source:HGNC Symbol;Acc:HGNC:17948]	5	4	3	88	62	66	4.88	4.6	3.56	75.08	55.52	63.12
ENSG00000046774	5.36	2.51	5.7	0.3	0	0	MAGEC2	melanoma antigen family C2 [Source:HGNC Symbol;Acc:HGNC:13574]	5	5	7	105	85	65	4.88	5.75	8.3	89.58	76.11	62.17
ENSG00000162944	5.76	2.5	5.66	0.3	0	0	RFTN2	raftlin family member 2 [Source:HGNC Symbol;Acc:HGNC:26402]	10	10	8	110	128	90	9.77	11.51	9.49	93.84	114.62	86.08
ENSG00000125675	4.47	2.49	5.6	0.3	0	0	GRIA3	glutamate receptor, ionotropic, AMPA 3 [Source:HGNC Symbol;Acc:HGNC:4573]	1	2	0	49	42	53	0.98	2.3	0	41.8	37.61	50.69
ENSG00000140986	5.39	2.48	5.58	0.3	0	0	RPL3L	ribosomal protein L3-like [Source:HGNC Symbol;Acc:HGNC:10351]	5	3	9	112	84	64	4.88	3.45	10.68	95.55	75.22	61.21
ENSG00000151025	6.74	2.48	5.57	0.2	0	0	GPR158	G protein-coupled receptor 158 [Source:HGNC Symbol;Acc:HGNC:23689]	20	31	19	234	200	191	19.53	35.68	22.54	199.63	179.09	182.67
ENSG00000073464	4.32	2.46	5.49	0.3	0	0	CLCN4	chloride channel, voltage-sensitive 4 [Source:HGNC Symbol;Acc:HGNC:2022]	1	1	0	48	40	43	0.98	1.15	0	40.95	35.82	41.13
ENSG00000174844	6.56	2.44	5.44	0.2	0	0	DNAH12	dynein, axonemal, heavy chain 12 [Source:HGNC Symbol;Acc:HGNC:2943]	15	22	23	210	209	140	14.65	25.32	27.28	179.16	187.15	133.9
ENSG00000187621	4.74	2.44	5.42	0.3	0	0	TCL6	T-cell leukemia/lymphoma 6 (non-protein coding) [Source:HGNC Symbol;Acc:HGNC:13463]	3	2	2	71	60	40	2.93	2.3	2.37	60.57	53.73	38.26
ENSG00000261272	5.17	2.44	5.41	0.3	0	0	MUC22	mucin 22 [Source:HGNC Symbol;Acc:HGNC:39755]	4	6	5	85	79	59	3.91	6.91	5.93	72.52	70.74	56.43
ENSG00000226161	4.87	2.43	5.39	0.3	0	0	EIF4A1P5	eukaryotic translation initiation factor 4A1 pseudogene 5 [Source:HGNC Symbol;Acc:HGNC:37924]	6	1	2	58	55	70	5.86	1.15	2.37	49.48	49.25	66.95
ENSG00000054356	5.06	2.42	5.35	0.3	0	0	PTPRN	protein tyrosine phosphatase, receptor type, N [Source:HGNC Symbol;Acc:HGNC:9676]	4	5	3	94	68	48	3.91	5.75	3.56	80.19	60.89	45.91
ENSG00000141338	7.55	2.4	5.27	0.2	0	0	ABCA8	ATP-binding cassette, sub-family A (ABC1), member 8 [Source:HGNC Symbol;Acc:HGNC:38]	43	58	40	380	317	380	41.99	66.75	47.44	324.19	283.86	363.44
ENSG00000249790	4.52	2.39	5.23	0.3	0	0	RP11-20D14.6		3	1	1	58	53	37	2.93	1.15	1.19	49.48	47.46	35.39
ENSG00000189056	5.21	2.38	5.19	0.3	0	0	RELN	reelin [Source:HGNC Symbol;Acc:HGNC:9957]	8	4	5	83	62	81	7.81	4.6	5.93	70.81	55.52	77.47
ENSG00000249003	4.8	2.37	5.17	0.3	0	0	CLUHP4	clustered mitochondria (cluA/CLU1) homolog pseudogene 4 [Source:HGNC Symbol;Acc:HGNC:38470]	4	2	3	75	44	57	3.91	2.3	3.56	63.98	39.4	54.52
ENSG00000144229	4.48	2.36	5.15	0.3	0	0	THSD7B	thrombospondin, type I, domain containing 7B [Source:HGNC Symbol;Acc:HGNC:29348]	0	0	4	48	46	49	0	0	4.74	40.95	41.19	46.86
ENSG00000174951	9.93	2.36	5.14	0.1	0	0	FUT1	fucosyltransferase 1 (galactoside 2-alpha-L-fucosyltransferase, H blood group) [Source:HGNC Symbol;Acc:HGNC:4012]	255	314	247	2078	1757	1679	249.01	361.4	292.97	1772.81	1573.31	1605.81
ENSG00000187601	7.97	2.36	5.12	0.2	0	0	MAGEH1	melanoma antigen family H1 [Source:HGNC Symbol;Acc:HGNC:24092]	88	53	63	533	435	458	85.93	61	74.73	454.72	389.52	438.04
ENSG00000162733	8.67	2.35	5.1	0.1	0	0	DDR2	discoidin domain receptor tyrosine kinase 2 [Source:HGNC Symbol;Acc:HGNC:2731]	131	126	85	794	793	713	127.92	145.02	100.82	677.39	710.09	681.92
ENSG00000185565	8.89	2.34	5.05	0.3	0	0	LSAMP	limbic system-associated membrane protein [Source:HGNC Symbol;Acc:HGNC:6705]	101	87	28	1034	897	962	98.63	100.13	33.21	882.14	803.22	920.07
ENSG00000266117	4.42	2.33	5.04	0.3	0	0	FBXO36P1	F-box protein 36 pseudogene 1 [Source:HGNC Symbol;Acc:HGNC:50363]	1	2	1	62	43	34	0.98	2.3	1.19	52.89	38.5	32.52
ENSG00000223547	6.19	2.33	5.01	0.3	0	0	ZNF844	zinc finger protein 844 [Source:HGNC Symbol;Acc:HGNC:25932]	14	16	15	140	198	95	13.67	18.42	17.79	119.44	177.3	90.86
ENSG00000236078	4.49	2.32	4.99	0.3	0	0	LINC01447	long intergenic non-protein coding RNA 1447 [Source:HGNC Symbol;Acc:HGNC:50783]	1	0	3	53	63	30	0.98	0	3.56	45.22	56.41	28.69
ENSG00000180336	7.6	2.32	4.98	0.2	0	0	C17orf104	chromosome 17 open reading frame 104 [Source:HGNC Symbol;Acc:HGNC:26670]	38	65	49	373	364	366	37.11	74.81	58.12	318.22	325.95	350.05
ENSG00000275367	7.37	2.3	4.93	0.2	0	0	RP11-266K4.14		52	49	33	309	343	285	50.78	56.4	39.14	263.62	307.14	272.58
ENSG00000077264	7.05	2.29	4.88	0.2	0	0	PAK3	p21 protein (Cdc42/Rac)-activated kinase 3 [Source:HGNC Symbol;Acc:HGNC:8592]	28	44	30	242	242	271	27.34	50.64	35.58	206.46	216.7	259.19
ENSG00000178773	5.4	2.28	4.87	0.3	0	0	CPNE7	copine VII [Source:HGNC Symbol;Acc:HGNC:2320]	7	6	10	95	96	63	6.84	6.91	11.86	81.05	85.96	60.25
ENSG00000213976	4.07	2.28	4.85	0.3	0	0	CTD-2561J22.2		1	0	0	30	43	37	0.98	0	0	25.59	38.5	35.39
ENSG00000248144	4.7	2.28	4.84	0.3	0	0	ADH1C	alcohol dehydrogenase 1C (class I), gamma polypeptide [Source:HGNC Symbol;Acc:HGNC:251]	1	1	2	82	70	20	0.98	1.15	2.37	69.96	62.68	19.13
ENSG00000165443	8.07	2.26	4.77	0.2	0	0	PHYHIPL	phytanoyl-CoA 2-hydroxylase interacting protein-like [Source:HGNC Symbol;Acc:HGNC:29378]	75	96	58	562	517	434	73.24	110.49	68.79	479.46	462.95	415.08
ENSG00000077935	6.06	2.25	4.76	0.3	0	0	SMC1B	structural maintenance of chromosomes 1B [Source:HGNC Symbol;Acc:HGNC:11112]	13	22	9	155	146	94	12.69	25.32	10.68	132.24	130.74	89.9
ENSG00000187957	6.75	2.25	4.76	0.2	0	0	DNER	delta/notch-like EGF repeat containing [Source:HGNC Symbol;Acc:HGNC:24456]	30	21	33	233	176	207	29.3	24.17	39.14	198.78	157.6	197.98
ENSG00000178297	5.63	2.24	4.72	0.3	0	0	TMPRSS9	transmembrane protease, serine 9 [Source:HGNC Symbol;Acc:HGNC:30079]	8	11	10	106	126	64	7.81	12.66	11.86	90.43	112.83	61.21
ENSG00000260103	8.09	2.24	4.72	0.2	0	0	RP11-10O17.1		92	59	80	670	512	373	89.84	67.91	94.89	571.6	458.47	356.74
ENSG00000249849	4.72	2.24	4.71	0.3	0	0	RP11-1101H11.1		3	3	4	62	63	39	2.93	3.45	4.74	52.89	56.41	37.3
ENSG00000103740	6.23	2.23	4.7	0.2	0	0	ACSBG1	acyl-CoA synthetase bubblegum family member 1 [Source:HGNC Symbol;Acc:HGNC:29567]	23	17	16	178	130	127	22.46	19.57	18.98	151.86	116.41	121.46
ENSG00000139874	4.34	2.23	4.7	0.3	0	0	SSTR1	somatostatin receptor 1 [Source:HGNC Symbol;Acc:HGNC:11330]	2	2	1	40	41	47	1.95	2.3	1.19	34.13	36.71	44.95
ENSG00000164855	6.47	2.23	4.69	0.3	0	0	TMEM184A	transmembrane protein 184A [Source:HGNC Symbol;Acc:HGNC:28797]	24	30	8	216	138	162	23.44	34.53	9.49	184.28	123.57	154.94
ENSG00000225980	4.11	2.22	4.66	0.3	0	0	OR7E19P	olfactory receptor, family 7, subfamily E, member 19 pseudogene [Source:HGNC Symbol;Acc:HGNC:8390]	1	1	0	49	39	26	0.98	1.15	0	41.8	34.92	24.87
ENSG00000116761	10.82	2.21	4.62	0.1	0	0	CTH	cystathionine gamma-lyase [Source:HGNC Symbol;Acc:HGNC:2501]	599	624	474	3717	3356	2952	584.93	718.19	562.22	3171.09	3005.14	2823.32
ENSG00000136099	5.85	2.21	4.62	0.3	0	0	PCDH8	protocadherin 8 [Source:HGNC Symbol;Acc:HGNC:8660]	7	18	12	131	90	117	6.84	20.72	14.23	111.76	80.59	111.9
ENSG00000128965	9.53	2.21	4.61	0.1	0	0	CHAC1	ChaC glutathione-specific gamma-glutamylcyclotransferase 1 [Source:HGNC Symbol;Acc:HGNC:28680]	240	232	219	1446	1448	1196	234.36	267.02	259.76	1233.63	1296.62	1143.87
ENSG00000233930	7.5	2.2	4.59	0.2	0	0	KRTAP5-AS1	KRTAP5-1/KRTAP5-2 antisense RNA 1 [Source:HGNC Symbol;Acc:HGNC:27877]	47	70	37	353	341	324	45.9	80.57	43.89	301.16	305.35	309.88
ENSG00000203814	7.83	2.17	4.49	0.2	0	0	HIST2H2BF	histone cluster 2, H2bf [Source:HGNC Symbol;Acc:HGNC:24700]	75	55	73	440	505	330	73.24	63.3	86.59	375.38	452.2	315.62
ENSG00000253616	5.12	2.17	4.49	0.3	0	0	RP11-875O11.3		2	8	4	118	55	45	1.95	9.21	4.74	100.67	49.25	43.04
ENSG00000050628	6.43	2.16	4.48	0.2	0	0	PTGER3	prostaglandin E receptor 3 (subtype EP3) [Source:HGNC Symbol;Acc:HGNC:9595]	29	23	19	159	172	158	28.32	26.47	22.54	135.65	154.02	151.11
ENSG00000258986	7.33	2.16	4.48	0.2	0	0	TMEM179	transmembrane protein 179 [Source:HGNC Symbol;Acc:HGNC:20137]	51	53	39	332	275	292	49.8	61	46.26	283.24	246.25	279.27
ENSG00000100285	6.1	2.16	4.46	0.2	0	0	NEFH	neurofilament, heavy polypeptide [Source:HGNC Symbol;Acc:HGNC:7737]	22	11	19	152	141	102	21.48	12.66	22.54	129.68	126.26	97.55
ENSG00000221867	4.34	2.15	4.45	0.3	0	0	MAGEA3	melanoma antigen family A3 [Source:HGNC Symbol;Acc:HGNC:6801]	1	2	3	41	40	46	0.98	2.3	3.56	34.98	35.82	43.99
ENSG00000039600	6.59	2.15	4.44	0.2	0	0	SOX30	SRY (sex determining region Y)-box 30 [Source:HGNC Symbol;Acc:HGNC:30635]	31	28	19	212	210	129	30.27	32.23	22.54	180.86	188.05	123.38
ENSG00000258947	6.78	2.15	4.44	0.2	0	0	TUBB3	tubulin, beta 3 class III [Source:HGNC Symbol;Acc:HGNC:20772]	34	29	29	208	253	161	33.2	33.38	34.4	177.45	226.55	153.98
ENSG00000272734	4.14	2.14	4.41	0.3	0	0	ADIRF-AS1	ADIRF antisense RNA 1 [Source:HGNC Symbol;Acc:HGNC:45127]	0	2	1	33	33	47	0	2.3	1.19	28.15	29.55	44.95
ENSG00000198771	4.76	2.13	4.37	0.3	0	0	RCSD1	RCSD domain containing 1 [Source:HGNC Symbol;Acc:HGNC:28310]	4	5	3	80	46	42	3.91	5.75	3.56	68.25	41.19	40.17
ENSG00000087589	7.45	2.12	4.35	0.2	0	0	CASS4	Cas scaffolding protein family member 4 [Source:HGNC Symbol;Acc:HGNC:15878]	52	43	59	400	350	233	50.78	49.49	69.98	341.25	313.41	222.84
ENSG00000141433	4.21	2.12	4.35	0.3	0	0	ADCYAP1	adenylate cyclase activating polypeptide 1 (pituitary) [Source:HGNC Symbol;Acc:HGNC:241]	0	3	1	34	37	46	0	3.45	1.19	29.01	33.13	43.99
ENSG00000122254	4.96	2.12	4.33	0.3	0	0	HS3ST2	heparan sulfate (glucosamine) 3-O-sulfotransferase 2 [Source:HGNC Symbol;Acc:HGNC:5195]	6	3	7	63	82	44	5.86	3.45	8.3	53.75	73.43	42.08
ENSG00000196890	8.85	2.11	4.32	0.1	0	0	HIST3H2BB	histone cluster 3, H2bb [Source:HGNC Symbol;Acc:HGNC:20514]	173	133	145	965	872	705	168.94	153.08	171.99	823.27	780.84	674.27
ENSG00000080709	5.24	2.1	4.3	0.3	0	0	KCNN2	potassium channel, calcium activated intermediate/small conductance subfamily N alpha, member 2 [Source:HGNC Symbol;Acc:HGNC:6291]	10	6	7	98	80	49	9.77	6.91	8.3	83.61	71.64	46.86
ENSG00000189001	6.72	2.1	4.3	0.2	0	0	SBSN	suprabasin [Source:HGNC Symbol;Acc:HGNC:24950]	33	30	29	197	232	163	32.22	34.53	34.4	168.07	207.75	155.89
ENSG00000187566	3.71	2.1	4.29	0.3	0	0	NHLRC1	NHL repeat containing E3 ubiquitin protein ligase 1 [Source:HGNC Symbol;Acc:HGNC:21576]	0	0	0	29	28	30	0	0	0	24.74	25.07	28.69
ENSG00000073282	4.09	2.1	4.28	0.3	0	0	TP63	tumor protein p63 [Source:HGNC Symbol;Acc:HGNC:15979]	0	1	1	30	56	25	0	1.15	1.19	25.59	50.15	23.91
ENSG00000102048	4.49	2.09	4.26	0.3	0	0	ASB9	ankyrin repeat and SOCS box containing 9 [Source:HGNC Symbol;Acc:HGNC:17184]	5	1	3	52	38	49	4.88	1.15	3.56	44.36	34.03	46.86
ENSG00000072201	7.97	2.09	4.25	0.2	0	0	LNX1	ligand of numb-protein X 1, E3 ubiquitin protein ligase [Source:HGNC Symbol;Acc:HGNC:6657]	85	86	72	477	435	465	83	98.98	85.4	406.94	389.52	444.73
ENSG00000178852	4.89	2.07	4.2	0.3	0	0	EFCAB13	EF-hand calcium binding domain 13 [Source:HGNC Symbol;Acc:HGNC:26864]	7	6	4	57	55	64	6.84	6.91	4.74	48.63	49.25	61.21
ENSG00000121207	6.46	2.07	4.19	0.3	0	0	LRAT	lecithin retinol acyltransferase (phosphatidylcholine--retinol O-acyltransferase) [Source:HGNC Symbol;Acc:HGNC:6685]	17	40	10	176	168	162	16.6	46.04	11.86	150.15	150.44	154.94
ENSG00000267654	4.4	2.05	4.13	0.3	0	1e-08	RP11-973H7.4		1	2	4	47	58	28	0.98	2.3	4.74	40.1	51.94	26.78
ENSG00000135046	8.82	2.04	4.11	0.2	0	0	ANXA1	annexin A1 [Source:HGNC Symbol;Acc:HGNC:533]	153	154	130	732	1136	625	149.41	177.25	154.19	624.49	1017.23	597.76
ENSG00000225678	3.91	2.04	4.11	0.3	0	1e-08	AP000619.5		1	1	0	41	37	21	0.98	1.15	0	34.98	33.13	20.08
ENSG00000260302	4.27	2.03	4.09	0.3	0	1e-08	RP11-973H7.1		3	1	1	40	61	23	2.93	1.15	1.19	34.13	54.62	22
ENSG00000253880	4.4	2.02	4.07	0.3	0	1e-08	RP11-124B13.1		1	3	3	62	47	25	0.98	3.45	3.56	52.89	42.09	23.91
ENSG00000215474	4.91	2.02	4.06	0.3	0	0	SKOR2	SKI family transcriptional corepressor 2 [Source:HGNC Symbol;Acc:HGNC:32695]	5	9	4	71	56	52	4.88	10.36	4.74	60.57	50.15	49.73
ENSG00000205542	8.45	2.02	4.05	0.1	0	0	TMSB4X	thymosin beta 4, X-linked [Source:HGNC Symbol;Acc:HGNC:11881]	124	114	120	705	625	564	121.09	131.21	142.33	601.46	559.66	539.42
ENSG00000123307	4.36	2.01	4.03	0.3	0	2e-08	NEUROD4	neuronal differentiation 4 [Source:HGNC Symbol;Acc:HGNC:13802]	0	2	4	40	62	28	0	2.3	4.74	34.13	55.52	26.78
ENSG00000123700	8	2	3.99	0.2	0	0	KCNJ2	potassium channel, inwardly rectifying subfamily J, member 2 [Source:HGNC Symbol;Acc:HGNC:6263]	86	80	93	444	512	429	83.98	92.08	110.31	378.79	458.47	410.3
ENSG00000267506	6	1.98	3.96	0.2	0	0	RP11-13K12.1		25	20	11	127	113	120	24.41	23.02	13.05	108.35	101.19	114.77
ENSG00000229771	3.85	1.98	3.95	0.3	0	4e-08	RP4-644L1.2		0	1	0	39	41	16	0	1.15	0	33.27	36.71	15.3
ENSG00000282511	4.53	1.98	3.95	0.3	0	2e-08	CLUHP10	clustered mitochondria (cluA/CLU1) homolog pseudogene 10 [Source:HGNC Symbol;Acc:HGNC:51574]	4	4	1	76	29	40	3.91	4.6	1.19	64.84	25.97	38.26
ENSG00000130649	6.7	1.97	3.92	0.2	0	0	CYP2E1	cytochrome P450, family 2, subfamily E, polypeptide 1 [Source:HGNC Symbol;Acc:HGNC:2631]	43	28	30	192	203	176	41.99	32.23	35.58	163.8	181.78	168.33
ENSG00000184697	5.67	1.96	3.89	0.3	0	0	CLDN6	claudin 6 [Source:HGNC Symbol;Acc:HGNC:2048]	19	16	6	103	112	76	18.55	18.42	7.12	87.87	100.29	72.69
ENSG00000196408	5.29	1.96	3.89	0.3	0	0	NOXO1	NADPH oxidase organizer 1 [Source:HGNC Symbol;Acc:HGNC:19404]	12	9	8	100	72	56	11.72	10.36	9.49	85.31	64.47	53.56
ENSG00000082175	8.05	1.96	3.88	0.2	0	0	PGR	progesterone receptor [Source:HGNC Symbol;Acc:HGNC:8910]	85	118	68	524	461	456	83	135.81	80.66	447.04	412.8	436.12
ENSG00000277075	5.28	1.95	3.88	0.3	0	0	HIST1H2AE	histone cluster 1, H2ae [Source:HGNC Symbol;Acc:HGNC:4724]	9	8	12	88	79	58	8.79	9.21	14.23	75.08	70.74	55.47
ENSG00000236404	5.63	1.95	3.87	0.3	0	0	VLDLR-AS1	VLDLR antisense RNA 1 [Source:HGNC Symbol;Acc:HGNC:49621]	11	20	7	120	79	85	10.74	23.02	8.3	102.38	70.74	81.29
ENSG00000105499	8.43	1.94	3.85	0.2	0	0	PLA2G4C	phospholipase A2, group IVC (cytosolic, calcium-independent) [Source:HGNC Symbol;Acc:HGNC:9037]	96	143	116	657	595	602	93.74	164.58	137.59	560.51	532.79	575.76
ENSG00000172349	4.7	1.95	3.85	0.3	0	1e-08	IL16	interleukin 16 [Source:HGNC Symbol;Acc:HGNC:5980]	4	6	5	55	62	38	3.91	6.91	5.93	46.92	55.52	36.34
ENSG00000179292	5.27	1.94	3.85	0.3	0	0	TMEM151A	transmembrane protein 151A [Source:HGNC Symbol;Acc:HGNC:28497]	13	9	8	76	68	77	12.69	10.36	9.49	64.84	60.89	73.64
ENSG00000187653	6.67	1.94	3.84	0.2	0	0	TMSB4XP8	thymosin beta 4, X-linked pseudogene 8 [Source:HGNC Symbol;Acc:HGNC:11885]	35	37	28	200	173	184	34.18	42.58	33.21	170.63	154.91	175.98
ENSG00000172901	5.19	1.94	3.83	0.3	0	0	LVRN	laeverin [Source:HGNC Symbol;Acc:HGNC:26904]	10	6	11	66	82	62	9.77	6.91	13.05	56.31	73.43	59.3
ENSG00000270074	7.79	1.94	3.83	0.2	0	0	RP11-351I21.11		91	65	79	417	394	383	88.86	74.81	93.7	355.76	352.81	366.31
ENSG00000259319	6.38	1.92	3.79	0.2	0	0	RP11-293M10.6		31	28	21	170	168	122	30.27	32.23	24.91	145.03	150.44	116.68
ENSG00000214212	6.56	1.92	3.78	0.2	0	0	C19orf38	chromosome 19 open reading frame 38 [Source:HGNC Symbol;Acc:HGNC:34073]	26	42	21	206	167	149	25.39	48.34	24.91	175.75	149.54	142.51
ENSG00000233098	4.4	1.92	3.78	0.3	0	4e-08	CCDC144NL-AS1	CCDC144NL antisense RNA 1 [Source:HGNC Symbol;Acc:HGNC:51340]	2	4	4	44	54	31	1.95	4.6	4.74	37.54	48.35	29.65
ENSG00000239268	4.07	1.92	3.78	0.3	0	7e-08	RP11-384F7.2		1	3	2	35	36	33	0.98	3.45	2.37	29.86	32.24	31.56
ENSG00000197140	5.11	1.91	3.76	0.3	0	1e-08	ADAM32	ADAM metallopeptidase domain 32 [Source:HGNC Symbol;Acc:HGNC:15479]	4	11	8	86	72	45	3.91	12.66	9.49	73.37	64.47	43.04
ENSG00000198331	8.84	1.91	3.76	0.1	0	0	HYLS1	hydrolethalus syndrome 1 [Source:HGNC Symbol;Acc:HGNC:26558]	197	163	147	863	855	721	192.37	187.6	174.36	736.25	765.61	689.57
ENSG00000260498	4.83	1.91	3.76	0.3	0	1e-08	RP4-536B24.4		7	6	6	67	60	41	6.84	6.91	7.12	57.16	53.73	39.21
ENSG00000276727	5.03	1.9	3.73	0.3	0	0	RP11-123K3.9		10	6	8	80	55	55	9.77	6.91	9.49	68.25	49.25	52.6
ENSG00000230468	4.64	1.89	3.72	0.3	0	4e-08	CLUHP5	clustered mitochondria (cluA/CLU1) homolog pseudogene 5 [Source:HGNC Symbol;Acc:HGNC:38471]	4	4	6	71	47	33	3.91	4.6	7.12	60.57	42.09	31.56
ENSG00000169962	5.02	1.89	3.71	0.3	0	0	TAS1R3	taste receptor, type 1, member 3 [Source:HGNC Symbol;Acc:HGNC:15661]	9	8	7	76	54	57	8.79	9.21	8.3	64.84	48.35	54.52
ENSG00000186479	6.19	1.89	3.71	0.2	0	0	RGS7BP	regulator of G-protein signaling 7 binding protein [Source:HGNC Symbol;Acc:HGNC:23271]	24	27	16	128	110	163	23.44	31.08	18.98	109.2	98.5	155.89
ENSG00000250787	3.6	1.89	3.7	0.3	1e-08	1.7e-07	HMGN1P17	high mobility group nucleosome binding domain 1 pseudogene 17 [Source:HGNC Symbol;Acc:HGNC:39361]	0	1	0	27	33	20	0	1.15	0	23.03	29.55	19.13
ENSG00000112077	3.64	1.88	3.68	0.3	1e-08	2e-07	RHAG	Rh-associated glycoprotein [Source:HGNC Symbol;Acc:HGNC:10006]	1	0	0	33	34	16	0.98	0	0	28.15	30.45	15.3
ENSG00000162621	3.8	1.88	3.68	0.3	1e-08	2.1e-07	LRRC53	leucine rich repeat containing 53 [Source:HGNC Symbol;Acc:HGNC:25255]	2	1	0	40	28	22	1.95	1.15	0	34.13	25.07	21.04
ENSG00000108691	3.76	1.88	3.67	0.3	1e-08	2.1e-07	CCL2	chemokine (C-C motif) ligand 2 [Source:HGNC Symbol;Acc:HGNC:10618]	1	1	1	29	25	32	0.98	1.15	1.19	24.74	22.39	30.61
ENSG00000179141	4.23	1.88	3.67	0.3	1e-08	1.1e-07	MTUS2-AS1	MTUS2 antisense RNA 1 [Source:HGNC Symbol;Acc:HGNC:40924]	5	2	2	36	42	36	4.88	2.3	2.37	30.71	37.61	34.43
ENSG00000224085	3.71	1.88	3.67	0.3	1e-08	2.1e-07	RPL23AP41	ribosomal protein L23a pseudogene 41 [Source:HGNC Symbol;Acc:HGNC:35634]	1	0	1	28	37	20	0.98	0	1.19	23.89	33.13	19.13
ENSG00000270882	10.14	1.87	3.66	0.1	0	0	HIST2H4A	histone cluster 2, H4a [Source:HGNC Symbol;Acc:HGNC:4794]	493	390	401	2145	2200	1623	481.42	448.87	475.63	1829.97	1970	1552.25
ENSG00000268089	5.64	1.86	3.64	0.3	0	0	GABRQ	gamma-aminobutyric acid (GABA) A receptor, theta [Source:HGNC Symbol;Acc:HGNC:14454]	17	19	8	105	101	75	16.6	21.87	9.49	89.58	90.44	71.73
ENSG00000174527	4.81	1.85	3.62	0.3	0	4e-08	MYO1H	myosin IH [Source:HGNC Symbol;Acc:HGNC:13879]	5	6	7	65	68	33	4.88	6.91	8.3	55.45	60.89	31.56
ENSG00000243236	3.8	1.84	3.58	0.3	2e-08	3.8e-07	GSTA9P	glutathione S-transferase alpha 9, pseudogene [Source:HGNC Symbol;Acc:HGNC:49902]	2	0	0	28	46	17	1.95	0	0	23.89	41.19	16.26
ENSG00000259129	5.41	1.84	3.58	0.3	0	0	LINC00648	long intergenic non-protein coding RNA 648 [Source:HGNC Symbol;Acc:HGNC:44302]	16	12	9	70	81	87	15.62	13.81	10.68	59.72	72.53	83.21
ENSG00000182326	7.57	1.83	3.56	0.2	0	0	C1S	complement component 1, s subcomponent [Source:HGNC Symbol;Acc:HGNC:1247]	87	66	56	418	355	253	84.96	75.96	66.42	356.61	317.89	241.97
ENSG00000197588	4.71	1.83	3.55	0.3	0	5e-08	KLKP1	kallikrein pseudogene 1 [Source:HGNC Symbol;Acc:HGNC:21260]	5	6	7	51	61	41	4.88	6.91	8.3	43.51	54.62	39.21
ENSG00000185633	6.62	1.82	3.54	0.2	0	0	NDUFA4L2	NADH dehydrogenase (ubiquinone) 1 alpha subcomplex, 4-like 2 [Source:HGNC Symbol;Acc:HGNC:29836]	32	42	28	167	183	177	31.25	48.34	33.21	142.47	163.87	169.28
ENSG00000254106	3.64	1.82	3.54	0.3	3e-08	5.3e-07	AC011366.3		0	1	1	25	22	33	0	1.15	1.19	21.33	19.7	31.56
ENSG00000273802	5.1	1.82	3.54	0.3	0	3e-08	HIST1H2BG	histone cluster 1, H2bg [Source:HGNC Symbol;Acc:HGNC:4746]	13	5	8	69	87	43	12.69	5.75	9.49	58.87	77.9	41.13
ENSG00000077274	3.96	1.81	3.52	0.3	3e-08	5e-07	CAPN6	calpain 6 [Source:HGNC Symbol;Acc:HGNC:1483]	3	2	1	26	36	34	2.93	2.3	1.19	22.18	32.24	32.52
ENSG00000273658	5.02	1.81	3.51	0.3	0	2e-08	uc_338	TUC338 [Source:RFAM;Acc:RF02271]	9	6	10	49	72	63	8.79	6.91	11.86	41.8	64.47	60.25
ENSG00000121310	7.25	1.8	3.48	0.2	0	0	ECHDC2	enoyl CoA hydratase domain containing 2 [Source:HGNC Symbol;Acc:HGNC:23408]	63	60	47	260	258	289	61.52	69.06	55.75	221.81	231.03	276.4
ENSG00000223573	8.44	1.8	3.48	0.1	0	0	TINCR	tissue differentiation-inducing non-protein coding RNA [Source:HGNC Symbol;Acc:HGNC:14607]	138	118	144	623	674	524	134.76	135.81	170.8	531.5	603.54	501.16
ENSG00000263567	4.55	1.8	3.48	0.3	1e-08	2.1e-07	RP11-805L22.3		8	2	5	47	57	35	7.81	2.3	5.93	40.1	51.04	33.47
ENSG00000085465	9.59	1.79	3.47	0.1	0	0	OVGP1	oviductal glycoprotein 1, 120kDa [Source:HGNC Symbol;Acc:HGNC:8524]	312	349	237	1436	1476	1130	304.67	401.68	281.11	1225.1	1321.69	1080.74
ENSG00000168386	8.7	1.79	3.47	0.1	0	0	FILIP1L	filamin A interacting protein 1-like [Source:HGNC Symbol;Acc:HGNC:24589]	154	182	142	786	818	588	150.38	209.47	168.43	670.56	732.48	562.37
ENSG00000203819	8.38	1.79	3.46	0.2	0	0	HIST2H2BC	histone cluster 2, H2bc (pseudogene) [Source:HGNC Symbol;Acc:HGNC:20516]	144	107	132	704	630	437	140.62	123.15	156.57	600.6	564.14	417.95
ENSG00000124839	6.94	1.79	3.45	0.2	0	0	RAB17	RAB17, member RAS oncogene family [Source:HGNC Symbol;Acc:HGNC:16523]	43	53	38	207	219	226	41.99	61	45.07	176.6	196.1	216.15
ENSG00000178522	8.15	1.78	3.44	0.1	0	0	AMBN	ameloblastin (enamel matrix protein) [Source:HGNC Symbol;Acc:HGNC:452]	114	110	106	520	540	428	111.32	126.6	125.73	443.63	483.54	409.34
ENSG00000235437	10.57	1.78	3.44	0.1	0	0	LINC01278	long intergenic non-protein coding RNA 1278 [Source:HGNC Symbol;Acc:HGNC:28090]	582	657	557	2714	2461	2712	568.33	756.17	660.66	2315.4	2203.71	2593.78
ENSG00000248485	5.32	1.78	3.44	0.3	0	0	PCP4L1	Purkinje cell protein 4 like 1 [Source:HGNC Symbol;Acc:HGNC:20448]	9	16	10	75	75	72	8.79	18.42	11.86	63.98	67.16	68.86
ENSG00000235448	4.44	1.78	3.43	0.3	3e-08	5.1e-07	LURAP1L-AS1	LURAP1L antisense RNA 1 [Source:HGNC Symbol;Acc:HGNC:49761]	1	7	4	55	45	31	0.98	8.06	4.74	46.92	40.3	29.65
ENSG00000082482	4.87	1.77	3.42	0.3	0	6e-08	KCNK2	potassium channel, two pore domain subfamily K, member 2 [Source:HGNC Symbol;Acc:HGNC:6277]	8	8	7	55	48	63	7.81	9.21	8.3	46.92	42.98	60.25
ENSG00000228793	4.6	1.77	3.42	0.3	2e-08	3.1e-07	RP1-223B1.1		7	8	1	45	57	41	6.84	9.21	1.19	38.39	51.04	39.21
ENSG00000132837	5.4	1.77	3.41	0.3	0	0	DMGDH	dimethylglycine dehydrogenase [Source:HGNC Symbol;Acc:HGNC:24475]	11	14	14	85	78	71	10.74	16.11	16.61	72.52	69.85	67.91
ENSG00000108242	3.88	1.77	3.4	0.3	7e-08	1.19e-06	CYP2C18	cytochrome P450, family 2, subfamily C, polypeptide 18 [Source:HGNC Symbol;Acc:HGNC:2620]	0	2	3	36	33	23	0	2.3	3.56	30.71	29.55	22
ENSG00000175197	10.6	1.76	3.39	0.1	0	0	DDIT3	DNA-damage-inducible transcript 3 [Source:HGNC Symbol;Acc:HGNC:2726]	654	642	587	2941	2807	2304	638.64	738.91	696.25	2509.06	2513.54	2203.57
ENSG00000205085	6.4	1.76	3.38	0.2	0	0	FAM71F2	family with sequence similarity 71, member F2 [Source:HGNC Symbol;Acc:HGNC:27998]	39	24	25	114	166	173	38.08	27.62	29.65	97.26	148.65	165.46
ENSG00000255556	5.34	1.76	3.38	0.3	0	7e-08	RP11-351I21.6		11	12	10	115	78	41	10.74	13.81	11.86	98.11	69.85	39.21
ENSG00000231738	5.69	1.75	3.36	0.3	0	0	TSPAN19	tetraspanin 19 [Source:HGNC Symbol;Acc:HGNC:31886]	18	19	13	122	93	70	17.58	21.87	15.42	104.08	83.28	66.95
ENSG00000099866	6.04	1.74	3.33	0.3	0	0	MADCAM1	mucosal vascular addressin cell adhesion molecule 1 [Source:HGNC Symbol;Acc:HGNC:6765]	16	27	23	151	107	100	15.62	31.08	27.28	128.82	95.81	95.64
ENSG00000268460	4.79	1.73	3.33	0.3	1e-08	1.9e-07	DKFZp434J0226	uncharacterized LOC93429 [Source:EntrezGene;Acc:93429]	9	5	8	60	42	56	8.79	5.75	9.49	51.19	37.61	53.56
ENSG00000271992	6.6	1.74	3.33	0.2	0	0	RP11-42O15.3		38	34	36	186	185	144	37.11	39.13	42.7	158.68	165.66	137.72
ENSG00000279765	4.36	1.74	3.33	0.3	4e-08	7.4e-07	RP11-437B10.1	Uncharacterized protein [Source:UniProtKB/TrEMBL;Acc:A0A0D9SFI3]	3	5	5	36	40	44	2.93	5.75	5.93	30.71	35.82	42.08
ENSG00000172399	3.78	1.73	3.32	0.3	1.4e-07	2.22e-06	MYOZ2	myozenin 2 [Source:HGNC Symbol;Acc:HGNC:1330]	2	1	1	37	36	15	1.95	1.15	1.19	31.57	32.24	14.35
ENSG00000182732	3.65	1.73	3.31	0.3	1.5e-07	2.31e-06	RGS6	regulator of G-protein signaling 6 [Source:HGNC Symbol;Acc:HGNC:10002]	2	1	1	30	25	24	1.95	1.15	1.19	25.59	22.39	22.95
ENSG00000206190	3.64	1.73	3.31	0.3	1.4e-07	2.27e-06	ATP10A	ATPase, class V, type 10A [Source:HGNC Symbol;Acc:HGNC:13542]	2	1	0	37	19	24	1.95	1.15	0	31.57	17.01	22.95
ENSG00000261654	6.72	1.73	3.31	0.2	0	0	RP11-96K19.4		46	34	38	232	189	142	44.92	39.13	45.07	197.93	169.24	135.81
ENSG00000118946	6.64	1.72	3.3	0.2	0	0	PCDH17	protocadherin 17 [Source:HGNC Symbol;Acc:HGNC:14267]	42	32	37	192	205	134	41.01	36.83	43.89	163.8	183.57	128.16
ENSG00000162631	3.96	1.72	3.3	0.3	1.4e-07	2.14e-06	NTNG1	netrin G1 [Source:HGNC Symbol;Acc:HGNC:23319]	4	2	1	26	41	28	3.91	2.3	1.19	22.18	36.71	26.78
ENSG00000256229	8.82	1.72	3.3	0.1	0	0	ZNF486	zinc finger protein 486 [Source:HGNC Symbol;Acc:HGNC:20807]	186	167	198	814	839	697	181.63	192.21	234.85	694.45	751.29	666.62
ENSG00000271344	4.71	1.72	3.29	0.3	1e-08	2.6e-07	RP11-274B21.9		9	5	7	56	53	41	8.79	5.75	8.3	47.78	47.46	39.21
ENSG00000272768	7.15	1.72	3.29	0.2	0	0	RP4-673M15.1		77	42	48	276	233	240	75.19	48.34	56.93	235.46	208.64	229.54
ENSG00000133958	6.49	1.71	3.28	0.2	0	0	UNC79	unc-79 homolog (C. elegans) [Source:HGNC Symbol;Acc:HGNC:19966]	32	34	34	184	138	155	31.25	39.13	40.33	156.98	123.57	148.24
ENSG00000101255	12.29	1.71	3.27	0.1	0	0	TRIB3	tribbles pseudokinase 3 [Source:HGNC Symbol;Acc:HGNC:16228]	2197	2192	1910	9356	8455	7953	2145.39	2522.87	2265.48	7981.9	7571.06	7606.33
ENSG00000261716	11.32	1.71	3.27	0.1	0	0	RP11-196G18.22		1221	894	1036	4895	5049	3293	1192.32	1028.94	1228.81	4176.08	4521.14	3149.46
ENSG00000080573	5.77	1.7	3.25	0.3	0	3e-08	COL5A3	collagen, type V, alpha 3 [Source:HGNC Symbol;Acc:HGNC:14864]	17	28	6	95	118	88	16.6	32.23	7.12	81.05	105.66	84.16
ENSG00000009724	6.2	1.69	3.24	0.2	0	0	MASP2	mannan-binding lectin serine peptidase 2 [Source:HGNC Symbol;Acc:HGNC:6902]	31	24	27	133	127	130	30.27	27.62	32.03	113.47	113.72	124.33
ENSG00000148677	9.39	1.7	3.24	0.3	1.2e-07	1.96e-06	ANKRD1	ankyrin repeat domain 1 (cardiac muscle) [Source:HGNC Symbol;Acc:HGNC:15819]	251	105	108	912	2118	903	245.1	120.85	128.1	778.06	1896.57	863.64
ENSG00000171587	4.61	1.69	3.24	0.3	5e-08	8e-07	DSCAM	Down syndrome cell adhesion molecule [Source:HGNC Symbol;Acc:HGNC:3039]	3	7	8	54	44	42	2.93	8.06	9.49	46.07	39.4	40.17
ENSG00000251026	4.47	1.7	3.24	0.3	9e-08	1.44e-06	RP11-138J23.1		7	3	5	30	54	45	6.84	3.45	5.93	25.59	48.35	43.04
ENSG00000260727	7.25	1.69	3.23	0.2	0	0	SLC7A5P1	solute carrier family 7 (amino acid transporter light chain, L system), member 5 pseudogene 1 [Source:HGNC Symbol;Acc:HGNC:29458]	56	68	48	379	252	185	54.68	78.26	56.93	323.34	225.65	176.94
ENSG00000188729	6.4	1.69	3.22	0.2	0	0	OSTN	osteocrin [Source:HGNC Symbol;Acc:HGNC:29961]	35	36	25	163	146	138	34.18	41.43	29.65	139.06	130.74	131.98
ENSG00000223443	4	1.68	3.21	0.3	2.3e-07	3.51e-06	USP17L2	ubiquitin specific peptidase 17-like family member 2 [Source:HGNC Symbol;Acc:HGNC:34434]	1	3	4	29	37	30	0.98	3.45	4.74	24.74	33.13	28.69
ENSG00000270276	10.16	1.68	3.21	0.1	0	0	HIST2H4B	histone cluster 2, H4b [Source:HGNC Symbol;Acc:HGNC:29607]	581	384	470	2125	2234	1545	567.35	441.96	557.47	1812.91	2000.44	1477.65
ENSG00000135363	6.84	1.67	3.19	0.2	0	0	LMO2	LIM domain only 2 (rhombotin-like 1) [Source:HGNC Symbol;Acc:HGNC:6642]	41	47	46	236	188	178	40.04	54.09	54.56	201.34	168.35	170.24
ENSG00000185527	4.61	1.67	3.19	0.3	7e-08	1.25e-06	PDE6G	phosphodiesterase 6G, cGMP-specific, rod, gamma [Source:HGNC Symbol;Acc:HGNC:8789]	9	5	5	44	62	35	8.79	5.75	5.93	37.54	55.52	33.47
ENSG00000188487	5.92	1.67	3.19	0.3	0	2e-08	INSC	inscuteable homolog (Drosophila) [Source:HGNC Symbol;Acc:HGNC:33116]	10	32	17	124	100	107	9.77	36.83	20.16	105.79	89.55	102.34
ENSG00000198680	7.58	1.67	3.19	0.2	0	0	TUSC1	tumor suppressor candidate 1 [Source:HGNC Symbol;Acc:HGNC:31010]	84	88	58	391	278	325	82.03	101.28	68.79	333.57	248.94	310.83
ENSG00000260903	7.64	1.67	3.19	0.2	0	0	XKR7	XK, Kell blood group complex subunit-related family, member 7 [Source:HGNC Symbol;Acc:HGNC:23062]	76	98	67	398	338	303	74.21	112.79	79.47	339.55	302.66	289.79
ENSG00000129295	4.55	1.67	3.18	0.3	8e-08	1.3e-06	LRRC6	leucine rich repeat containing 6 [Source:HGNC Symbol;Acc:HGNC:16725]	8	5	5	53	34	47	7.81	5.75	5.93	45.22	30.45	44.95
ENSG00000103196	7.1	1.66	3.17	0.2	0	0	CRISPLD2	cysteine-rich secretory protein LCCL domain containing 2 [Source:HGNC Symbol;Acc:HGNC:25248]	79	30	50	299	246	183	77.14	34.53	59.31	255.09	220.28	175.02
ENSG00000189325	5.7	1.66	3.17	0.3	0	5e-08	C6orf222	chromosome 6 open reading frame 222 [Source:HGNC Symbol;Acc:HGNC:33769]	22	9	20	99	125	62	21.48	10.36	23.72	84.46	111.93	59.3
ENSG00000176046	8.63	1.66	3.16	0.3	2e-08	3.4e-07	NUPR1	nuclear protein, transcriptional regulator, 1 [Source:HGNC Symbol;Acc:HGNC:29990]	84	151	121	975	486	742	82.03	173.79	143.52	831.8	435.19	709.66
ENSG00000010379	4.4	1.65	3.15	0.3	2e-07	3.08e-06	SLC6A13	solute carrier family 6 (neurotransmitter transporter), member 13 [Source:HGNC Symbol;Acc:HGNC:11046]	9	4	2	49	45	30	8.79	4.6	2.37	41.8	40.3	28.69
ENSG00000146674	4.23	1.66	3.15	0.3	2.4e-07	3.68e-06	IGFBP3	insulin-like growth factor binding protein 3 [Source:HGNC Symbol;Acc:HGNC:5472]	2	5	5	46	35	30	1.95	5.75	5.93	39.24	31.34	28.69
ENSG00000231439	6.77	1.66	3.15	0.2	0	0	WASIR2	WASH and IL9R antisense RNA 2 [Source:HGNC Symbol;Acc:HGNC:38609]	37	55	32	225	153	196	36.13	63.3	37.96	191.95	137	187.46
ENSG00000249328	4.4	1.65	3.15	0.3	3.2e-07	4.75e-06	RP11-26J3.1		8	1	4	65	34	28	7.81	1.15	4.74	55.45	30.45	26.78
ENSG00000254423	4.03	1.65	3.15	0.3	4.2e-07	6.13e-06	RP11-351I21.7		3	3	2	21	49	29	2.93	3.45	2.37	17.92	43.88	27.74
ENSG00000144278	8.09	1.65	3.13	0.2	0	0	GALNT13	polypeptide N-acetylgalactosaminyltransferase 13 [Source:HGNC Symbol;Acc:HGNC:23242]	98	155	73	486	460	471	95.7	178.4	86.59	414.62	411.91	450.47
ENSG00000259405	4.4	1.64	3.13	0.3	3.2e-07	4.75e-06	ISCA1P4	iron-sulfur cluster assembly 1 pseudogene 4 [Source:HGNC Symbol;Acc:HGNC:38025]	8	4	2	64	32	30	7.81	4.6	2.37	54.6	28.65	28.69
ENSG00000164309	7.73	1.64	3.12	0.2	0	0	CMYA5	cardiomyopathy associated 5 [Source:HGNC Symbol;Acc:HGNC:14305]	95	82	88	355	411	326	92.77	94.38	104.38	302.86	368.03	311.79
ENSG00000164463	10.06	1.64	3.12	0.1	0	0	CREBRF	CREB3 regulatory factor [Source:HGNC Symbol;Acc:HGNC:24050]	497	448	437	2005	1866	1559	485.33	515.62	518.33	1710.53	1670.92	1491.04
ENSG00000077522	10.1	1.63	3.09	0.1	0	0	ACTN2	actinin, alpha 2 [Source:HGNC Symbol;Acc:HGNC:164]	479	544	393	1985	2040	1586	467.75	626.11	466.14	1693.47	1826.72	1516.87
ENSG00000099860	10.68	1.63	3.09	0.1	0	0	GADD45B	growth arrest and DNA-damage-inducible, beta [Source:HGNC Symbol;Acc:HGNC:4096]	778	587	740	3252	3169	2035	759.72	675.6	877.72	2774.38	2837.69	1946.29
ENSG00000110876	5.3	1.63	3.09	0.3	0	6e-08	SELPLG	selectin P ligand [Source:HGNC Symbol;Acc:HGNC:10722]	12	14	14	82	68	64	11.72	16.11	16.61	69.96	60.89	61.21
ENSG00000105737	8.33	1.62	3.08	0.2	0	0	GRIK5	glutamate receptor, ionotropic, kainate 5 [Source:HGNC Symbol;Acc:HGNC:4583]	130	170	107	578	569	507	126.95	195.66	126.91	493.11	509.51	484.9
ENSG00000273615	5.96	1.62	3.07	0.2	0	0	RP11-1136G4.2		20	28	21	106	100	122	19.53	32.23	24.91	90.43	89.55	116.68
ENSG00000166828	4.75	1.61	3.05	0.3	1.5e-07	2.36e-06	SCNN1G	sodium channel, non voltage gated 1 gamma subunit [Source:HGNC Symbol;Acc:HGNC:10602]	7	6	10	53	64	35	6.84	6.91	11.86	45.22	57.31	33.47
ENSG00000171124	5.11	1.61	3.05	0.3	5e-08	8.2e-07	FUT3	fucosyltransferase 3 (galactoside 3(4)-L-fucosyltransferase, Lewis blood group) [Source:HGNC Symbol;Acc:HGNC:4014]	7	12	13	56	82	52	6.84	13.81	15.42	47.78	73.43	49.73
ENSG00000226430	4.35	1.61	3.05	0.3	6.2e-07	8.72e-06	USP17L7	ubiquitin specific peptidase 17-like family member 7 [Source:HGNC Symbol;Acc:HGNC:37180]	9	2	3	33	56	31	8.79	2.3	3.56	28.15	50.15	29.65
ENSG00000006327	11.11	1.61	3.04	0.3	0	2e-08	TNFRSF12A	tumor necrosis factor receptor superfamily, member 12A [Source:HGNC Symbol;Acc:HGNC:18152]	685	1131	565	4428	3787	3598	668.91	1301.72	670.15	3777.67	3391.08	3441.16
ENSG00000268223	3.8	1.6	3.04	0.3	1.07e-06	1.44e-05	ARL14EPL	ADP-ribosylation factor-like 14 effector protein-like [Source:HGNC Symbol;Acc:HGNC:44201]	1	3	1	47	26	15	0.98	3.45	1.19	40.1	23.28	14.35
ENSG00000169249	9.4	1.6	3.03	0.1	0	0	ZRSR2	zinc finger (CCCH type), RNA-binding motif and serine/arginine rich 2 [Source:HGNC Symbol;Acc:HGNC:23019]	361	314	219	1161	1196	1072	352.52	361.4	259.76	990.49	1070.96	1025.27
ENSG00000169548	4.48	1.6	3.03	0.3	4.2e-07	6.09e-06	ZNF280A	zinc finger protein 280A [Source:HGNC Symbol;Acc:HGNC:18597]	6	4	7	39	59	30	5.86	4.6	8.3	33.27	52.83	28.69
ENSG00000277738	3.63	1.6	3.03	0.3	1.12e-06	1.501e-05	RP11-693J15.6		2	3	0	30	25	22	1.95	3.45	0	25.59	22.39	21.04
ENSG00000102195	4.19	1.6	3.02	0.3	6.3e-07	8.86e-06	GPR50	G protein-coupled receptor 50 [Source:HGNC Symbol;Acc:HGNC:4506]	6	3	4	39	42	26	5.86	3.45	4.74	33.27	37.61	24.87
ENSG00000157168	4.66	1.6	3.02	0.3	1.7e-07	2.6e-06	NRG1	neuregulin 1 [Source:HGNC Symbol;Acc:HGNC:7997]	6	10	6	47	44	50	5.86	11.51	7.12	40.1	39.4	47.82
ENSG00000163879	4.62	1.59	3.02	0.3	4.5e-07	6.43e-06	DNALI1	dynein, axonemal, light intermediate chain 1 [Source:HGNC Symbol;Acc:HGNC:14353]	5	12	2	51	53	37	4.88	13.81	2.37	43.51	47.46	35.39
ENSG00000262001	6.29	1.59	3.01	0.3	0	5e-08	DLGAP1-AS2	DLGAP1 antisense RNA 2 [Source:HGNC Symbol;Acc:HGNC:28146]	15	46	22	152	151	117	14.65	52.94	26.09	129.68	135.21	111.9
ENSG00000106123	6.14	1.58	3	0.3	0	8e-08	EPHB6	EPH receptor B6 [Source:HGNC Symbol;Acc:HGNC:3396]	26	40	10	129	112	134	25.39	46.04	11.86	110.05	100.29	128.16
ENSG00000130957	3.44	1.58	3	0.3	1.05e-06	1.405e-05	FBP2	fructose-1,6-bisphosphatase 2 [Source:HGNC Symbol;Acc:HGNC:3607]	0	1	0	27	36	9	0	1.15	0	23.03	32.24	8.61
ENSG00000151948	3.84	1.58	3	0.3	1.24e-06	1.645e-05	GLT1D1	glycosyltransferase 1 domain containing 1 [Source:HGNC Symbol;Acc:HGNC:26483]	2	4	2	32	30	24	1.95	4.6	2.37	27.3	26.86	22.95
ENSG00000136999	8.26	1.58	2.99	0.2	0	0	NOV	nephroblastoma overexpressed [Source:HGNC Symbol;Acc:HGNC:7885]	144	155	100	547	478	528	140.62	178.4	118.61	466.66	428.03	504.98
ENSG00000125851	4.41	1.58	2.98	0.3	5.7e-07	8.11e-06	PCSK2	proprotein convertase subtilisin/kexin type 2 [Source:HGNC Symbol;Acc:HGNC:8744]	8	2	7	45	39	37	7.81	2.3	8.3	38.39	34.92	35.39
ENSG00000167767	5.83	1.57	2.98	0.3	0	7e-08	KRT80	keratin 80, type II [Source:HGNC Symbol;Acc:HGNC:27056]	19	32	11	111	94	98	18.55	36.83	13.05	94.7	84.17	93.73
ENSG00000182463	7.91	1.57	2.98	0.2	0	0	TSHZ2	teashirt zinc finger homeobox 2 [Source:HGNC Symbol;Acc:HGNC:13010]	93	139	61	389	365	478	90.82	159.98	72.35	331.87	326.84	457.16
ENSG00000182798	3.53	1.58	2.98	0.3	1.49e-06	1.939e-05	MAGEB17	melanoma antigen family B17 [Source:HGNC Symbol;Acc:HGNC:17418]	2	1	0	22	38	14	1.95	1.15	0	18.77	34.03	13.39
ENSG00000280211	5.95	1.57	2.98	0.3	0	1e-08	RP11-2C24.3		31	14	26	134	108	87	30.27	16.11	30.84	114.32	96.71	83.21
ENSG00000159167	8.48	1.57	2.96	0.3	1.39e-06	1.828e-05	STC1	stanniocalcin 1 [Source:HGNC Symbol;Acc:HGNC:11373]	85	133	33	739	871	480	83	153.08	39.14	630.46	779.94	459.08
ENSG00000270482	4.86	1.55	2.93	0.3	1.1e-07	1.77e-06	RP11-131L12.2		12	8	9	59	53	47	11.72	9.21	10.68	50.33	47.46	44.95
ENSG00000134765	4	1.54	2.91	0.3	2.74e-06	3.379e-05	DSC1	desmocollin 1 [Source:HGNC Symbol;Acc:HGNC:3035]	0	1	5	37	15	46	0	1.15	5.93	31.57	13.43	43.99
ENSG00000137672	3.77	1.54	2.91	0.3	2.65e-06	3.286e-05	TRPC6	transient receptor potential cation channel, subfamily C, member 6 [Source:HGNC Symbol;Acc:HGNC:12338]	3	4	0	24	27	31	2.93	4.6	0	20.48	24.18	29.65
ENSG00000122735	4.49	1.53	2.9	0.3	1.27e-06	1.683e-05	DNAI1	dynein, axonemal, intermediate chain 1 [Source:HGNC Symbol;Acc:HGNC:2954]	4	6	8	63	35	31	3.91	6.91	9.49	53.75	31.34	29.65
ENSG00000126010	3.67	1.54	2.9	0.3	2.89e-06	3.549e-05	GRPR	gastrin-releasing peptide receptor [Source:HGNC Symbol;Acc:HGNC:4609]	1	1	4	25	25	27	0.98	1.15	4.74	21.33	22.39	25.82
ENSG00000144821	5.65	1.54	2.9	0.3	1e-08	1.6e-07	MYH15	myosin, heavy chain 15 [Source:HGNC Symbol;Acc:HGNC:31073]	28	17	12	89	109	69	27.34	19.57	14.23	75.93	97.6	65.99
ENSG00000215120	5.46	1.54	2.9	0.3	3e-08	4.9e-07	AL590763.5		21	11	16	102	81	54	20.51	12.66	18.98	87.02	72.53	51.65
ENSG00000185052	4.84	1.53	2.89	0.3	2.7e-07	4.11e-06	SLC24A3	solute carrier family 24 (sodium/potassium/calcium exchanger), member 3 [Source:HGNC Symbol;Acc:HGNC:10977]	10	13	5	57	48	52	9.77	14.96	5.93	48.63	42.98	49.73
ENSG00000231663	7.53	1.53	2.89	0.2	0	0	RP5-827C21.4		81	74	88	337	336	264	79.1	85.17	104.38	287.51	300.87	252.49
ENSG00000140961	6.69	1.52	2.88	0.2	0	0	OSGIN1	oxidative stress induced growth inhibitor 1 [Source:HGNC Symbol;Acc:HGNC:30093]	54	43	37	192	170	166	52.73	49.49	43.89	163.8	152.23	158.76
ENSG00000146950	3.46	1.53	2.88	0.3	3.41e-06	4.143e-05	SHROOM2	shroom family member 2 [Source:HGNC Symbol;Acc:HGNC:630]	1	2	1	32	18	19	0.98	2.3	1.19	27.3	16.12	18.17
ENSG00000154274	6.62	1.53	2.88	0.2	0	0	C4orf19	chromosome 4 open reading frame 19 [Source:HGNC Symbol;Acc:HGNC:25618]	55	45	23	146	192	170	53.71	51.79	27.28	124.56	171.93	162.59
ENSG00000157423	6.27	1.53	2.88	0.2	0	0	HYDIN	HYDIN, axonemal central pair apparatus protein [Source:HGNC Symbol;Acc:HGNC:19368]	22	41	29	149	128	123	21.48	47.19	34.4	127.12	114.62	117.64
ENSG00000179008	6.09	1.53	2.88	0.2	0	0	C14orf39	chromosome 14 open reading frame 39 [Source:HGNC Symbol;Acc:HGNC:19849]	33	30	21	120	122	110	32.22	34.53	24.91	102.38	109.25	105.21
ENSG00000185437	10.18	1.53	2.88	0.1	0	0	SH3BGR	SH3 domain binding glutamate-rich protein [Source:HGNC Symbol;Acc:HGNC:10822]	494	610	456	2382	1835	1635	482.4	702.07	540.87	2032.16	1643.16	1563.73
ENSG00000105219	5.03	1.52	2.87	0.3	1.5e-07	2.3e-06	CNTD2	cyclin N-terminal domain containing 2 [Source:HGNC Symbol;Acc:HGNC:25805]	12	13	9	67	68	43	11.72	14.96	10.68	57.16	60.89	41.13
ENSG00000112818	3	1.52	2.87	0.3	2.14e-06	2.691e-05	MEP1A	meprin A, alpha (PABA peptide hydrolase) [Source:HGNC Symbol;Acc:HGNC:7015]	0	0	0	24	18	12	0	0	0	20.48	16.12	11.48
ENSG00000121075	4.43	1.51	2.85	0.3	2.13e-06	2.681e-05	TBX4	T-box 4 [Source:HGNC Symbol;Acc:HGNC:11603]	4	9	4	40	56	27	3.91	10.36	4.74	34.13	50.15	25.82
ENSG00000184635	8.65	1.51	2.85	0.1	0	0	ZNF93	zinc finger protein 93 [Source:HGNC Symbol;Acc:HGNC:13169]	182	204	165	707	700	606	177.72	234.79	195.71	603.16	626.82	579.58
ENSG00000228544	8.71	1.51	2.85	0.1	0	0	CCDC183-AS1	CCDC183 antisense RNA 1 [Source:HGNC Symbol;Acc:HGNC:44105]	243	145	187	798	671	634	237.29	166.89	221.8	680.8	600.85	606.36
ENSG00000134594	4.56	1.5	2.84	0.3	1.14e-06	1.518e-05	RAB33A	RAB33A, member RAS oncogene family [Source:HGNC Symbol;Acc:HGNC:9773]	11	6	5	51	49	32	10.74	6.91	5.93	43.51	43.88	30.61
ENSG00000165175	11.04	1.51	2.84	0.1	0	0	MID1IP1	MID1 interacting protein 1 [Source:HGNC Symbol;Acc:HGNC:20715]	1014	956	959	4066	3103	3333	990.18	1100.3	1137.48	3468.83	2778.59	3187.72
ENSG00000196517	10.78	1.51	2.84	0.1	0	0	SLC6A9	solute carrier family 6 (neurotransmitter transporter, glycine), member 9 [Source:HGNC Symbol;Acc:HGNC:11056]	865	838	747	2773	2994	2945	844.68	964.49	886.03	2365.73	2680.99	2816.63
ENSG00000104859	10.76	1.5	2.83	0.1	0	0	CLASRP	CLK4-associating serine/arginine rich protein [Source:HGNC Symbol;Acc:HGNC:17731]	925	686	823	3030	2863	2707	903.27	789.55	976.17	2584.99	2563.68	2589
[truncated: 1,094 more rows]

## Sheet: HUR vs GFP
ID	log2Base(HUR_vs_GFP)	log2FC(HUR_vs_GFP)	FChange(HUR_vs_GFP)	lfcSE	pvalue	padjusted	Gene Symbol	Description	12 raw	16 raw	8 raw	11 raw	15 raw	20 raw	12 norm	16 norm	8 norm	11 norm	15 norm	20 norm
[truncated: 665 more rows]
