# Supplementary material for: Transcriptome-wide analysis links the short-term expression of the b isoforms of TIA proteins to protective proteostasis-mediated cell quiescence response
Source: PLoS One. 2018 Dec 11;13(12):e0208526. doi: 10.1371/journal.pone.0208526 (PMC6289441; doi:10.1371/journal.pone.0208526)
Supplement: S3 Fig — (XLSX) [file pone.0208526.s003.xlsx]

## Sheet: TIA1 vs GFP_89_annotated genes
# FILTER: (log2fold_TIA1_GFP >1 AND padj <0.05 AND exonBaseMean >500) OR (log2fold_TIA1_GFP <-1 AND padj <0.05 AND exonBaseMean >500)
ENSG00000005100+ENSG00000263272+ENSG00000108561	ND	ND
ENSG00000009307	CSDE1	cold shock domain containing E1, RNA-binding [Source:HGNC Symbol;Acc:HGNC:29905]
ENSG00000010244+ENSG00000207928+ENSG00000141314+ENSG00000265794	ND	ND
ENSG00000010292	NCAPD2	non-SMC condensin I complex, subunit D2 [Source:HGNC Symbol;Acc:HGNC:24305]
ENSG00000013275	PSMC4	proteasome (prosome, macropain) 26S subunit, ATPase, 4 [Source:HGNC Symbol;Acc:HGNC:9551]
ENSG00000013374	NUB1	negative regulator of ubiquitin-like proteins 1 [Source:HGNC Symbol;Acc:HGNC:17623]
ENSG00000023734	STRAP	serine/threonine kinase receptor associated protein [Source:HGNC Symbol;Acc:HGNC:30796]
ENSG00000037474	NSUN2	NOP2/Sun RNA methyltransferase family, member 2 [Source:HGNC Symbol;Acc:HGNC:25994]
ENSG00000060138	YBX3	Y box binding protein 3 [Source:HGNC Symbol;Acc:HGNC:2428]
ENSG00000063438+ENSG00000249915	ND	ND
ENSG00000073060	SCARB1	scavenger receptor class B, member 1 [Source:HGNC Symbol;Acc:HGNC:1664]
ENSG00000073111	MCM2	minichromosome maintenance complex component 2 [Source:HGNC Symbol;Acc:HGNC:6944]
ENSG00000073536	NLE1	notchless homolog 1 (Drosophila) [Source:HGNC Symbol;Acc:HGNC:19889]
ENSG00000087365	SF3B2	splicing factor 3b, subunit 2, 145kDa [Source:HGNC Symbol;Acc:HGNC:10769]
ENSG00000087460	GNAS	GNAS complex locus [Source:HGNC Symbol;Acc:HGNC:4392]
ENSG00000089280	FUS	FUS RNA binding protein [Source:HGNC Symbol;Acc:HGNC:4010]
ENSG00000089737	DDX24	DEAD (Asp-Glu-Ala-Asp) box helicase 24 [Source:HGNC Symbol;Acc:HGNC:13266]
ENSG00000092841+ENSG00000196465	ND	ND
ENSG00000096401	CDC5L	cell division cycle 5-like [Source:HGNC Symbol;Acc:HGNC:1743]
ENSG00000100201	DDX17	DEAD (Asp-Glu-Ala-Asp) box helicase 17 [Source:HGNC Symbol;Acc:HGNC:2740]
ENSG00000103275	UBE2I	ubiquitin-conjugating enzyme E2I [Source:HGNC Symbol;Acc:HGNC:12485]
ENSG00000106803	SEC61B	Sec61 beta subunit [Source:HGNC Symbol;Acc:HGNC:16993]
ENSG00000108424	KPNB1	karyopherin (importin) beta 1 [Source:HGNC Symbol;Acc:HGNC:6400]
ENSG00000108654+ENSG00000265695+ENSG00000266241	ND	ND
ENSG00000109606	DHX15	DEAH (Asp-Glu-Ala-His) box helicase 15 [Source:HGNC Symbol;Acc:HGNC:2738]
ENSG00000110713+ENSG00000129749	ND	ND
ENSG00000112200	ZNF451	zinc finger protein 451 [Source:HGNC Symbol;Acc:HGNC:21091]
ENSG00000115484	CCT4	chaperonin containing TCP1, subunit 4 (delta) [Source:HGNC Symbol;Acc:HGNC:1617]
ENSG00000115524	SF3B1	splicing factor 3b, subunit 1, 155kDa [Source:HGNC Symbol;Acc:HGNC:10768]
ENSG00000115561+ENSG00000249884+ENSG00000239305	ND	ND
ENSG00000116001+ENSG00000115998	ND	ND
ENSG00000117592	PRDX6	peroxiredoxin 6 [Source:HGNC Symbol;Acc:HGNC:16753]
ENSG00000121289	CEP89	centrosomal protein 89kDa [Source:HGNC Symbol;Acc:HGNC:25907]
ENSG00000125779	PANK2	pantothenate kinase 2 [Source:HGNC Symbol;Acc:HGNC:15894]
ENSG00000125944	HNRNPR	heterogeneous nuclear ribonucleoprotein R [Source:HGNC Symbol;Acc:HGNC:5047]
ENSG00000125991	ERGIC3	ERGIC and golgi 3 [Source:HGNC Symbol;Acc:HGNC:15927]
ENSG00000126261	UBA2	ubiquitin-like modifier activating enzyme 2 [Source:HGNC Symbol;Acc:HGNC:30661]
ENSG00000127483	HP1BP3	heterochromatin protein 1, binding protein 3 [Source:HGNC Symbol;Acc:HGNC:24973]
ENSG00000128973+ENSG00000260007+ENSG00000129007	ND	ND
ENSG00000129351	ILF3	interleukin enhancer binding factor 3, 90kDa [Source:HGNC Symbol;Acc:HGNC:6038]
ENSG00000130726	TRIM28	tripartite motif containing 28 [Source:HGNC Symbol;Acc:HGNC:16384]
ENSG00000130985	UBA1	ubiquitin-like modifier activating enzyme 1 [Source:HGNC Symbol;Acc:HGNC:12469]
ENSG00000132646	PCNA	proliferating cell nuclear antigen [Source:HGNC Symbol;Acc:HGNC:8729]
ENSG00000132780	NASP	nuclear autoantigenic sperm protein (histone-binding) [Source:HGNC Symbol;Acc:HGNC:7644]
ENSG00000134897+ENSG00000134899+ENSG00000270181	ND	ND
ENSG00000135801	TAF5L	TAF5-like RNA polymerase II, p300/CBP-associated factor (PCAF)-associated factor, 65kDa [Source:HGNC Symbol;Acc:HGNC:17304]
ENSG00000138071	ACTR2	ARP2 actin-related protein 2 homolog (yeast) [Source:HGNC Symbol;Acc:HGNC:169]
ENSG00000138398	PPIG	peptidylprolyl isomerase G (cyclophilin G) [Source:HGNC Symbol;Acc:HGNC:14650]
ENSG00000140350	ANP32A	acidic (leucine-rich) nuclear phosphoprotein 32 family, member A [Source:HGNC Symbol;Acc:HGNC:13233]
ENSG00000145293	ENOPH1	enolase-phosphatase 1 [Source:HGNC Symbol;Acc:HGNC:24599]
ENSG00000149136	SSRP1	structure specific recognition protein 1 [Source:HGNC Symbol;Acc:HGNC:11327]
ENSG00000152795	HNRNPDL	heterogeneous nuclear ribonucleoprotein D-like [Source:HGNC Symbol;Acc:HGNC:5037]
ENSG00000158604	TMED4	transmembrane emp24 protein transport domain containing 4 [Source:HGNC Symbol;Acc:HGNC:22301]
ENSG00000158773	USF1	upstream transcription factor 1 [Source:HGNC Symbol;Acc:HGNC:12593]
ENSG00000163399	ATP1A1	ATPase, Na+/K+ transporting, alpha 1 polypeptide [Source:HGNC Symbol;Acc:HGNC:799]
ENSG00000163468	CCT3	chaperonin containing TCP1, subunit 3 (gamma) [Source:HGNC Symbol;Acc:HGNC:1616]
ENSG00000166164	BRD7	bromodomain containing 7 [Source:HGNC Symbol;Acc:HGNC:14310]
ENSG00000166233+ENSG00000207690+ENSG00000260534	ND	ND
ENSG00000167615	LENG8	leukocyte receptor cluster (LRC) member 8 [Source:HGNC Symbol;Acc:HGNC:15500]
ENSG00000168172+ENSG00000254673+ENSG00000168522	ND	ND
ENSG00000168496+ENSG00000134824	ND	ND
ENSG00000175066	GK5	glycerol kinase 5 (putative) [Source:HGNC Symbol;Acc:HGNC:28635]
ENSG00000175166	PSMD2	proteasome (prosome, macropain) 26S subunit, non-ATPase, 2 [Source:HGNC Symbol;Acc:HGNC:9559]
ENSG00000178904	DPY19L3	dpy-19-like 3 (C. elegans) [Source:HGNC Symbol;Acc:HGNC:27120]
ENSG00000178999	AURKB	aurora kinase B [Source:HGNC Symbol;Acc:HGNC:11390]
ENSG00000183751	TBL3	transducin (beta)-like 3 [Source:HGNC Symbol;Acc:HGNC:11587]
ENSG00000186020	ZNF529	zinc finger protein 529 [Source:HGNC Symbol;Acc:HGNC:29328]
ENSG00000188612+ENSG00000189159	ND	ND
ENSG00000189091	SF3B3	splicing factor 3b, subunit 3, 130kDa [Source:HGNC Symbol;Acc:HGNC:10770]
ENSG00000198561+ENSG00000213593+ENSG00000211450+ENSG00000254732+ENSG00000254462	ND	ND
ENSG00000198900	TOP1	topoisomerase (DNA) I [Source:HGNC Symbol;Acc:HGNC:11986]
ENSG00000199477+ENSG00000133112+ENSG00000253051	ND	ND
ENSG00000205352+ENSG00000257379+ENSG00000197111+ENSG00000273658	ND	ND
ENSG00000221062+ENSG00000271798+ENSG00000221116+ENSG00000229686+ENSG00000212498+ENSG00000101361+ENSG00000226572	ND	ND
ENSG00000222961+ENSG00000056097	ND	ND
ENSG00000240849+ENSG00000124208+ENSG00000244687	ND	ND
ENSG00000241343+ENSG00000126945+ENSG00000257529	ND	ND
ENSG00000241837+ENSG00000249209+ENSG00000159147	ND	ND
ENSG00000244045+ENSG00000258924+ENSG00000264302+ENSG00000004139	ND	ND
ENSG00000250021+ENSG00000157823+ENSG00000242498	ND	ND
ENSG00000255339+ENSG00000075826+ENSG00000166136	ND	ND
ENSG00000262660+ENSG00000262814+ENSG00000183048	ND	ND
ENSG00000263764+ENSG00000209480+ENSG00000280859+ENSG00000100316	ND	ND
ENSG00000266953+ENSG00000126249+ENSG00000105220	ND	ND
ENSG00000267534+ENSG00000130816	ND	ND
ENSG00000272921+ENSG00000010219+ENSG00000139180+ENSG00000130035+ENSG00000151079+ENSG00000255639	ND	ND
ENSG00000273841+ENSG00000085231	ND	ND
ENSG00000274083+ENSG00000136279+ENSG00000239775	ND	ND
ENSG00000279827+ENSG00000066044	ND	ND
35 common elements in "TIA1 AS" and "TIA1 iCLIP":
ENSG00000009307
ENSG00000013275
ENSG00000037474
ENSG00000060138
ENSG00000073060
ENSG00000073111
ENSG00000087365
ENSG00000087460
ENSG00000089280
ENSG00000100201
ENSG00000103275
ENSG00000109606
ENSG00000115484
ENSG00000115524
ENSG00000117592
ENSG00000121289
ENSG00000125779
ENSG00000125944
ENSG00000126261
ENSG00000127483
ENSG00000129351
ENSG00000130726
ENSG00000132646
ENSG00000132780
ENSG00000138071
ENSG00000140350
ENSG00000149136
ENSG00000152795
ENSG00000158604
ENSG00000163399
ENSG00000163468
ENSG00000167615
ENSG00000178904
ENSG00000186020
ENSG00000189091
Homo sapiens (REF)	Client Text Box Input ( Hierarchy ) NEW! Tips)
PANTHER GO-Slim Biological Process	#	#	expected	Fold Enrichment	+/-	P value
nucleobase-containing compound metabolic process	2797	14	4.65	3.01	+	7.89E-05
primary metabolic process	4753	18	7.91	2.28	+	1.83E-04
mRNA processing	244	4	.41	9.86	+	7.10E-04
RNA metabolic process	1570	9	2.61	3.45	+	8.46E-04
metabolic process	5878	19	9.78	1.94	+	9.16E-04
chromatin remodeling	34	2	.06	35.36	+	1.50E-03
nitrogen compound metabolic process	2524	11	4.20	2.62	+	1.95E-03
chromatin assembly	40	2	.07	30.06	+	2.06E-03
RNA splicing, via transesterification reactions	156	3	.26	11.56	+	2.23E-03
mRNA splicing, via spliceosome	178	3	.30	10.13	+	3.24E-03
DNA metabolic process	391	4	.65	6.15	+	3.94E-03
mitochondrion organization	92	2	.15	13.07	+	1.03E-02
protein folding	94	2	.16	12.79	+	1.08E-02
anterior/posterior axis specification	16	1	.03	37.58	+	2.63E-02
DNA replication	157	2	.26	7.66	+	2.81E-02
cellular component organization	1964	7	3.27	2.14	+	4.03E-02
catabolic process	1176	5	1.96	2.56	+	4.37E-02
organelle organization	1212	5	2.02	2.48	+	4.87E-02

## Sheet: TIAR vs GFP_89_annotated genes
# FILTER: (log2fold_TIAR_GFP >1 AND padj <0.05 AND exonBaseMean >500) OR (log2fold_TIAR_GFP <-1 AND padj <0.05 AND exonBaseMean >500)
ENSG00000009307	CSDE1	cold shock domain containing E1, RNA-binding [Source:HGNC Symbol;Acc:HGNC:29905]
ENSG00000023734	STRAP	serine/threonine kinase receptor associated protein [Source:HGNC Symbol;Acc:HGNC:30796]
ENSG00000047410+ENSG00000202025	ND	ND
ENSG00000065427	KARS	lysyl-tRNA synthetase [Source:HGNC Symbol;Acc:HGNC:6215]
ENSG00000079246	XRCC5	X-ray repair complementing defective repair in Chinese hamster cells 5 (double-strand-break rejoining) [Source:HGNC Symbol;Acc:HGNC:12833]
ENSG00000086061	DNAJA1	DnaJ (Hsp40) homolog, subfamily A, member 1 [Source:HGNC Symbol;Acc:HGNC:5229]
ENSG00000087365	SF3B2	splicing factor 3b, subunit 2, 145kDa [Source:HGNC Symbol;Acc:HGNC:10769]
ENSG00000089737	DDX24	DEAD (Asp-Glu-Ala-Asp) box helicase 24 [Source:HGNC Symbol;Acc:HGNC:13266]
ENSG00000090621	PABPC4	poly(A) binding protein, cytoplasmic 4 (inducible form) [Source:HGNC Symbol;Acc:HGNC:8557]
ENSG00000091140	DLD	dihydrolipoamide dehydrogenase [Source:HGNC Symbol;Acc:HGNC:2898]
ENSG00000092199	HNRNPC	heterogeneous nuclear ribonucleoprotein C (C1/C2) [Source:HGNC Symbol;Acc:HGNC:5035]
ENSG00000099622	CIRBP	cold inducible RNA binding protein [Source:HGNC Symbol;Acc:HGNC:1982]
ENSG00000099783	HNRNPM	heterogeneous nuclear ribonucleoprotein M [Source:HGNC Symbol;Acc:HGNC:5046]
ENSG00000100664	EIF5	eukaryotic translation initiation factor 5 [Source:HGNC Symbol;Acc:HGNC:3299]
ENSG00000100941	PNN	pinin, desmosome associated protein [Source:HGNC Symbol;Acc:HGNC:9162]
ENSG00000103018+ENSG00000260108	ND	ND
ENSG00000103266	STUB1	STIP1 homology and U-box containing protein 1, E3 ubiquitin protein ligase [Source:HGNC Symbol;Acc:HGNC:11427]
ENSG00000104549	SQLE	squalene epoxidase [Source:HGNC Symbol;Acc:HGNC:11279]
ENSG00000105323	HNRNPUL1	heterogeneous nuclear ribonucleoprotein U-like 1 [Source:HGNC Symbol;Acc:HGNC:17011]
ENSG00000105568	PPP2R1A	protein phosphatase 2, regulatory subunit A, alpha [Source:HGNC Symbol;Acc:HGNC:9302]
ENSG00000106263	EIF3B	eukaryotic translation initiation factor 3, subunit B [Source:HGNC Symbol;Acc:HGNC:3280]
ENSG00000108424	KPNB1	karyopherin (importin) beta 1 [Source:HGNC Symbol;Acc:HGNC:6400]
ENSG00000108592	FTSJ3	FtsJ homolog 3 (E. coli) [Source:HGNC Symbol;Acc:HGNC:17136]
ENSG00000108654+ENSG00000265695+ENSG00000266241	ND	ND
ENSG00000110321+ENSG00000238622	ND	ND
ENSG00000110713+ENSG00000129749	ND	ND
ENSG00000111142	METAP2	methionyl aminopeptidase 2 [Source:HGNC Symbol;Acc:HGNC:16672]
ENSG00000111642	CHD4	chromodomain helicase DNA binding protein 4 [Source:HGNC Symbol;Acc:HGNC:1919]
ENSG00000112081	SRSF3	serine/arginine-rich splicing factor 3 [Source:HGNC Symbol;Acc:HGNC:10785]
ENSG00000113282	CLINT1	clathrin interactor 1 [Source:HGNC Symbol;Acc:HGNC:23186]
ENSG00000113312	TTC1	tetratricopeptide repeat domain 1 [Source:HGNC Symbol;Acc:HGNC:12391]
ENSG00000113407	TARS	threonyl-tRNA synthetase [Source:HGNC Symbol;Acc:HGNC:11572]
ENSG00000115484	CCT4	chaperonin containing TCP1, subunit 4 (delta) [Source:HGNC Symbol;Acc:HGNC:1617]
ENSG00000115875	SRSF7	serine/arginine-rich splicing factor 7 [Source:HGNC Symbol;Acc:HGNC:10789]
ENSG00000116473	RAP1A	RAP1A, member of RAS oncogene family [Source:HGNC Symbol;Acc:HGNC:9855]
ENSG00000116754	SRSF11	serine/arginine-rich splicing factor 11 [Source:HGNC Symbol;Acc:HGNC:10782]
ENSG00000116898	MRPS15	mitochondrial ribosomal protein S15 [Source:HGNC Symbol;Acc:HGNC:14504]
ENSG00000117592	PRDX6	peroxiredoxin 6 [Source:HGNC Symbol;Acc:HGNC:16753]
ENSG00000120438+ENSG00000206910+ENSG00000207392	ND	ND
ENSG00000120694	HSPH1	heat shock 105kDa/110kDa protein 1 [Source:HGNC Symbol;Acc:HGNC:16969]
ENSG00000124207	CSE1L	CSE1 chromosome segregation 1-like (yeast) [Source:HGNC Symbol;Acc:HGNC:2431]
ENSG00000125944	HNRNPR	heterogeneous nuclear ribonucleoprotein R [Source:HGNC Symbol;Acc:HGNC:5047]
ENSG00000127022	CANX	calnexin [Source:HGNC Symbol;Acc:HGNC:1473]
ENSG00000128708	HAT1	histone acetyltransferase 1 [Source:HGNC Symbol;Acc:HGNC:4821]
ENSG00000129351	ILF3	interleukin enhancer binding factor 3, 90kDa [Source:HGNC Symbol;Acc:HGNC:6038]
ENSG00000130066	SAT1	spermidine/spermine N1-acetyltransferase 1 [Source:HGNC Symbol;Acc:HGNC:10540]
ENSG00000130811	EIF3G	eukaryotic translation initiation factor 3, subunit G [Source:HGNC Symbol;Acc:HGNC:3274]
ENSG00000132780	NASP	nuclear autoantigenic sperm protein (histone-binding) [Source:HGNC Symbol;Acc:HGNC:7644]
ENSG00000133026	MYH10	myosin, heavy chain 10, non-muscle [Source:HGNC Symbol;Acc:HGNC:7568]
ENSG00000133706	LARS	leucyl-tRNA synthetase [Source:HGNC Symbol;Acc:HGNC:6512]
ENSG00000134684	YARS	tyrosyl-tRNA synthetase [Source:HGNC Symbol;Acc:HGNC:12840]
ENSG00000136628	EPRS	glutamyl-prolyl-tRNA synthetase [Source:HGNC Symbol;Acc:HGNC:3418]
ENSG00000138398	PPIG	peptidylprolyl isomerase G (cyclophilin G) [Source:HGNC Symbol;Acc:HGNC:14650]
ENSG00000140374	ETFA	electron-transfer-flavoprotein, alpha polypeptide [Source:HGNC Symbol;Acc:HGNC:3481]
ENSG00000145833+ENSG00000181904	ND	ND
ENSG00000151923	TIAL1	TIA1 cytotoxic granule-associated RNA binding protein-like 1 [Source:HGNC Symbol;Acc:HGNC:11804]
ENSG00000154001	PPP2R5E	protein phosphatase 2, regulatory subunit B', epsilon isoform [Source:HGNC Symbol;Acc:HGNC:9313]
ENSG00000154277	UCHL1	ubiquitin carboxyl-terminal esterase L1 (ubiquitin thiolesterase) [Source:HGNC Symbol;Acc:HGNC:12513]
ENSG00000163468	CCT3	chaperonin containing TCP1, subunit 3 (gamma) [Source:HGNC Symbol;Acc:HGNC:1616]
ENSG00000163946	FAM208A	family with sequence similarity 208, member A [Source:HGNC Symbol;Acc:HGNC:30314]
ENSG00000167526+ENSG00000200084	ND	ND
ENSG00000167978+ENSG00000265864	ND	ND
ENSG00000168488	ATXN2L	ataxin 2-like [Source:HGNC Symbol;Acc:HGNC:31326]
ENSG00000171490	RSL1D1	ribosomal L1 domain containing 1 [Source:HGNC Symbol;Acc:HGNC:24534]
ENSG00000171858	RPS21	ribosomal protein S21 [Source:HGNC Symbol;Acc:HGNC:10409]
ENSG00000173812	EIF1	eukaryotic translation initiation factor 1 [Source:HGNC Symbol;Acc:HGNC:3249]
ENSG00000186468	RPS23	ribosomal protein S23 [Source:HGNC Symbol;Acc:HGNC:10410]
ENSG00000188529	SRSF10	serine/arginine-rich splicing factor 10 [Source:HGNC Symbol;Acc:HGNC:16713]
ENSG00000196586	MYO6	myosin VI [Source:HGNC Symbol;Acc:HGNC:7605]
ENSG00000196756+ENSG00000277034	ND	ND
ENSG00000198561+ENSG00000213593+ENSG00000211450+ENSG00000254732+ENSG00000254462	ND	ND
ENSG00000198900	TOP1	topoisomerase (DNA) I [Source:HGNC Symbol;Acc:HGNC:11986]
ENSG00000198901	PRC1	protein regulator of cytokinesis 1 [Source:HGNC Symbol;Acc:HGNC:9341]
ENSG00000204256+ENSG00000223837	ND	ND
ENSG00000204392	LSM2	LSM2 homolog, U6 small nuclear RNA and mRNA degradation associated [Source:HGNC Symbol;Acc:HGNC:13940]
ENSG00000205352+ENSG00000257379+ENSG00000197111+ENSG00000273658	ND	ND
ENSG00000207112+ENSG00000210825+ENSG00000239195+ENSG00000207145+ENSG00000221170+ENSG00000166012+ENSG00000207304+ENSG00000206834+ENSG00000281293+ENSG00000206799	ND	ND
ENSG00000213639+ENSG00000163806	ND	ND
ENSG00000213923+ENSG00000244627	ND	ND
ENSG00000221062+ENSG00000271798+ENSG00000221116+ENSG00000229686+ENSG00000212498+ENSG00000101361+ENSG00000226572	ND	ND
ENSG00000222961+ENSG00000056097	ND	ND
ENSG00000228474	OST4	oligosaccharyltransferase complex subunit 4 (non-catalytic) [Source:HGNC Symbol;Acc:HGNC:32483]
ENSG00000241468+ENSG00000248919+ENSG00000106246	ND	ND
ENSG00000255339+ENSG00000075826+ENSG00000166136	ND	ND
ENSG00000263764+ENSG00000209480+ENSG00000280859+ENSG00000100316	ND	ND
ENSG00000266953+ENSG00000126249+ENSG00000105220	ND	ND
ENSG00000267261+ENSG00000108774+ENSG00000108773	ND	ND
ENSG00000274083+ENSG00000136279+ENSG00000239775	ND	ND
ENSG00000280893+ENSG00000280607+ENSG00000167371+ENSG00000013364+ENSG00000281348+ENSG00000103495+ENSG00000280789	ND	ND
54 common elements in "TIAR AS" and "TIAR iCLIP":
ENSG00000009307
ENSG00000023734
ENSG00000079246
ENSG00000086061
ENSG00000087365
ENSG00000089737
ENSG00000090621
ENSG00000091140
ENSG00000092199
ENSG00000099622
ENSG00000099783
ENSG00000100664
ENSG00000100941
ENSG00000104549
ENSG00000105323
ENSG00000105568
ENSG00000106263
ENSG00000108424
ENSG00000108592
ENSG00000111142
ENSG00000111642
ENSG00000112081
ENSG00000113282
ENSG00000113407
ENSG00000115484
ENSG00000115875
ENSG00000116754
ENSG00000117592
ENSG00000120694
ENSG00000124207
ENSG00000125944
ENSG00000127022
ENSG00000128708
ENSG00000129351
ENSG00000130066
ENSG00000132780
ENSG00000133706
ENSG00000134684
ENSG00000136628
ENSG00000138398
ENSG00000140374
ENSG00000151923
ENSG00000154001
ENSG00000163468
ENSG00000163946
ENSG00000168488
ENSG00000171858
ENSG00000173812
ENSG00000186468
ENSG00000188529
ENSG00000196586
ENSG00000198900
ENSG00000198901
ENSG00000228474
Homo sapiens (REF)	Client Text Box Input ( Hierarchy ) NEW! Tips)
PANTHER GO-Slim Biological Process	#	#	expected	Fold Enrichment	+/-	P value
mRNA processing	244	6	.61	9.76	+	3.50E-05
RNA splicing, via transesterification reactions	156	5	.39	12.72	+	4.78E-05
mRNA splicing, via spliceosome	178	5	.45	11.15	+	8.87E-05
tRNA aminoacylation for protein translation	44	3	.11	27.07	+	1.98E-04
metabolic process	5878	26	14.81	1.76	+	8.89E-04
translation	198	4	.50	8.02	+	1.59E-03
RNA metabolic process	1570	11	3.95	2.78	+	1.61E-03
primary metabolic process	4753	22	11.97	1.84	+	1.62E-03
protein folding	94	3	.24	12.67	+	1.77E-03
tRNA metabolic process	113	3	.28	10.54	+	2.97E-03
chromatin remodeling	34	2	.09	23.35	+	3.41E-03
ferredoxin metabolic process	3	1	.01	> 100	+	7.53E-03
nucleobase-containing compound metabolic process	2797	14	7.05	1.99	+	8.00E-03
signal transduction	2318	1	5.84	.17	-	1.56E-02
protein metabolic process	1583	9	3.99	2.26	+	1.66E-02
cellular amino acid metabolic process	230	3	.58	5.18	+	2.04E-02
mitochondrion organization	92	2	.23	8.63	+	2.27E-02
cell communication	2686	2	6.77	.30	-	2.75E-02
chromatin organization	273	3	.69	4.36	+	3.16E-02
organelle organization	1212	7	3.05	2.29	+	3.17E-02
rRNA metabolic process	113	2	.28	7.03	+	3.32E-02
cellular component organization or biogenesis	2099	10	5.29	1.89	+	3.50E-02
nuclear transport	123	2	.31	6.46	+	3.87E-02
anterior/posterior axis specification	16	1	.04	24.81	+	3.95E-02
Unclassified	10206	19	25.71	.74	-	4.33E-02
cellular component biogenesis	776	5	1.95	2.56	+	4.53E-02
nitrogen compound metabolic process	2524	11	6.36	1.73	+	4.75E-02
fatty acid beta-oxidation	20	1	.05	19.85	+	4.92E-02

## Sheet: HuR vs GFP_57_annotated genes
# FILTER: (log2fold_HUR_GFP >1 AND padj <0.05 AND exonBaseMean >500) OR (log2fold_HUR_GFP <-1 AND padj <0.05 AND exonBaseMean >500)
ENSG00000023734	STRAP	serine/threonine kinase receptor associated protein [Source:HGNC Symbol;Acc:HGNC:30796]
ENSG00000065427	KARS	lysyl-tRNA synthetase [Source:HGNC Symbol;Acc:HGNC:6215]
ENSG00000073111	MCM2	minichromosome maintenance complex component 2 [Source:HGNC Symbol;Acc:HGNC:6944]
ENSG00000075415+ENSG00000212443	ND	ND
ENSG00000080824	HSP90AA1	heat shock protein 90kDa alpha (cytosolic), class A member 1 [Source:HGNC Symbol;Acc:HGNC:5253]
ENSG00000084623	EIF3I	eukaryotic translation initiation factor 3, subunit I [Source:HGNC Symbol;Acc:HGNC:3272]
ENSG00000099901+ENSG00000264346	ND	ND
ENSG00000100142+ENSG00000277321+ENSG00000264505+ENSG00000272582+ENSG00000279010	ND	ND
ENSG00000100632	ERH	enhancer of rudimentary homolog (Drosophila) [Source:HGNC Symbol;Acc:HGNC:3447]
ENSG00000102024	PLS3	plastin 3 [Source:HGNC Symbol;Acc:HGNC:9091]
ENSG00000104549	SQLE	squalene epoxidase [Source:HGNC Symbol;Acc:HGNC:11279]
ENSG00000112312	GMNN	geminin, DNA replication inhibitor [Source:HGNC Symbol;Acc:HGNC:17493]
ENSG00000113282	CLINT1	clathrin interactor 1 [Source:HGNC Symbol;Acc:HGNC:23186]
ENSG00000113407	TARS	threonyl-tRNA synthetase [Source:HGNC Symbol;Acc:HGNC:11572]
ENSG00000115419+ENSG00000280517	ND	ND
ENSG00000116678+ENSG00000213625	ND	ND
ENSG00000120727	PAIP2	poly(A) binding protein interacting protein 2 [Source:HGNC Symbol;Acc:HGNC:17970]
ENSG00000124802+ENSG00000259040+ENSG00000239264+ENSG00000265818+ENSG00000188428	ND	ND
ENSG00000125835+ENSG00000088876+ENSG00000256566	ND	ND
ENSG00000126261	UBA2	ubiquitin-like modifier activating enzyme 2 [Source:HGNC Symbol;Acc:HGNC:30661]
ENSG00000127022	CANX	calnexin [Source:HGNC Symbol;Acc:HGNC:1473]
ENSG00000127483	HP1BP3	heterochromatin protein 1, binding protein 3 [Source:HGNC Symbol;Acc:HGNC:24973]
ENSG00000127540+ENSG00000267059+ENSG00000071655	ND	ND
ENSG00000128595	CALU	calumenin [Source:HGNC Symbol;Acc:HGNC:1458]
ENSG00000130726	TRIM28	tripartite motif containing 28 [Source:HGNC Symbol;Acc:HGNC:16384]
ENSG00000131469	RPL27	ribosomal protein L27 [Source:HGNC Symbol;Acc:HGNC:10328]
ENSG00000132780	NASP	nuclear autoantigenic sperm protein (histone-binding) [Source:HGNC Symbol;Acc:HGNC:7644]
ENSG00000134057	CCNB1	cyclin B1 [Source:HGNC Symbol;Acc:HGNC:1579]
ENSG00000134308	YWHAQ	tyrosine 3-monooxygenase/tryptophan 5-monooxygenase activation protein, theta [Source:HGNC Symbol;Acc:HGNC:12854]
ENSG00000135821	GLUL	glutamate-ammonia ligase [Source:HGNC Symbol;Acc:HGNC:4341]
ENSG00000136527	TRA2B	transformer 2 beta homolog (Drosophila) [Source:HGNC Symbol;Acc:HGNC:10781]
ENSG00000141425	RPRD1A	regulation of nuclear pre-mRNA domain containing 1A [Source:HGNC Symbol;Acc:HGNC:25560]
ENSG00000142192	APP	amyloid beta (A4) precursor protein [Source:HGNC Symbol;Acc:HGNC:620]
ENSG00000146701	MDH2	malate dehydrogenase 2, NAD (mitochondrial) [Source:HGNC Symbol;Acc:HGNC:6971]
ENSG00000146731	CCT6A	chaperonin containing TCP1, subunit 6A (zeta 1) [Source:HGNC Symbol;Acc:HGNC:1620]
ENSG00000149136	SSRP1	structure specific recognition protein 1 [Source:HGNC Symbol;Acc:HGNC:11327]
ENSG00000149554+ENSG00000134910	ND	ND
ENSG00000149925	ALDOA	aldolase A, fructose-bisphosphate [Source:HGNC Symbol;Acc:HGNC:414]
ENSG00000153914	SREK1	splicing regulatory glutamine/lysine-rich protein 1 [Source:HGNC Symbol;Acc:HGNC:17882]
ENSG00000163399	ATP1A1	ATPase, Na+/K+ transporting, alpha 1 polypeptide [Source:HGNC Symbol;Acc:HGNC:799]
ENSG00000164104	HMGB2	high mobility group box 2 [Source:HGNC Symbol;Acc:HGNC:5000]
ENSG00000169045	HNRNPH1	heterogeneous nuclear ribonucleoprotein H1 (H) [Source:HGNC Symbol;Acc:HGNC:5041]
ENSG00000169710	FASN	fatty acid synthase [Source:HGNC Symbol;Acc:HGNC:3594]
ENSG00000188612+ENSG00000189159	ND	ND
ENSG00000188846	RPL14	ribosomal protein L14 [Source:HGNC Symbol;Acc:HGNC:10305]
ENSG00000202529+ENSG00000174444+ENSG00000199673+ENSG00000200623+ENSG00000199574+ENSG00000280554	ND	ND
ENSG00000205352+ENSG00000257379+ENSG00000197111+ENSG00000273658	ND	ND
ENSG00000206941+ENSG00000149273	ND	ND
ENSG00000235162	C12orf75	chromosome 12 open reading frame 75 [Source:HGNC Symbol;Acc:HGNC:35164]
ENSG00000238917+ENSG00000161956+ENSG00000161960+ENSG00000264772+ENSG00000129226+ENSG00000277957+ENSG00000209582+ENSG00000277985	ND	ND
ENSG00000241468+ENSG00000248919+ENSG00000106246	ND	ND
ENSG00000262660+ENSG00000262814+ENSG00000183048	ND	ND
ENSG00000265072+ENSG00000166598	ND	ND
ENSG00000266953+ENSG00000126249+ENSG00000105220	ND	ND
ENSG00000274083+ENSG00000136279+ENSG00000239775	ND	ND
ENSG00000277326+ENSG00000108107	ND	ND
ENSG00000279827+ENSG00000066044	ND	ND
23 common elements in "HuR AS" and "HuR iCLIP":
ENSG00000023734
ENSG00000073111
ENSG00000080824
ENSG00000100632
ENSG00000102024
ENSG00000113282
ENSG00000113407
ENSG00000126261
ENSG00000127022
ENSG00000127483
ENSG00000128595
ENSG00000131469
ENSG00000132780
ENSG00000134057
ENSG00000134308
ENSG00000135821
ENSG00000136527
ENSG00000141425
ENSG00000142192
ENSG00000146731
ENSG00000169045
ENSG00000188846
ENSG00000235162
Homo sapiens (REF)	Client Text Box Input ( Hierarchy ) NEW! Tips)
PANTHER GO-Slim Biological Process	#	#	expected	Fold Enrichment	+/-	P value
protein folding	94	3	.10	29.20	+	1.48E-04
primary metabolic process	4753	11	5.20	2.12	+	6.76E-03
Unclassified	10206	5	11.16	.45	-	7.90E-03
metabolic process	5878	12	6.42	1.87	+	1.20E-02
mRNA splicing, via spliceosome	178	2	.19	10.28	+	1.61E-02
protein metabolic process	1583	5	1.73	2.89	+	2.58E-02
cellular amino acid metabolic process	230	2	.25	7.96	+	2.60E-02
mRNA processing	244	2	.27	7.50	+	2.89E-02
chromatin remodeling	34	1	.04	26.91	+	3.65E-02
organelle organization	1212	4	1.32	3.02	+	4.05E-02
chromatin assembly	40	1	.04	22.87	+	4.28E-02
cell cycle	723	3	.79	3.80	+	4.30E-02
tRNA aminoacylation for protein translation	44	1	.05	20.79	+	4.70E-0

## Sheet: Hoja3
# FILTER: (log2fold_HUR_GFP >1 AND padj <0.05 AND exonBaseMean >500) OR (log2fold_HUR_GFP <-1 AND padj <0.05 AND exonBaseMean >500)
ENSG00000023734	STRAP	serine/threonine kinase receptor associated protein [Source:HGNC Symbol;Acc:HGNC:30796]
ENSG00000065427	KARS	lysyl-tRNA synthetase [Source:HGNC Symbol;Acc:HGNC:6215]
ENSG00000073111	MCM2	minichromosome maintenance complex component 2 [Source:HGNC Symbol;Acc:HGNC:6944]
ENSG00000075415+ENSG00000212443	ND	ND
ENSG00000080824	HSP90AA1	heat shock protein 90kDa alpha (cytosolic), class A member 1 [Source:HGNC Symbol;Acc:HGNC:5253]
ENSG00000084623	EIF3I	eukaryotic translation initiation factor 3, subunit I [Source:HGNC Symbol;Acc:HGNC:3272]
ENSG00000099901+ENSG00000264346	ND	ND
ENSG00000100142+ENSG00000277321+ENSG00000264505+ENSG00000272582+ENSG00000279010	ND	ND
ENSG00000100632	ERH	enhancer of rudimentary homolog (Drosophila) [Source:HGNC Symbol;Acc:HGNC:3447]
ENSG00000102024	PLS3	plastin 3 [Source:HGNC Symbol;Acc:HGNC:9091]
ENSG00000104549	SQLE	squalene epoxidase [Source:HGNC Symbol;Acc:HGNC:11279]
ENSG00000112312	GMNN	geminin, DNA replication inhibitor [Source:HGNC Symbol;Acc:HGNC:17493]
ENSG00000113282	CLINT1	clathrin interactor 1 [Source:HGNC Symbol;Acc:HGNC:23186]
ENSG00000113407	TARS	threonyl-tRNA synthetase [Source:HGNC Symbol;Acc:HGNC:11572]
ENSG00000115419+ENSG00000280517	ND	ND
ENSG00000116678+ENSG00000213625	ND	ND
ENSG00000120727	PAIP2	poly(A) binding protein interacting protein 2 [Source:HGNC Symbol;Acc:HGNC:17970]
ENSG00000124802+ENSG00000259040+ENSG00000239264+ENSG00000265818+ENSG00000188428	ND	ND
ENSG00000125835+ENSG00000088876+ENSG00000256566	ND	ND
ENSG00000126261	UBA2	ubiquitin-like modifier activating enzyme 2 [Source:HGNC Symbol;Acc:HGNC:30661]
ENSG00000127022	CANX	calnexin [Source:HGNC Symbol;Acc:HGNC:1473]
ENSG00000127483	HP1BP3	heterochromatin protein 1, binding protein 3 [Source:HGNC Symbol;Acc:HGNC:24973]
ENSG00000127540+ENSG00000267059+ENSG00000071655	ND	ND
ENSG00000128595	CALU	calumenin [Source:HGNC Symbol;Acc:HGNC:1458]
ENSG00000130726	TRIM28	tripartite motif containing 28 [Source:HGNC Symbol;Acc:HGNC:16384]
ENSG00000131469	RPL27	ribosomal protein L27 [Source:HGNC Symbol;Acc:HGNC:10328]
ENSG00000132780	NASP	nuclear autoantigenic sperm protein (histone-binding) [Source:HGNC Symbol;Acc:HGNC:7644]
ENSG00000134057	CCNB1	cyclin B1 [Source:HGNC Symbol;Acc:HGNC:1579]
ENSG00000134308	YWHAQ	tyrosine 3-monooxygenase/tryptophan 5-monooxygenase activation protein, theta [Source:HGNC Symbol;Acc:HGNC:12854]
ENSG00000135821	GLUL	glutamate-ammonia ligase [Source:HGNC Symbol;Acc:HGNC:4341]
ENSG00000136527	TRA2B	transformer 2 beta homolog (Drosophila) [Source:HGNC Symbol;Acc:HGNC:10781]
ENSG00000141425	RPRD1A	regulation of nuclear pre-mRNA domain containing 1A [Source:HGNC Symbol;Acc:HGNC:25560]
ENSG00000142192	APP	amyloid beta (A4) precursor protein [Source:HGNC Symbol;Acc:HGNC:620]
ENSG00000146701	MDH2	malate dehydrogenase 2, NAD (mitochondrial) [Source:HGNC Symbol;Acc:HGNC:6971]
ENSG00000146731	CCT6A	chaperonin containing TCP1, subunit 6A (zeta 1) [Source:HGNC Symbol;Acc:HGNC:1620]
ENSG00000149136	SSRP1	structure specific recognition protein 1 [Source:HGNC Symbol;Acc:HGNC:11327]
ENSG00000149554+ENSG00000134910	ND	ND
ENSG00000149925	ALDOA	aldolase A, fructose-bisphosphate [Source:HGNC Symbol;Acc:HGNC:414]
ENSG00000153914	SREK1	splicing regulatory glutamine/lysine-rich protein 1 [Source:HGNC Symbol;Acc:HGNC:17882]
ENSG00000163399	ATP1A1	ATPase, Na+/K+ transporting, alpha 1 polypeptide [Source:HGNC Symbol;Acc:HGNC:799]
ENSG00000164104	HMGB2	high mobility group box 2 [Source:HGNC Symbol;Acc:HGNC:5000]
ENSG00000169045	HNRNPH1	heterogeneous nuclear ribonucleoprotein H1 (H) [Source:HGNC Symbol;Acc:HGNC:5041]
ENSG00000169710	FASN	fatty acid synthase [Source:HGNC Symbol;Acc:HGNC:3594]
ENSG00000188612+ENSG00000189159	ND	ND
ENSG00000188846	RPL14	ribosomal protein L14 [Source:HGNC Symbol;Acc:HGNC:10305]
ENSG00000202529+ENSG00000174444+ENSG00000199673+ENSG00000200623+ENSG00000199574+ENSG00000280554	ND	ND
ENSG00000205352+ENSG00000257379+ENSG00000197111+ENSG00000273658	ND	ND
ENSG00000206941+ENSG00000149273	ND	ND
ENSG00000235162	C12orf75	chromosome 12 open reading frame 75 [Source:HGNC Symbol;Acc:HGNC:35164]
ENSG00000238917+ENSG00000161956+ENSG00000161960+ENSG00000264772+ENSG00000129226+ENSG00000277957+ENSG00000209582+ENSG00000277985	ND	ND
ENSG00000241468+ENSG00000248919+ENSG00000106246	ND	ND
ENSG00000262660+ENSG00000262814+ENSG00000183048	ND	ND
ENSG00000265072+ENSG00000166598	ND	ND
ENSG00000266953+ENSG00000126249+ENSG00000105220	ND	ND
ENSG00000274083+ENSG00000136279+ENSG00000239775	ND	ND
ENSG00000277326+ENSG00000108107	ND	ND
ENSG00000279827+ENSG00000066044	ND	ND
