# Supplementary material for: Transcriptome-wide analysis links the short-term expression of the b isoforms of TIA proteins to protective proteostasis-mediated cell quiescence response
Source: PLoS One. 2018 Dec 11;13(12):e0208526. doi: 10.1371/journal.pone.0208526 (PMC6289441; doi:10.1371/journal.pone.0208526)
Supplement: S8 Fig — (XLS) [file pone.0208526.s008.xls]

## Sheet: Primer pairs
Gene	Primer forward (5' - 3')	Primer reverse (5' - 3')
ATM	GCATTCAGATTCCAAACAAGG	TCTCAGACATTCTGTTTCTTTCTGA
CHEK2	TGCAGAAGATTATTATATTGTTTTGGAATT	GCGTTTATTCCCCACCACTTT
CCNA2	GAAGATCCTTAAGGGGTGCAA	GGTACTGAAGTCCGGGAACC
CCNB1	GCACATCCAGATGTTTCCATT	TTTCGCCTGAGCCTATTTTG
CCND1	TTGAGCTTGTTCACCAGGAG	GCTGTGCATCTACACCGACA
CDK1	TCCTGAAGACTGACTATATTTGGATGAC	GGGTTCCTAGTACTGCAATTCGG
CDK2	CATTCCTCTTCCCCTCATCA	TTTAAGGTCTCGGTGGAGGA
CDKN1B	CGGTGGACCACGAAGAGTTA	TCGAAATTCCACTTGCGCTG
CDKN2D	TGGACACCCTGAAGGTCCTA	GTGACCCTCTTGAACTGCCA
CMYC	TAACGTTGAGGGGCATCG	GCTGCTTAGACGCTGGATTT
E2F1	TCCAAGAACCACATCCAGTG	CTGGGTCAACCCCTCAAG
E2F2	TGGAAGGCATCCAGCTCATC	AAACATTCCCCTGCCTACCC
PCNA	GAACTGGTTCATTCATCTCTATGG	TGGAGAACTTGGAAATGGAAA
PAK2	AAACAGCCAAAGAAGGAACTGA	CACAAACAATTCATCTCCTACCA
EIF2AK2	GCCAAATTAGCTGTTGAGATACTTAAT	GAATTCGTTGTTGTCAATAATAAAGG
MTOR	GCGAGAGCACAAGGACAGT	ATCGCTTGTTGCCTTTGGTA
PRKAA2	ACCCACTGAAACGAGCAACT	AGGAAGGGTCTTCAGGAAATAAG
PNPO	AACAGTTTGCTGCCTGGTTT	CATTGGCTTCCCCTATGTCA
SGK1	CCCTGAAGTTCAGTCCATCTTGA	GGGTTGGCATTCATAAGCTCA
TGFB2	CGCCAAGGAGGTTTACAAAA	AATCCGTTGTTCAGGCACTC
ACTB	Tataa Biocenter Bact qA-01-0104S	Tataa Biocenter Bact qA-01-0104S
GAPDH	Tataa Biocenter GAPDH qA-01-0101S	Tataa Biocenter GAPDH qA-01-0101S
18S	ATCCATTGGAGGGCAAGTC	GCTCCCAAGATCCAACTACG

## Sheet: Antibodies
Antibody	Reference	Supplier
ATG5	M153-3	MBL
ATG16L	PM040	MBL
E2F1 (KH95)	sc-251	Santa Cruz Biotechnology
EIF2AK1 (H-165)	sc-30143	Santa Cruz Biotechnology
EIF2AK2 (D-20)	sc-708	Santa Cruz Biotechnology
EIF2AK3 (C33E10)	3192	Cell Signaling Tecnology
EIF2AK4	Unnamed	del Pino et al. PLos One. 2012; 7: e47272
ELAVL1/HuR (3A2)	sc-5261	Santa Cruz Biotechnology
Phospho-EIF2alpha (Ser51)	9721	Cell Signaling Technology
Total-EIF2alpha	ab5369	abcam
GFP	632375	BD Pharmingen
LARP1	TA590421	Origene
LC3B	L7543	Sigma
SQSTM1/p62	P0067	Sigma
TUBA	T5168	Sigma
